# Supplementary material for: Multivariate GBLUP Improves Accuracy of Genomic Selection for Yield and Fruit Weight in Biparental Populations of Vaccinium macrocarpon Ait
Source: Front Plant Sci. 2018 Sep 12;9:1310. doi: 10.3389/fpls.2018.01310 (PMC6144488; doi:10.3389/fpls.2018.01310)
Supplement: Supplementary File 1 — Phenotypic and genotypic data. [file Table_1.xlsx]

## Sheet: cnj02.geno
Supplementary File 1
Nr	Locus	Segregation	Phase	Classification	CNJ02_1_100	CNJ02_1_101	CNJ02_1_102	CNJ02_1_103	CNJ02_1_104	CNJ02_1_105	CNJ02_1_106	CNJ02_1_107	CNJ02_1_108	CNJ02_1_109	CNJ02_1_10	CNJ02_1_110	CNJ02_1_111	CNJ02_1_112	CNJ02_1_113	CNJ02_1_114	CNJ02_1_115	CNJ02_1_116	CNJ02_1_117	CNJ02_1_118	CNJ02_1_119	CNJ02_1_11	CNJ02_1_120	CNJ02_1_121	CNJ02_1_122	CNJ02_1_124	CNJ02_1_125	CNJ02_1_126	CNJ02_1_127	CNJ02_1_128	CNJ02_1_129	CNJ02_1_12	CNJ02_1_130	CNJ02_1_131	CNJ02_1_132	CNJ02_1_133	CNJ02_1_134	CNJ02_1_135	CNJ02_1_136	CNJ02_1_137	CNJ02_1_138	CNJ02_1_139	CNJ02_1_13	CNJ02_1_140	CNJ02_1_141
1	ct106280	<nnxnp>	{-0}	(nn,np)	np	nn	nn	nn	nn	np	nn	nn	np	np	nn	np	nn	np	nn	nn	np	nn	np	np	nn	nn	nn	np	nn	nn	nn	np	np	np	nn	nn	np	nn	nn	np	nn	np	nn	nn	nn	nn	nn	nn	np
1	ct116900	<nnxnp>	{-1}	(nn,np)	np	np	np	nn	np	nn	nn	np	nn	nn	np	nn	np	np	np	np	nn	nn	nn	nn	np	np	np	np	np	nn	nn	nn	nn	nn	np	np	nn	np	nn	np	np	np	np	np	np	np	np	np	np
1	Ig16780a	<hkxhk>	{11}	(hh,hk,kk)	kk	hk	hk	hk	hk	hh	hk	hk	hk	hh	hk	hh	kk	kk	kk	kk	hk	hk	hk	hk	kk	hk	hk	hk	hk	kk	kk	hh	hh	hh	hk	hk	hk	kk	kk	hk	hk	hk	kk	kk	kk	hk	hk	kk	hk
1	scaffold_10132_4751	<nnxnp>	{-0}	(nn,np)	nn	np	nn	nn	nn	np	np	nn	np	np	nn	nn	nn	nn	nn	nn	np	np	np	np	np	np	nn	nn	nn	np	np	nn	np	nn	nn	nn	np	nn	np	nn	nn	nn	nn	np	nn	nn	nn	nn	nn
1	scaffold_10376_2956	<nnxnp>	{-0}	(nn,np)	nn	np	nn	nn	nn	np	nn	nn	np	np	np	np	nn	np	nn	nn	np	np	np	nn	np	np	nn	nn	np	nn	np	nn	np	nn	nn	nn	np	nn	nn	nn	nn	nn	nn	np	nn	nn	nn	np	nn
1	scaffold_10376_3074	<lmxll>	{0-}	(ll,lm)	ll	ll	ll	lm	ll	lm	lm	ll	lm	lm	lm	lm	ll	ll	ll	lm	lm	ll	lm	ll	ll	lm	lm	lm	lm	lm	lm	lm	lm	lm	ll	lm	lm	ll	ll	ll	lm	ll	lm	ll	ll	ll	lm	ll	ll
1	scaffold_10652_604	<lmxll>	{1-}	(ll,lm)	lm	lm	lm	ll	lm	ll	ll	ll	ll	ll	ll	ll	lm	lm	lm	ll	ll	lm	ll	lm	lm	ll	ll	ll	ll	ll	ll	ll	ll	ll	lm	ll	ll	lm	lm	lm	ll	ll	ll	lm	lm	lm	ll	lm	lm
1	scaffold_10692_6504	<nnxnp>	{-0}	(nn,np)	nn	nn	nn	np	nn	nn	np	nn	np	np	nn	np	nn	nn	nn	nn	np	np	np	np	nn	nn	nn	nn	nn	np	np	np	np	np	nn	nn	np	nn	np	nn	nn	nn	nn	nn	nn	nn	nn	nn	nn
1	scaffold_10789_423	<nnxnp>	{-1}	(nn,np)	np	nn	np	nn	np	np	nn	np	nn	nn	np	np	np	np	np	np	np	nn	nn	nn	np	np	np	np	np	nn	nn	nn	nn	nn	np	np	nn	np	nn	np	np	np	np	np	np	np	np	np	np
1	scaffold_1100_4209	<nnxnp>	{-1}	(nn,np)	np	np	np	np	np	nn	np	np	nn	nn	np	nn	np	np	np	np	nn	np	nn	nn	np	np	np	nn	np	np	np	nn	nn	nn	np	np	nn	np	np	np	np	nn	np	np	np	np	np	np	np
1	scaffold_1106_7349	<nnxnp>	{-1}	(nn,np)	np	np	np	np	np	nn	np	np	nn	nn	np	nn	np	np	np	np	nn	nn	nn	nn	np	np	np	nn	np	np	np	nn	nn	nn	np	np	nn	np	np	np	np	nn	np	np	np	np	np	np	np
1	scaffold_11116_768	<lmxll>	{1-}	(ll,lm)	lm	ll	ll	ll	lm	ll	ll	ll	ll	ll	ll	lm	lm	lm	lm	ll	lm	lm	ll	ll	ll	ll	ll	lm	ll	lm	lm	ll	ll	ll	ll	lm	lm	lm	lm	lm	ll	lm	lm	lm	lm	lm	ll	ll	ll
1	scaffold_11266_2720	<hkxhk>	{00}	(hh,hk,kk)	hh	hk	hk	hk	hk	kk	hk	hk	hk	kk	hk	kk	hh	hh	hh	hh	hk	hk	hk	hk	hk	hk	hh	hk	hk	hh	hh	kk	hk	kk	hk	hk	kk	hh	hh	hk	hk	hk	hh	hh	hh	hk	hk	hh	hk
1	scaffold_11267_1035	<nnxnp>	{-0}	(nn,np)	nn	np	nn	nn	nn	np	np	nn	np	np	np	np	nn	nn	nn	nn	np	np	np	np	nn	np	nn	nn	nn	np	np	nn	np	nn	nn	nn	np	nn	nn	nn	nn	nn	nn	np	nn	nn	nn	np	nn
1	scaffold_11402_4025	<nnxnp>	{-1}	(nn,np)	np	np	np	np	np	nn	np	np	nn	nn	np	nn	np	np	np	np	nn	np	nn	nn	np	np	np	nn	np	np	np	nn	nn	nn	np	np	nn	np	np	np	np	nn	np	np	np	np	np	np	np
1	scaffold_11414_3187	<lmxll>	{0-}	(ll,lm)	ll	lm	lm	lm	ll	lm	ll	lm	ll	lm	ll	lm	ll	ll	ll	ll	ll	ll	ll	ll	lm	lm	ll	ll	lm	ll	ll	ll	ll	lm	lm	lm	lm	ll	ll	lm	lm	ll	ll	ll	ll	lm	lm	ll	lm
1	scaffold_12191_2925	<nnxnp>	{-1}	(nn,np)	np	nn	np	np	np	nn	nn	np	nn	nn	nn	np	np	np	np	np	nn	nn	nn	nn	nn	nn	np	np	np	nn	nn	np	nn	np	np	np	nn	np	nn	np	np	np	np	nn	np	np	np	np	np
1	scaffold_12386_3788	<nnxnp>	{-0}	(nn,np)	nn	nn	np	np	np	np	nn	np	np	nn	np	np	nn	np	nn	np	np	nn	np	nn	nn	np	nn	nn	np	np	np	nn	np	np	np	nn	np	nn	nn	nn	nn	nn	nn	np	nn	np	nn	np	nn
1	scaffold_1263_678	<lmxll>	{0-}	(ll,lm)	ll	ll	lm	lm	ll	lm	lm	lm	lm	lm	ll	lm	ll	ll	ll	ll	lm	ll	lm	ll	ll	lm	ll	lm	lm	lm	lm	lm	lm	lm	ll	ll	lm	ll	ll	lm	lm	lm	lm	ll	ll	ll	lm	lm	ll
1	scaffold_12660_338	<nnxnp>	{-1}	(nn,np)	np	nn	np	np	nn	nn	nn	np	nn	nn	np	np	np	np	np	np	nn	nn	nn	nn	nn	nn	np	np	np	nn	nn	np	nn	np	np	np	nn	np	nn	np	np	np	np	nn	np	np	np	np	np
1	scaffold_12660_440	<nnxnp>	{-1}	(nn,np)	np	nn	np	np	np	nn	nn	np	nn	nn	np	np	np	np	np	np	nn	nn	nn	nn	nn	nn	np	np	np	nn	nn	np	nn	np	np	nn	nn	np	nn	np	np	np	np	nn	np	np	np	np	np
1	scaffold_12667_2566	<lmxll>	{1-}	(ll,lm)	lm	lm	ll	ll	lm	ll	ll	ll	ll	ll	lm	ll	lm	lm	lm	lm	ll	lm	ll	lm	lm	ll	lm	ll	ll	ll	ll	ll	ll	ll	lm	lm	ll	lm	lm	ll	ll	ll	ll	lm	lm	lm	ll	ll	lm
1	scaffold_12748_4086	<hkxhk>	{11}	(hh,hk,kk)	kk	hk	hh	hh	hk	hh	hk	hh	hh	hk	hk	hh	kk	hk	kk	hk	hh	kk	hh	kk	kk	hh	hk	hk	hh	hh	hh	hk	hh	hh	hk	hk	hh	kk	kk	hk	hk	hk	hk	hk	kk	kk	hk	hk	kk
1	scaffold_12748_4096	<lmxll>	{0-}	(ll,lm)	ll	ll	lm	lm	ll	lm	lm	lm	lm	lm	ll	lm	ll	ll	ll	ll	lm	ll	lm	ll	ll	lm	ll	lm	lm	lm	lm	lm	lm	lm	ll	lm	lm	ll	ll	lm	lm	lm	lm	ll	ll	ll	lm	ll	ll
1	scaffold_12760_4346	<lmxll>	{0-}	(ll,lm)	ll	ll	lm	lm	ll	lm	lm	lm	lm	lm	lm	lm	ll	ll	ll	ll	lm	ll	lm	ll	ll	lm	lm	lm	lm	lm	lm	lm	lm	lm	ll	lm	lm	ll	ll	lm	lm	lm	lm	ll	ll	ll	lm	ll	ll
1	scaffold_1276_909	<lmxll>	{1-}	(ll,lm)	lm	ll	ll	ll	ll	ll	ll	ll	ll	ll	ll	ll	lm	lm	lm	ll	lm	lm	lm	lm	ll	ll	lm	lm	ll	lm	lm	ll	ll	ll	ll	ll	lm	lm	lm	lm	ll	lm	lm	lm	lm	ll	ll	lm	ll
1	scaffold_12871_3707	<lmxll>	{1-}	(ll,lm)	lm	lm	ll	ll	lm	ll	ll	ll	ll	ll	ll	ll	lm	lm	lm	ll	ll	lm	ll	lm	lm	ll	ll	ll	ll	ll	ll	ll	ll	ll	lm	ll	ll	lm	lm	ll	ll	ll	ll	lm	lm	lm	ll	lm	lm
1	scaffold_12871_3708	<lmxll>	{1-}	(ll,lm)	lm	lm	ll	ll	lm	ll	ll	ll	ll	ll	ll	ll	lm	lm	lm	ll	ll	lm	ll	lm	lm	ll	ll	ll	ll	ll	ll	ll	ll	ll	lm	ll	ll	lm	lm	ll	ll	ll	ll	lm	lm	lm	ll	lm	lm
1	scaffold_13041_2182	<hkxhk>	{10}	(hh,hk,kk)	hk	hh	hh	hh	hh	hk	hh	hh	kk	hk	hh	hk	hk	hk	hk	hk	kk	kk	kk	kk	hh	hh	hk	kk	hh	hk	hk	hk	kk	hk	hh	hh	hk	hk	hk	hh	hh	kk	hk	hk	hk	hh	hh	hk	hh
1	scaffold_13067_4669	<nnxnp>	{-1}	(nn,np)	nn	np	np	np	nn	np	np	np	np	np	np	nn	nn	nn	nn	np	nn	nn	nn	nn	np	np	np	nn	np	nn	nn	np	np	np	np	nn	nn	nn	nn	nn	np	nn	nn	nn	nn	nn	np	np	np
1	scaffold_1308_10338	<nnxnp>	{-1}	(nn,np)	np	nn	np	np	np	nn	nn	np	nn	nn	nn	np	np	np	np	np	nn	nn	nn	nn	nn	nn	np	np	np	nn	nn	np	nn	np	np	np	nn	np	nn	np	np	np	np	nn	np	np	np	np	np
1	scaffold_1312_1044	<lmxll>	{1-}	(ll,lm)	lm	ll	ll	ll	ll	ll	lm	ll	lm	ll	lm	ll	lm	ll	lm	lm	lm	lm	lm	lm	ll	ll	lm	lm	ll	lm	lm	lm	lm	ll	ll	lm	ll	lm	lm	ll	ll	lm	lm	lm	lm	ll	ll	lm	ll
1	scaffold_13178_3759	<nnxnp>	{-0}	(nn,np)	nn	np	np	np	np	np	nn	np	np	nn	np	np	nn	np	nn	np	np	nn	np	nn	nn	np	nn	nn	np	np	np	nn	np	nn	nn	nn	np	nn	nn	nn	nn	np	nn	np	nn	nn	nn	np	nn
1	scaffold_13331_170	<lmxll>	{1-}	(ll,lm)	lm	lm	lm	ll	lm	lm	ll	ll	ll	ll	ll	ll	lm	lm	lm	lm	lm	lm	ll	ll	ll	ll	ll	ll	ll	lm	ll	ll	ll	ll	ll	lm	ll	lm	lm	lm	lm	lm	ll	lm	lm	lm	ll	lm	lm
1	scaffold_13468_4506	<lmxll>	{1-}	(ll,lm)	lm	lm	lm	ll	lm	ll	ll	ll	ll	ll	ll	ll	lm	lm	lm	ll	ll	lm	ll	lm	lm	ll	ll	ll	ll	ll	ll	ll	ll	lm	lm	ll	ll	lm	lm	lm	ll	ll	ll	lm	lm	lm	ll	lm	lm
1	scaffold_13815_1292	<lmxll>	{0-}	(ll,lm)	ll	lm	lm	lm	ll	lm	lm	lm	lm	lm	lm	ll	ll	ll	ll	lm	ll	ll	lm	lm	lm	lm	lm	ll	lm	ll	ll	lm	lm	lm	lm	ll	ll	ll	ll	ll	lm	ll	ll	ll	ll	ll	lm	lm	lm
1	scaffold_14392_2540	<nnxnp>	{-0}	(nn,np)	nn	nn	np	np	np	np	nn	np	np	nn	np	np	nn	np	nn	np	np	nn	np	nn	nn	np	nn	nn	np	np	np	nn	np	np	np	nn	np	nn	nn	nn	nn	nn	nn	nn	nn	nn	nn	np	nn
1	scaffold_1443_11261	<nnxnp>	{-0}	(nn,np)	nn	nn	nn	np	nn	np	nn	nn	np	np	nn	np	nn	nn	nn	nn	np	np	np	np	nn	nn	nn	np	nn	nn	np	np	np	np	nn	nn	np	nn	nn	nn	nn	nn	nn	nn	nn	nn	nn	nn	nn
1	scaffold_14462_3037	<nnxnp>	{-1}	(nn,np)	nn	np	np	np	np	nn	np	np	nn	nn	np	nn	np	nn	np	np	nn	np	nn	nn	np	np	np	nn	np	np	np	nn	nn	nn	np	np	nn	np	np	nn	np	nn	np	np	np	np	np	np	nn
1	scaffold_14462_3128	<lmxll>	{1-}	(ll,lm)	lm	ll	ll	ll	ll	ll	lm	ll	lm	ll	lm	ll	lm	ll	lm	lm	lm	lm	lm	lm	ll	ll	lm	lm	ll	lm	lm	lm	lm	ll	ll	lm	ll	lm	lm	ll	ll	lm	lm	lm	lm	ll	ll	lm	ll
1	scaffold_1447_12035	<nnxnp>	{-1}	(nn,np)	np	nn	np	np	np	nn	nn	np	nn	nn	np	np	np	np	np	np	nn	nn	nn	nn	nn	nn	np	np	np	nn	nn	np	nn	np	np	np	nn	np	nn	np	np	np	np	nn	np	np	np	np	np
1	scaffold_15113_397	<hkxhk>	{10}	(hh,hk,kk)	hk	hh	hh	hk	hk	hk	hk	hh	hk	hk	hh	kk	hk	hk	hk	hh	kk	kk	hk	hk	hh	hh	hh	hk	hh	hk	kk	hk	hk	hk	hh	hk	kk	hk	kk	hk	hh	hk	hk	hk	hk	hk	hh	hh	hh
1	scaffold_15191_1140	<lmxll>	{0-}	(ll,lm)	lm	ll	ll	ll	lm	ll	ll	ll	ll	ll	ll	lm	lm	lm	lm	lm	lm	lm	ll	ll	ll	ll	ll	ll	ll	lm	lm	lm	ll	ll	ll	lm	ll	lm	lm	lm	ll	lm	ll	lm	lm	lm	ll	ll	lm
1	scaffold_15323_5745	<nnxnp>	{-0}	(nn,np)	nn	nn	nn	nn	nn	np	nn	nn	np	np	nn	np	nn	nn	nn	nn	np	np	np	np	nn	nn	nn	np	nn	nn	nn	np	np	np	nn	nn	np	nn	nn	nn	nn	np	nn	nn	nn	nn	nn	nn	nn
1	scaffold_15733_124	<hkxhk>	{00}	(hh,hk,kk)	hk	kk	hh	kk	hh	hh	kk	kk	hk	hh	hh	kk	hk	hk	hk	hk	hk	hk	hk	hk	kk	hh	hk	hk	kk	hk	hk	hh	hk	kk	hh	hh	hk	hk	hk	kk	kk	hk	hk	hk	hk	kk	hh	hk	hh
1	scaffold_15733_99	<hkxhk>	{00}	(hh,hk,kk)	hk	kk	hh	kk	hh	hh	kk	kk	hk	hh	hh	kk	hk	hk	hk	hk	hk	hk	hk	hk	kk	hh	hk	hk	kk	hk	hk	hh	hk	kk	hh	hh	hk	hk	hk	kk	kk	hk	hk	hk	hk	kk	hh	hk	hh
1	scaffold_15803_354	<lmxll>	{1-}	(ll,lm)	lm	lm	lm	ll	lm	ll	ll	ll	ll	ll	ll	ll	lm	lm	lm	ll	ll	lm	ll	lm	lm	ll	ll	ll	ll	ll	ll	ll	ll	ll	lm	ll	ll	lm	lm	ll	ll	ll	ll	lm	lm	lm	ll	lm	lm
1	scaffold_15885_2425	<nnxnp>	{-0}	(nn,np)	nn	np	np	np	np	np	nn	nn	np	nn	np	np	nn	np	nn	np	np	nn	np	nn	nn	np	np	nn	np	np	np	nn	np	np	np	nn	np	nn	nn	nn	nn	nn	nn	np	nn	nn	nn	np	nn
1	scaffold_15888_1770	<hkxhk>	{01}	(hh,hk,kk)	hk	hk	kk	kk	hk	hk	hk	kk	hk	hk	kk	hk	hk	hk	hk	hk	hh	hh	hk	hk	hk	hk	kk	kk	kk	hh	hh	hk	hk	kk	kk	hk	hk	hk	hh	hk	hk	hk	kk	hh	hk	hk	kk	kk	hk
1	scaffold_15888_1876	<hkxhk>	{01}	(hh,hk,kk)	hk	hk	kk	kk	hk	hk	hk	kk	hk	hk	kk	hk	hk	hk	hk	hk	hh	hh	hk	hk	hk	hk	kk	kk	kk	hh	hh	hk	hk	kk	kk	hk	hk	hk	hh	hk	hk	hk	kk	hh	hk	hk	kk	kk	hk
1	scaffold_15888_4098	<hkxhk>	{01}	(hh,hk,kk)	hk	hk	kk	kk	hk	hk	hk	kk	hk	hk	kk	hk	hk	hk	hk	hk	hh	hh	hk	hk	hk	hk	kk	kk	kk	hh	hh	hk	hk	kk	kk	hk	hk	hk	hh	hk	hk	hk	kk	hh	hk	hk	kk	kk	hk
1	scaffold_16102_1339	<hkxhk>	{11}	(hh,hk,kk)	kk	hh	hk	hh	kk	hk	hh	hk	hh	hh	hk	kk	kk	kk	kk	hk	kk	hk	hh	hh	hh	hk	hk	hk	hk	hk	hk	kk	hh	hh	hk	kk	hk	kk	hk	kk	hk	kk	hk	kk	kk	kk	hk	hk	hk
1	scaffold_16410_888	<lmxll>	{1-}	(ll,lm)	lm	ll	ll	ll	ll	ll	ll	ll	ll	ll	ll	ll	lm	lm	lm	ll	lm	lm	lm	lm	ll	ll	lm	lm	ll	lm	lm	ll	ll	ll	ll	ll	lm	lm	lm	lm	ll	lm	lm	lm	lm	ll	ll	lm	ll
1	scaffold_16810_3436	<lmxll>	{0-}	(ll,lm)	ll	lm	lm	lm	lm	lm	ll	lm	ll	lm	ll	lm	ll	lm	ll	ll	ll	ll	ll	ll	lm	lm	ll	ll	lm	ll	ll	ll	ll	lm	lm	ll	lm	ll	ll	lm	lm	ll	ll	ll	ll	lm	lm	ll	lm
1	scaffold_16810_3538	<hkxhk>	{00}	(hh,hk,kk)	hh	hk	hk	hk	hk	kk	hk	hk	hh	kk	hk	kk	hk	kk	hk	hk	hh	hk	hh	hh	hk	hk	hk	hh	hk	hk	hk	hh	hh	kk	hk	hk	kk	hk	hk	kk	hk	hh	hk	hk	hk	hk	hk	hk	kk
1	scaffold_16810_3565	<lmxll>	{0-}	(ll,lm)	ll	lm	lm	lm	lm	lm	ll	lm	ll	lm	ll	lm	ll	lm	ll	ll	ll	ll	ll	ll	lm	lm	ll	ll	lm	ll	ll	ll	ll	lm	lm	ll	lm	ll	ll	lm	lm	ll	ll	ll	ll	lm	lm	ll	lm
1	scaffold_1696_10523	<hkxhk>	{01}	(hh,hk,kk)	kk	hk	hk	hk	kk	kk	hk	hk	kk	kk	hk	hh	hh	kk	hh	hk	hh	hh	kk	hh	hk	hk	hk	hk	hk	kk	hh	kk	hk	hh	hk	hk	hh	kk	hh	kk	hk	hk	hh	hh	hh	kk	hk	hk	hk
1	scaffold_1696_10596	<hkxhk>	{10}	(hh,hk,kk)	hk	hh	hh	hk	hk	hk	hk	hh	hk	hk	hh	kk	hk	hk	hk	hh	kk	kk	hk	kk	hh	hh	hh	hk	hh	hk	kk	hk	hk	hk	hh	hk	kk	hk	kk	hk	hh	hk	hk	hk	hk	hk	hh	hh	hh
1	scaffold_17020_179	<nnxnp>	{-1}	(nn,np)	np	nn	np	np	nn	np	nn	np	nn	nn	np	nn	nn	np	np	np	np	nn	nn	nn	nn	nn	np	nn	nn	nn	nn	np	nn	np	np	np	nn	nn	nn	np	np	nn	np	nn	np	np	np	np	np
1	scaffold_17204_5405	<hkxhk>	{00}	(hh,hk,kk)	hh	hk	hk	hk	hk	hk	hk	hk	kk	hk	hk	hk	hh	hh	hh	hh	kk	hh	kk	kk	hk	hk	hh	kk	hk	kk	hh	hk	kk	hk	hk	hk	hk	hh	hh	hk	hk	kk	hh	hh	hh	hk	hk	kk	hk
1	scaffold_17261_2727	<lmxll>	{0-}	(ll,lm)	ll	ll	ll	lm	ll	lm	lm	lm	lm	lm	lm	lm	ll	ll	ll	lm	lm	ll	lm	ll	ll	lm	lm	lm	lm	lm	lm	lm	lm	lm	ll	lm	lm	ll	ll	lm	lm	lm	lm	ll	ll	ll	lm	ll	ll
1	scaffold_17674_2151	<lmxll>	{1-}	(ll,lm)	ll	lm	lm	lm	ll	lm	lm	lm	lm	lm	lm	ll	ll	ll	ll	ll	ll	ll	lm	lm	lm	lm	lm	lm	lm	ll	ll	ll	lm	lm	lm	ll	lm	ll	ll	ll	ll	ll	lm	ll	ll	ll	lm	lm	ll
1	scaffold_17674_2355	<lmxll>	{1-}	(ll,lm)	ll	lm	lm	lm	ll	lm	lm	lm	lm	lm	lm	ll	ll	ll	ll	ll	ll	ll	lm	lm	lm	lm	lm	lm	lm	ll	ll	ll	lm	lm	lm	ll	lm	ll	ll	ll	ll	ll	lm	ll	ll	ll	lm	lm	ll
1	scaffold_17674_2425	<hkxhk>	{01}	(hh,hk,kk)	hk	hk	kk	kk	hk	hk	hk	kk	hk	hk	kk	hk	hk	hk	hk	hk	hh	hh	hk	hk	hk	hk	kk	kk	kk	hh	hh	hk	hk	kk	kk	hk	hk	hk	hh	hk	hk	hk	kk	hh	hk	hk	kk	kk	hk
1	scaffold_17891_4953	<nnxnp>	{-1}	(nn,np)	np	np	np	np	np	nn	np	np	nn	nn	np	nn	np	nn	np	np	nn	np	nn	nn	np	np	np	nn	np	np	np	nn	nn	nn	np	np	nn	np	np	nn	np	nn	np	np	np	np	np	np	nn
1	scaffold_18085_4194	<nnxnp>	{-0}	(nn,np)	nn	np	nn	nn	nn	np	np	nn	np	np	nn	nn	nn	nn	nn	nn	np	np	np	np	np	np	nn	nn	nn	np	np	nn	np	nn	nn	nn	np	nn	np	nn	nn	nn	nn	np	nn	nn	nn	nn	nn
1	scaffold_1825_2668	<hkxhk>	{11}	(hh,hk,kk)	kk	hk	hk	hh	hk	hh	hk	hh	hh	hk	hh	hh	kk	hk	kk	hk	hh	hk	hh	kk	kk	hh	hk	hk	hh	hh	hh	hk	hh	kk	kk	hk	hh	kk	kk	kk	hk	hh	hk	hk	kk	kk	hk	hk	kk
1	scaffold_1825_2736	<hkxhk>	{11}	(hh,hk,kk)	kk	hk	hk	hh	hk	hh	hk	hh	hh	hk	hh	hh	kk	hk	kk	hk	hh	hk	hh	kk	kk	hh	hk	hk	hh	hh	hh	hk	hh	kk	kk	hk	hh	kk	kk	kk	hk	hh	hk	hk	kk	kk	hk	hk	kk
1	scaffold_185_4067	<nnxnp>	{-0}	(nn,np)	nn	np	np	np	nn	np	nn	np	np	nn	np	np	nn	np	nn	nn	np	np	np	nn	np	np	nn	nn	np	np	np	nn	np	nn	nn	nn	np	nn	nn	nn	nn	np	nn	np	nn	nn	nn	np	nn
1	scaffold_1941_10112	<nnxnp>	{-1}	(nn,np)	np	nn	np	np	np	nn	nn	np	nn	nn	np	np	np	np	np	np	nn	nn	nn	nn	nn	nn	np	np	np	nn	nn	np	nn	np	np	np	nn	nn	nn	np	np	np	np	nn	np	np	np	np	np
1	scaffold_19539_410	<nnxnp>	{-1}	(nn,np)	np	nn	nn	nn	nn	nn	np	nn	nn	np	nn	nn	np	nn	np	nn	nn	np	nn	np	np	nn	np	np	nn	nn	nn	np	nn	np	np	np	nn	np	np	np	np	nn	np	nn	np	np	np	nn	np
1	scaffold_20176_1206	<hkxhk>	{10}	(hh,hk,kk)	hk	kk	hk	hh	hk	hk	hh	hh	hk	hk	hk	hk	hk	kk	hk	hh	hk	kk	hk	hk	kk	hk	hh	hh	hk	hk	hk	hh	hk	hh	hk	hh	hk	hk	hk	hk	hh	hk	hh	kk	hk	hk	hh	kk	hk
1	scaffold_20176_973	<lmxll>	{1-}	(ll,lm)	lm	lm	lm	ll	lm	ll	ll	ll	ll	ll	ll	ll	lm	lm	lm	ll	ll	lm	ll	lm	lm	ll	ll	ll	ll	ll	ll	ll	ll	ll	lm	ll	ll	lm	lm	lm	ll	lm	ll	lm	lm	lm	ll	lm	lm
1	scaffold_2021_8315	<lmxll>	{1-}	(ll,lm)	lm	ll	ll	ll	lm	ll	ll	ll	ll	ll	ll	lm	lm	lm	lm	ll	lm	lm	ll	ll	ll	ll	ll	ll	ll	lm	lm	lm	ll	ll	ll	lm	lm	lm	lm	lm	ll	lm	ll	lm	lm	lm	ll	ll	ll
1	scaffold_20280_2588	<lmxll>	{1-}	(ll,lm)	lm	lm	lm	ll	lm	ll	ll	ll	ll	ll	ll	ll	lm	lm	lm	ll	ll	lm	ll	lm	lm	ll	ll	ll	ll	ll	ll	ll	ll	ll	lm	ll	ll	lm	lm	ll	ll	ll	ll	lm	lm	lm	ll	lm	lm
1	scaffold_20281_1485	<nnxnp>	{-0}	(nn,np)	nn	nn	nn	np	nn	np	np	nn	np	np	nn	np	nn	nn	nn	nn	np	nn	np	np	nn	nn	nn	nn	nn	nn	np	np	np	np	nn	nn	np	nn	np	nn	nn	nn	nn	nn	nn	nn	nn	nn	nn
1	scaffold_20503_1902	<hkxhk>	{00}	(hh,hk,kk)	hh	hk	hk	kk	hh	kk	hk	hk	kk	kk	hk	kk	hh	hh	hh	hk	hk	hk	hk	hk	hk	hk	hh	hh	hk	hh	hk	kk	kk	kk	hh	hk	hk	hh	hk	hh	kk	hh	hh	hh	hh	hh	hh	hh	hk
1	scaffold_20504_3658	<lmxll>	{1-}	(ll,lm)	lm	ll	ll	ll	lm	ll	ll	ll	ll	ll	ll	lm	lm	lm	lm	lm	lm	lm	ll	ll	ll	ll	ll	ll	ll	lm	lm	lm	ll	ll	ll	lm	ll	lm	lm	lm	lm	lm	ll	lm	lm	lm	ll	ll	lm
1	scaffold_20914_2015	<hkxhk>	{00}	(hh,hk,kk)	hh	hk	hh	hk	hk	kk	hh	kk	hk	kk	hk	kk	hh	hh	hh	hh	hk	hh	hk	hk	hh	hk	hh	hk	hk	hh	hh	kk	hk	kk	hk	hk	kk	hh	hh	hk	hh	hk	hh	hh	hh	hk	hh	hh	hk
1	scaffold_2119_6852	<lmxll>	{1-}	(ll,lm)	lm	lm	lm	ll	lm	lm	ll	ll	ll	ll	ll	ll	lm	lm	lm	lm	lm	lm	ll	ll	ll	ll	ll	ll	ll	lm	ll	ll	ll	ll	ll	lm	ll	lm	lm	lm	lm	lm	ll	lm	lm	lm	ll	lm	lm
1	scaffold_21220_951	<nnxnp>	{-0}	(nn,np)	nn	np	np	np	np	np	nn	np	np	nn	np	np	nn	np	nn	np	np	nn	np	nn	nn	np	np	nn	np	np	np	nn	np	np	np	nn	np	nn	nn	nn	nn	nn	nn	nn	nn	nn	nn	np	nn
1	scaffold_21342_3504	<hkxhk>	{10}	(hh,hk,kk)	hk	kk	kk	hk	kk	hk	hh	hk	hk	hh	hk	hk	hk	kk	hk	hk	hk	hk	hk	hk	hk	hk	hk	hh	hk	hk	hk	hh	hk	hh	hk	hh	hk	hk	hk	hh	hh	hk	hh	kk	hk	hk	hh	kk	hk
1	scaffold_21342_3517	<lmxll>	{0-}	(ll,lm)	ll	ll	ll	lm	ll	lm	lm	lm	lm	lm	lm	lm	ll	ll	ll	lm	lm	ll	lm	ll	ll	lm	lm	lm	lm	lm	lm	lm	lm	lm	ll	lm	lm	ll	ll	lm	lm	lm	lm	ll	ll	ll	lm	ll	ll
1	scaffold_21571_4603	<nnxnp>	{-0}	(nn,np)	nn	np	nn	nn	nn	np	np	nn	np	np	nn	nn	nn	nn	nn	nn	np	np	np	np	np	np	nn	nn	nn	np	np	nn	np	nn	nn	nn	np	nn	np	nn	nn	nn	nn	np	nn	nn	nn	nn	nn
1	scaffold_21943_4548	<lmxll>	{0-}	(ll,lm)	ll	lm	lm	lm	ll	lm	lm	lm	lm	ll	lm	ll	ll	ll	ll	lm	ll	ll	lm	lm	lm	ll	lm	ll	lm	ll	ll	lm	lm	lm	lm	ll	ll	ll	ll	ll	lm	ll	ll	ll	ll	ll	lm	lm	lm
1	scaffold_2207_9299	<hkxhk>	{11}	(hh,hk,kk)	kk	hk	hk	hh	kk	hk	hh	hk	hh	hh	hk	hk	kk	kk	kk	hk	hk	hk	hh	hh	hk	hk	hk	kk	hk	hk	hk	hh	hh	hh	hk	kk	hk	kk	hk	kk	hk	kk	kk	kk	kk	kk	hk	hk	hk
1	scaffold_22095_4306	<nnxnp>	{-0}	(nn,np)	nn	nn	nn	np	nn	np	np	nn	np	np	nn	np	nn	nn	nn	nn	np	np	np	np	nn	nn	nn	nn	nn	np	np	np	np	np	nn	nn	np	nn	np	nn	nn	nn	nn	nn	nn	nn	nn	nn	nn
1	scaffold_22095_4389	<nnxnp>	{-0}	(nn,np)	nn	nn	nn	np	nn	np	np	nn	np	np	nn	np	nn	nn	nn	nn	np	np	np	np	nn	nn	nn	nn	nn	np	np	np	np	np	nn	nn	np	nn	np	nn	nn	nn	nn	nn	nn	nn	nn	nn	nn
1	scaffold_22145_2049	<hkxhk>	{01}	(hh,hk,kk)	hk	hh	kk	kk	hk	hh	hh	hk	hh	hh	kk	hk	hk	hk	hk	hk	kk	hk	hh	hh	hh	hh	hh	kk	kk	hk	hk	hk	hh	kk	kk	hk	hh	hk	hk	hk	hk	hk	kk	hk	hk	hk	hh	kk	hk
1	scaffold_22145_927	<hkxhk>	{01}	(hh,hk,kk)	hk	hh	kk	kk	hk	hh	hh	kk	hh	hh	kk	hk	hk	hk	hk	hk	hk	hk	hh	hh	hh	hh	kk	kk	hk	hk	hk	hk	hh	kk	kk	hk	hh	hk	hk	hk	hk	hk	kk	hk	hk	hk	kk	kk	hk
1	scaffold_22145_992	<nnxnp>	{-0}	(nn,np)	nn	np	nn	nn	nn	np	np	nn	np	np	nn	nn	nn	nn	nn	nn	np	np	np	np	np	np	nn	nn	nn	np	np	nn	np	nn	nn	nn	np	nn	np	nn	nn	nn	nn	np	nn	nn	nn	nn	nn
1	scaffold_22145_997	<hkxhk>	{00}	(hh,hk,kk)	hh	kk	hk	hk	hh	kk	kk	hk	kk	kk	hk	hh	hh	hh	hh	hh	hk	hk	kk	kk	kk	kk	hk	hk	hk	hk	hk	hh	kk	hk	hk	hh	kk	hh	hk	hh	hh	hh	hk	hk	hh	hh	hk	hk	hh
1	scaffold_22192_2071	<lmxll>	{1-}	(ll,lm)	lm	lm	lm	ll	lm	lm	ll	ll	ll	ll	ll	ll	lm	lm	lm	lm	ll	lm	ll	lm	lm	ll	ll	ll	ll	ll	ll	ll	ll	ll	lm	ll	ll	lm	lm	lm	lm	lm	ll	lm	lm	lm	ll	lm	lm
1	scaffold_22192_4274	<lmxll>	{1-}	(ll,lm)	lm	lm	lm	ll	lm	lm	ll	ll	ll	ll	ll	ll	lm	lm	lm	lm	ll	lm	ll	lm	lm	ll	ll	ll	ll	ll	ll	ll	ll	ll	lm	ll	ll	lm	lm	lm	lm	lm	ll	lm	lm	lm	ll	lm	lm
1	scaffold_2223_1295	<hkxhk>	{11}	(hh,hk,kk)	kk	hk	hk	hh	hk	hh	hk	hk	hh	hh	hk	hh	kk	kk	kk	hk	hk	hk	hk	hk	hk	hk	kk	hk	hk	kk	hk	hh	hh	hh	hk	hk	hk	kk	kk	kk	hk	kk	kk	kk	kk	hk	hk	kk	hk
1	scaffold_22354_4839	<lmxll>	{0-}	(ll,lm)	ll	ll	ll	lm	ll	ll	lm	lm	lm	lm	lm	lm	ll	ll	ll	ll	lm	ll	lm	lm	lm	lm	ll	lm	lm	lm	lm	lm	lm	lm	lm	ll	lm	ll	ll	ll	ll	ll	lm	ll	ll	ll	ll	ll	ll
1	scaffold_22637_3414	<lmxll>	{0-}	(ll,lm)	ll	lm	lm	lm	lm	lm	lm	lm	lm	ll	lm	lm	ll	ll	ll	lm	ll	ll	ll	ll	lm	lm	ll	ll	lm	ll	ll	lm	lm	lm	lm	lm	ll	ll	ll	ll	lm	ll	ll	ll	ll	ll	lm	ll	lm
1	scaffold_22_11172	<hkxhk>	{10}	(hh,hk,kk)	hk	kk	hk	hh	hk	kk	hh	hh	hk	hk	hk	hk	hk	hk	hk	hk	hk	kk	hk	kk	kk	hk	hh	hh	hh	hk	hk	hh	hk	hh	hk	hh	hk	hk	hk	hk	hk	hk	hh	kk	hk	hk	hh	kk	hk
1	scaffold_2304_2392	<lmxll>	{0-}	(ll,lm)	ll	ll	ll	lm	ll	lm	ll	lm	lm	lm	lm	ll	ll	ll	ll	lm	lm	ll	ll	ll	ll	lm	lm	lm	lm	lm	lm	lm	lm	ll	ll	lm	lm	ll	ll	ll	lm	lm	lm	ll	ll	ll	lm	ll	ll
1	scaffold_23247_1453	<nnxnp>	{-1}	(nn,np)	np	nn	np	np	np	nn	np	np	nn	nn	nn	nn	np	np	np	np	nn	nn	nn	nn	nn	nn	np	np	np	nn	nn	np	nn	np	np	np	nn	np	np	np	np	np	np	nn	np	np	np	nn	np
1	scaffold_23359_736	<lmxll>	{1-}	(ll,lm)	ll	lm	lm	lm	ll	lm	lm	lm	lm	lm	lm	ll	ll	ll	ll	ll	ll	ll	lm	lm	lm	lm	lm	lm	lm	ll	ll	ll	lm	lm	lm	ll	lm	ll	ll	ll	ll	ll	lm	ll	ll	ll	lm	ll	ll
1	scaffold_23562_4626	<nnxnp>	{-0}	(nn,np)	nn	np	nn	nn	nn	np	nn	nn	np	np	np	np	nn	nn	nn	nn	np	np	np	np	np	np	nn	nn	np	np	np	nn	np	nn	nn	nn	np	nn	nn	nn	nn	nn	nn	np	nn	nn	nn	np	nn
1	scaffold_2363_13188	<hkxhk>	{10}	(hh,hk,kk)	hk	hk	hk	hk	kk	hk	hh	hk	hk	hh	kk	hk	hk	kk	hk	kk	hk	hk	hk	hk	hh	hk	hk	hh	hk	hk	hk	hh	hk	hk	kk	hk	hk	hk	hk	hh	hh	hh	hh	kk	hk	hk	hh	hk	hk
1	scaffold_2363_13195	<hkxhk>	{10}	(hh,hk,kk)	hk	hk	hk	hk	kk	hk	hh	hk	hk	hh	kk	hk	hk	kk	hk	kk	hk	hk	hk	hk	hh	hk	hk	hh	hk	hk	hk	hh	hk	hk	kk	hk	hk	hk	hk	hh	hh	hh	hh	kk	hk	hk	hh	hk	hk
1	scaffold_23849_3755	<lmxll>	{0-}	(ll,lm)	ll	ll	lm	lm	ll	lm	lm	lm	lm	lm	lm	lm	ll	ll	ll	ll	ll	ll	lm	lm	lm	lm	lm	lm	lm	ll	ll	lm	lm	lm	lm	ll	lm	ll	ll	ll	ll	ll	lm	ll	ll	ll	lm	ll	ll
1	scaffold_23861_249	<nnxnp>	{-0}	(nn,np)	nn	np	nn	nn	nn	nn	np	nn	np	np	nn	nn	nn	nn	nn	nn	nn	nn	np	np	np	np	nn	nn	nn	np	np	nn	np	nn	nn	nn	np	np	np	nn	nn	nn	nn	np	nn	nn	nn	nn	nn
1	scaffold_24552_1898	<hkxhk>	{10}	(hh,hk,kk)	hk	hh	hh	hk	hk	hk	hk	hh	hk	hk	hh	kk	hk	hk	hk	hh	kk	kk	kk	kk	hh	hh	hh	hk	hh	hk	kk	hk	hk	hk	hh	hh	kk	hk	kk	hk	hh	hk	hk	hk	hk	hk	hh	hh	hh
1	scaffold_24724_3141	<lmxll>	{0-}	(ll,lm)	ll	lm	ll	lm	ll	ll	lm	ll	lm	ll	lm	ll	ll	ll	ll	ll	ll	ll	ll	lm	lm	lm	lm	ll	lm	ll	ll	ll	lm	lm	lm	ll	ll	ll	ll	ll	lm	ll	ll	ll	ll	ll	lm	lm	lm
1	scaffold_24816_4190	<nnxnp>	{-0}	(nn,np)	nn	np	nn	nn	nn	nn	np	nn	np	np	nn	nn	nn	nn	nn	nn	nn	np	np	np	np	np	nn	nn	nn	np	np	nn	np	np	nn	nn	np	np	np	nn	nn	nn	nn	np	nn	nn	nn	nn	nn
1	scaffold_24926_462	<lmxll>	{1-}	(ll,lm)	lm	lm	lm	ll	lm	lm	ll	ll	ll	ll	ll	ll	lm	lm	lm	lm	ll	lm	ll	ll	ll	ll	ll	ll	ll	ll	ll	ll	ll	ll	ll	lm	ll	lm	lm	lm	lm	lm	ll	lm	lm	lm	ll	lm	lm
1	scaffold_2511_7388	<lmxll>	{1-}	(ll,lm)	lm	lm	ll	ll	lm	ll	ll	ll	ll	ll	ll	ll	lm	lm	lm	lm	lm	lm	ll	ll	ll	ll	ll	ll	ll	ll	lm	ll	ll	ll	ll	lm	ll	lm	lm	lm	lm	lm	ll	lm	lm	lm	ll	lm	lm
1	scaffold_25202_2559	<lmxll>	{0-}	(ll,lm)	ll	ll	ll	lm	ll	lm	lm	lm	lm	lm	lm	lm	ll	ll	ll	lm	lm	ll	lm	ll	ll	lm	lm	lm	lm	lm	lm	lm	lm	lm	ll	lm	lm	ll	ll	ll	lm	ll	lm	ll	ll	ll	lm	ll	ll
1	scaffold_25202_2578	<nnxnp>	{-1}	(nn,np)	np	nn	nn	nn	np	nn	np	nn	nn	np	nn	nn	np	nn	np	np	nn	nn	nn	np	nn	nn	np	np	nn	nn	nn	np	nn	np	np	np	nn	np	np	np	np	nn	np	nn	np	np	np	nn	np
1	scaffold_25202_2628	<hkxhk>	{10}	(hh,hk,kk)	hk	kk	kk	hk	hk	hk	hh	hk	hk	hh	hk	hk	hk	kk	hk	hh	hk	kk	hk	hk	kk	hk	hh	hh	hk	hk	hk	hh	hk	hh	hk	hh	hk	hk	hk	hk	hh	kk	hh	kk	hk	hk	hh	kk	hk
1	scaffold_25230_52	<lmxll>	{0-}	(ll,lm)	ll	ll	lm	lm	ll	lm	lm	lm	lm	lm	ll	lm	ll	ll	ll	ll	lm	ll	lm	ll	ll	ll	lm	lm	lm	lm	lm	lm	lm	lm	ll	ll	lm	ll	ll	lm	lm	lm	lm	ll	ll	ll	ll	lm	ll
1	scaffold_25310_4356	<nnxnp>	{-1}	(nn,np)	np	nn	np	np	np	nn	nn	np	nn	nn	nn	np	np	np	np	np	nn	nn	nn	nn	nn	nn	np	np	np	nn	nn	np	nn	np	np	np	nn	np	np	np	np	np	np	nn	np	np	np	np	np
1	scaffold_25405_879	<lmxll>	{0-}	(ll,lm)	ll	ll	lm	lm	ll	lm	lm	lm	lm	lm	lm	lm	ll	ll	ll	ll	ll	ll	lm	lm	lm	lm	lm	lm	lm	ll	ll	ll	lm	lm	lm	ll	lm	ll	ll	ll	ll	ll	lm	ll	ll	ll	lm	ll	ll
1	scaffold_25405_895	<lmxll>	{1-}	(ll,lm)	lm	lm	ll	ll	lm	ll	ll	ll	ll	ll	ll	ll	lm	lm	lm	lm	lm	lm	ll	ll	ll	ll	ll	ll	ll	lm	lm	lm	ll	ll	ll	lm	ll	lm	lm	lm	lm	lm	ll	lm	lm	lm	ll	lm	lm
1	scaffold_25506_4295	<lmxll>	{1-}	(ll,lm)	lm	lm	ll	ll	lm	ll	ll	ll	ll	ll	lm	ll	lm	lm	ll	lm	ll	lm	ll	lm	ll	lm	lm	ll	ll	ll	ll	ll	ll	ll	lm	lm	ll	lm	lm	ll	ll	ll	ll	ll	lm	lm	ll	ll	lm
1	scaffold_25619_730	<nnxnp>	{-0}	(nn,np)	nn	nn	nn	np	nn	np	nn	nn	np	np	nn	np	nn	nn	nn	nn	np	np	np	np	nn	nn	nn	np	nn	nn	nn	np	np	np	nn	nn	np	nn	nn	nn	nn	np	nn	nn	nn	nn	nn	nn	nn
1	scaffold_25619_855	<lmxll>	{0-}	(ll,lm)	ll	lm	lm	lm	lm	lm	lm	lm	lm	lm	lm	lm	ll	ll	ll	lm	ll	ll	ll	ll	lm	lm	ll	ll	lm	ll	ll	lm	lm	lm	lm	lm	ll	ll	ll	ll	lm	ll	ll	ll	ll	lm	lm	ll	lm
1	scaffold_2563_1334	<lmxll>	{1-}	(ll,lm)	lm	ll	ll	ll	lm	ll	ll	ll	ll	ll	ll	lm	lm	lm	lm	ll	lm	lm	ll	ll	ll	ll	ll	ll	ll	lm	lm	lm	ll	ll	ll	lm	lm	lm	lm	lm	ll	lm	ll	lm	lm	lm	ll	ll	ll
1	scaffold_26473_2692	<lmxll>	{0-}	(ll,lm)	ll	lm	lm	lm	ll	lm	lm	lm	lm	lm	lm	ll	ll	ll	ll	lm	ll	ll	lm	lm	lm	lm	lm	lm	lm	ll	ll	ll	lm	lm	lm	ll	ll	ll	ll	ll	lm	ll	lm	ll	ll	ll	lm	lm	lm
1	scaffold_26476_4041	<lmxll>	{0-}	(ll,lm)	ll	lm	lm	lm	lm	lm	ll	lm	ll	lm	lm	lm	ll	ll	ll	ll	ll	ll	ll	ll	lm	lm	ll	ll	lm	ll	ll	lm	ll	lm	lm	lm	lm	ll	ll	lm	lm	ll	ll	ll	ll	lm	lm	ll	ll
1	scaffold_2652_11004	<lmxll>	{1-}	(ll,lm)	lm	ll	ll	ll	ll	ll	lm	ll	lm	ll	lm	ll	lm	ll	lm	lm	lm	lm	lm	lm	ll	ll	lm	lm	ll	lm	lm	lm	lm	ll	ll	lm	ll	lm	lm	ll	ll	lm	lm	lm	lm	ll	ll	lm	ll
1	scaffold_26851_3914	<lmxll>	{1-}	(ll,lm)	lm	ll	ll	ll	lm	ll	ll	ll	ll	ll	ll	lm	lm	lm	lm	ll	lm	lm	ll	ll	ll	ll	ll	lm	ll	lm	lm	ll	ll	ll	ll	lm	lm	lm	lm	lm	ll	lm	lm	lm	lm	lm	ll	ll	ll
1	scaffold_26956_2564	<hkxhk>	{01}	(hh,hk,kk)	hk	kk	kk	hk	hh	hk	hk	kk	hk	hk	kk	hk	hh	hh	hh	kk	hk	hk	hk	hk	kk	kk	kk	hh	kk	hk	hk	hk	hk	hk	kk	hh	hk	hh	hk	hh	kk	hh	hh	hh	hh	hh	kk	kk	kk
1	scaffold_26956_3463	<hkxhk>	{01}	(hh,hk,kk)	hh	kk	kk	hk	hh	hk	hk	kk	hk	hk	kk	hk	hh	hh	hh	kk	hk	hk	hk	hk	kk	kk	kk	hh	kk	hh	hk	hk	hk	hk	kk	hh	hk	hh	hk	hh	kk	hh	hh	hh	hh	hh	kk	kk	kk
1	scaffold_27020_64	<nnxnp>	{-0}	(nn,np)	nn	nn	nn	nn	nn	np	nn	nn	np	np	nn	np	nn	nn	nn	nn	np	np	np	np	nn	nn	nn	np	nn	nn	nn	np	np	np	nn	nn	np	nn	nn	nn	nn	np	nn	nn	nn	nn	nn	nn	nn
1	scaffold_2776_4151	<nnxnp>	{-1}	(nn,np)	np	nn	np	nn	nn	nn	nn	np	nn	nn	np	np	np	np	np	np	nn	nn	nn	nn	nn	nn	np	np	np	nn	nn	np	nn	nn	np	np	nn	nn	nn	np	np	nn	np	nn	np	np	np	np	np
1	scaffold_2850_11183	<lmxll>	{1-}	(ll,lm)	lm	ll	ll	ll	lm	ll	ll	ll	ll	ll	ll	lm	lm	lm	lm	ll	lm	lm	ll	ll	ll	ll	ll	ll	ll	lm	lm	lm	ll	ll	ll	lm	lm	lm	lm	lm	ll	lm	ll	lm	lm	lm	ll	ll	ll
1	scaffold_28685_1255	<lmxll>	{0-}	(ll,lm)	lm	ll	ll	ll	lm	ll	ll	ll	ll	ll	ll	lm	lm	lm	lm	lm	lm	lm	ll	ll	ll	ll	ll	ll	ll	lm	lm	lm	ll	ll	ll	lm	ll	lm	lm	lm	ll	lm	ll	lm	lm	lm	ll	ll	ll
1	scaffold_28885_1664	<nnxnp>	{-0}	(nn,np)	nn	np	nn	nn	nn	np	np	nn	np	np	np	np	nn	nn	nn	nn	np	np	np	np	np	np	nn	nn	nn	np	np	nn	np	nn	nn	nn	np	nn	nn	nn	nn	nn	nn	np	nn	nn	nn	np	nn
1	scaffold_29057_3263	<hkxhk>	{10}	(hh,hk,kk)	hk	kk	kk	hk	kk	hk	hh	hk	hk	hh	hk	hk	hk	kk	hk	hk	hk	hk	hk	hk	hk	hk	hh	hh	hk	hk	hk	hh	hk	hh	hk	hh	hk	hk	hk	hh	hh	hk	hh	kk	hk	hk	hh	kk	hk
1	scaffold_29336_265	<nnxnp>	{-0}	(nn,np)	nn	np	nn	nn	nn	np	nn	nn	np	np	np	np	nn	nn	nn	nn	np	np	np	np	np	np	nn	nn	np	np	np	nn	np	nn	nn	nn	np	nn	nn	nn	nn	nn	nn	np	nn	nn	nn	np	nn
1	scaffold_29457_199	<lmxll>	{0-}	(ll,lm)	ll	ll	lm	lm	ll	lm	lm	lm	lm	lm	ll	lm	ll	ll	ll	ll	lm	ll	lm	ll	ll	lm	ll	lm	lm	lm	lm	lm	lm	lm	ll	lm	lm	ll	ll	lm	lm	lm	lm	ll	ll	ll	lm	lm	ll
1	scaffold_29472_3905	<hkxhk>	{00}	(hh,hk,kk)	hh	kk	hk	hk	hh	kk	kk	hk	kk	kk	hk	hh	hh	hh	hh	hh	hk	hk	kk	kk	kk	kk	hk	hk	hk	hk	hk	hh	kk	hk	hk	hh	kk	hh	hk	hh	hh	hh	hk	hk	hh	hh	hk	hk	hh
1	scaffold_2968_8231	<lmxll>	{0-}	(ll,lm)	lm	ll	ll	ll	ll	ll	ll	ll	lm	ll	ll	ll	lm	lm	lm	lm	lm	lm	lm	lm	ll	ll	lm	lm	ll	lm	lm	ll	lm	ll	ll	ll	ll	lm	lm	ll	ll	lm	lm	lm	lm	ll	ll	lm	ll
1	scaffold_30389_2156	<hkxhk>	{00}	(hh,hk,kk)	hh	hk	kk	kk	hh	hk	hk	hh	hk	hk	kk	kk	hh	hh	hh	hh	hk	hk	hk	hk	hk	hk	kk	kk	kk	hh	hk	kk	hk	hh	kk	hh	hk	hh	hk	hh	hh	hh	kk	hk	hh	hh	hk	kk	hh
1	scaffold_30421_1205	<nnxnp>	{-0}	(nn,np)	nn	nn	nn	np	nn	np	np	nn	np	np	nn	np	nn	nn	nn	nn	np	np	np	np	nn	nn	nn	nn	nn	nn	np	np	np	np	nn	nn	np	nn	np	nn	nn	nn	nn	nn	nn	nn	nn	nn	nn
1	scaffold_30424_1045	<hkxhk>	{11}	(hh,hk,kk)	kk	hk	hh	hh	hk	hh	hk	hh	hh	hk	hh	hh	kk	hk	kk	hk	hh	kk	hh	kk	kk	hh	hh	hk	hh	hh	hh	hk	hh	hh	kk	hk	hh	kk	kk	hk	hk	hk	hk	hk	kk	kk	hk	hk	kk
1	scaffold_30785_1828	<nnxnp>	{-1}	(nn,np)	np	nn	np	np	np	np	nn	nn	nn	nn	np	np	nn	np	np	np	np	nn	nn	nn	nn	nn	np	np	np	nn	nn	np	nn	np	np	np	nn	nn	nn	np	nn	np	np	nn	np	nn	np	np	np
1	scaffold_31190_1690	<lmxll>	{1-}	(ll,lm)	lm	ll	ll	ll	lm	ll	ll	ll	ll	ll	ll	lm	lm	lm	lm	ll	lm	lm	lm	lm	ll	ll	ll	lm	ll	lm	lm	ll	ll	ll	ll	lm	lm	lm	lm	lm	ll	lm	lm	lm	lm	lm	ll	ll	ll
1	scaffold_3121_10812	<lmxll>	{1-}	(ll,lm)	lm	lm	ll	ll	lm	ll	ll	ll	ll	ll	ll	ll	lm	lm	lm	ll	ll	lm	ll	lm	lm	ll	ll	ll	ll	ll	ll	ll	ll	ll	lm	ll	ll	lm	lm	lm	ll	lm	ll	lm	lm	lm	ll	lm	lm
1	scaffold_3169_10251	<lmxll>	{1-}	(ll,lm)	lm	ll	ll	ll	ll	ll	lm	ll	lm	ll	ll	ll	lm	lm	lm	lm	lm	lm	lm	lm	ll	ll	lm	lm	ll	lm	lm	ll	lm	ll	ll	ll	ll	lm	lm	ll	ll	lm	lm	lm	lm	ll	ll	lm	ll
1	scaffold_3169_10335	<nnxnp>	{-0}	(nn,np)	nn	nn	nn	nn	nn	np	nn	nn	np	np	nn	np	nn	nn	nn	nn	np	nn	np	np	nn	nn	nn	np	nn	nn	nn	np	nn	np	nn	nn	np	nn	nn	nn	nn	np	nn	nn	nn	nn	nn	nn	nn
1	scaffold_31849_429	<hkxhk>	{00}	(hh,hk,kk)	hh	hk	hk	kk	hh	kk	kk	hk	kk	kk	hk	kk	hh	hh	hh	hk	hk	hk	hk	hk	hk	hk	hh	hh	hk	hh	hk	kk	kk	kk	hk	hk	hk	hh	hk	hh	hk	hh	hh	hh	hh	hh	hk	hk	hk
1	scaffold_31985_3218	<hkxhk>	{01}	(hh,hk,kk)	hk	hk	hk	hk	hk	kk	hk	hk	hh	kk	hk	kk	hk	hk	hk	hk	hh	hh	hh	hh	hk	hk	hk	hh	hk	hk	hk	kk	kk	kk	hk	hk	hh	hk	hk	hk	hk	hh	hk	hk	hk	hk	hk	hk	hk
1	scaffold_3218_528	<lmxll>	{1-}	(ll,lm)	lm	lm	ll	ll	lm	ll	ll	ll	ll	ll	ll	lm	lm	lm	lm	lm	ll	lm	ll	ll	ll	ll	ll	ll	ll	lm	lm	lm	ll	ll	ll	lm	ll	lm	lm	lm	lm	lm	ll	lm	lm	lm	ll	lm	lm
1	scaffold_32412_3402	<nnxnp>	{-0}	(nn,np)	nn	np	np	np	np	np	nn	nn	np	nn	np	np	nn	np	nn	np	nn	nn	np	nn	nn	np	np	nn	np	np	np	nn	np	np	np	nn	np	nn	nn	nn	nn	nn	nn	np	nn	nn	nn	np	nn
1	scaffold_32417_1191	<nnxnp>	{-0}	(nn,np)	nn	np	np	np	np	np	nn	np	np	nn	np	np	nn	np	nn	np	np	nn	np	nn	nn	np	np	nn	np	np	np	nn	np	np	nn	nn	np	nn	nn	nn	nn	nn	nn	np	nn	nn	nn	np	nn
1	scaffold_32417_1192	<lmxll>	{0-}	(ll,lm)	ll	ll	lm	lm	ll	lm	ll	lm	lm	ll	lm	lm	ll	ll	ll	ll	lm	ll	lm	ll	ll	lm	lm	lm	ll	lm	lm	lm	lm	lm	ll	lm	lm	ll	ll	lm	lm	lm	lm	ll	ll	ll	lm	ll	ll
1	scaffold_32417_1276	<lmxll>	{0-}	(ll,lm)	ll	ll	lm	lm	ll	lm	lm	lm	lm	ll	lm	lm	ll	ll	ll	ll	lm	ll	lm	ll	ll	lm	lm	lm	lm	ll	lm	lm	lm	lm	ll	lm	lm	ll	ll	lm	lm	lm	lm	ll	ll	ll	lm	ll	ll
1	scaffold_324_4853	<lmxll>	{1-}	(ll,lm)	lm	ll	ll	ll	ll	ll	ll	ll	ll	ll	ll	ll	lm	lm	lm	ll	lm	lm	lm	lm	ll	ll	lm	lm	ll	lm	lm	ll	ll	ll	ll	ll	lm	lm	lm	lm	ll	lm	lm	lm	lm	ll	ll	lm	ll
1	scaffold_32660_3157	<lmxll>	{0-}	(ll,lm)	ll	ll	lm	lm	ll	lm	lm	lm	lm	lm	ll	lm	ll	ll	ll	ll	lm	ll	lm	ll	ll	lm	ll	lm	lm	lm	lm	lm	lm	lm	ll	lm	lm	ll	ll	lm	lm	lm	lm	ll	ll	ll	lm	lm	ll
1	scaffold_33693_964	<nnxnp>	{-1}	(nn,np)	np	nn	nn	nn	np	nn	np	nn	nn	np	nn	nn	np	nn	np	np	nn	nn	nn	np	nn	nn	np	np	nn	nn	nn	np	nn	np	np	np	nn	np	np	np	np	nn	np	nn	np	np	np	nn	np
1	scaffold_33693_971	<hkxhk>	{10}	(hh,hk,kk)	hk	kk	kk	hk	hk	hk	hh	kk	kk	hh	hk	hk	hk	kk	hk	hh	hk	kk	hk	hk	kk	hk	hh	hh	hk	hk	hk	hh	hk	hh	hk	hh	hk	hk	hk	hk	hh	hk	hh	kk	hk	hk	hh	kk	hk
1	scaffold_3375_5857	<nnxnp>	{-0}	(nn,np)	nn	nn	nn	nn	nn	np	nn	nn	np	np	nn	nn	nn	np	nn	nn	np	nn	np	np	nn	nn	nn	np	nn	nn	nn	np	np	np	nn	nn	np	nn	nn	np	nn	np	nn	nn	nn	nn	nn	nn	nn
1	scaffold_33830_309	<lmxll>	{0-}	(ll,lm)	ll	ll	ll	lm	ll	lm	lm	lm	lm	lm	lm	lm	ll	ll	ll	lm	lm	ll	lm	ll	ll	lm	lm	lm	lm	lm	lm	lm	lm	lm	ll	lm	lm	ll	ll	lm	lm	lm	lm	ll	ll	ll	lm	ll	ll
1	scaffold_33830_310	<hkxhk>	{11}	(hh,hk,kk)	kk	hk	hk	hh	hk	hh	hk	hh	hh	hk	hh	hh	kk	hk	kk	hh	hh	kk	hh	kk	kk	hh	hh	hk	hh	hh	hh	hk	hh	hk	kk	hk	hh	kk	kk	hk	hk	hh	hk	hk	kk	kk	hk	hk	kk
1	scaffold_3398_4593	<nnxnp>	{-1}	(nn,np)	np	np	np	nn	np	np	nn	np	nn	nn	np	nn	np	np	np	np	nn	nn	nn	nn	np	np	np	np	np	nn	nn	nn	nn	nn	np	np	nn	np	nn	np	np	np	np	np	np	np	np	np	np
1	scaffold_34330_3092	<nnxnp>	{-1}	(nn,np)	np	np	nn	nn	nn	nn	np	nn	nn	np	nn	nn	np	nn	np	nn	nn	np	nn	np	np	nn	np	np	nn	nn	nn	np	nn	nn	nn	np	nn	np	np	np	np	np	np	nn	np	nn	np	nn	np
1	scaffold_34549_1228	<lmxll>	{1-}	(ll,lm)	lm	lm	lm	ll	ll	lm	ll	ll	ll	ll	ll	ll	lm	lm	lm	lm	ll	lm	ll	lm	lm	ll	ll	ll	ll	ll	ll	ll	ll	ll	ll	ll	ll	lm	lm	lm	lm	lm	ll	lm	lm	lm	ll	lm	lm
1	scaffold_34549_2167	<lmxll>	{1-}	(ll,lm)	lm	lm	lm	ll	ll	lm	ll	ll	ll	ll	ll	ll	lm	lm	lm	lm	ll	lm	ll	lm	lm	ll	ll	ll	ll	ll	ll	ll	ll	ll	ll	ll	ll	lm	lm	lm	lm	lm	ll	lm	lm	lm	ll	lm	lm
1	scaffold_34680_473	<nnxnp>	{-1}	(nn,np)	np	np	np	nn	np	np	nn	np	nn	nn	np	nn	np	np	np	np	nn	nn	nn	nn	np	np	np	np	np	nn	nn	nn	nn	nn	np	np	nn	np	nn	np	np	np	np	np	np	np	np	np	np
1	scaffold_34762_2755	<hkxhk>	{10}	(hh,hk,kk)	hk	kk	hk	hh	hk	hk	hh	kk	kk	hh	hk	hk	hk	kk	kk	hh	hk	kk	hk	kk	kk	kk	hh	hh	hk	hk	hk	hh	hk	hh	hk	hh	hk	hk	kk	hk	hh	hh	hh	kk	kk	hk	hh	kk	hh
1	scaffold_35107_1013	<hkxhk>	{11}	(hh,hk,kk)	hk	hk	hk	hh	hk	hh	hh	hk	hh	hh	hk	kk	hk	hk	hk	hk	kk	kk	hh	hh	hk	hk	hk	hk	hk	hk	kk	hh	hh	hh	hk	hk	kk	hk	kk	hk	hk	hk	hk	hk	hk	hk	hk	hk	hk
1	scaffold_35107_698	<hkxhk>	{11}	(hh,hk,kk)	hk	kk	kk	hh	hk	hh	kk	hh	hh	hh	hk	kk	hk	hk	hk	kk	hk	hk	hh	hh	kk	kk	kk	hk	kk	hk	kk	hh	hh	hh	kk	hk	kk	hk	hh	hk	kk	hk	hk	hk	hk	hk	kk	kk	hk
1	scaffold_35108_2089	<nnxnp>	{-1}	(nn,np)	np	nn	np	np	np	nn	np	np	nn	nn	nn	nn	np	np	np	np	nn	nn	nn	nn	nn	nn	np	np	nn	nn	nn	np	nn	np	np	np	nn	np	np	np	np	np	np	nn	np	np	np	nn	np
1	scaffold_35238_2084	<nnxnp>	{-0}	(nn,np)	nn	nn	nn	np	nn	np	nn	nn	np	np	nn	np	nn	nn	nn	nn	np	np	np	np	nn	nn	nn	np	nn	nn	np	np	np	np	nn	nn	np	nn	nn	nn	nn	nn	nn	nn	nn	nn	nn	nn	nn
1	scaffold_35254_1878	<nnxnp>	{-0}	(nn,np)	nn	np	nn	nn	nn	np	np	nn	np	np	nn	nn	nn	nn	nn	nn	np	np	np	np	np	np	nn	nn	nn	np	np	nn	np	nn	nn	nn	np	nn	np	nn	nn	nn	nn	np	nn	nn	nn	nn	nn
1	scaffold_35265_2858	<lmxll>	{1-}	(ll,lm)	lm	lm	lm	ll	ll	lm	ll	ll	ll	ll	ll	ll	lm	lm	lm	lm	ll	lm	ll	lm	lm	ll	ll	ll	ll	ll	ll	ll	ll	ll	ll	ll	ll	lm	lm	lm	lm	lm	ll	lm	lm	lm	ll	lm	lm
1	scaffold_35569_2846	<nnxnp>	{-1}	(nn,np)	np	np	np	nn	np	nn	np	nn	nn	nn	np	nn	np	np	np	np	nn	nn	nn	nn	np	np	np	nn	np	np	nn	nn	nn	nn	np	np	nn	np	np	np	np	np	np	np	np	np	np	np	np
1	scaffold_35569_2895	<hkxhk>	{10}	(hh,hk,kk)	hk	hh	hh	hk	hh	hk	hh	hh	hk	hk	hh	hk	hk	hk	hh	hh	hk	kk	kk	kk	hh	hh	hk	kk	hh	hk	kk	hk	hk	hk	hh	hh	kk	hk	hk	hk	hh	hk	hk	hk	hk	hh	hh	hk	hh
1	scaffold_35569_2896	<lmxll>	{0-}	(ll,lm)	ll	lm	lm	lm	lm	lm	lm	ll	lm	lm	lm	lm	ll	ll	ll	lm	ll	ll	ll	ll	lm	ll	ll	ll	lm	ll	ll	lm	lm	lm	lm	lm	ll	ll	ll	ll	lm	ll	ll	ll	ll	lm	lm	ll	lm
1	scaffold_357_3567	<lmxll>	{1-}	(ll,lm)	lm	lm	lm	ll	lm	ll	ll	ll	ll	ll	ll	ll	lm	lm	lm	ll	ll	lm	ll	lm	lm	ll	ll	ll	ll	ll	ll	ll	ll	lm	lm	ll	ll	lm	lm	lm	ll	ll	ll	lm	lm	lm	ll	lm	lm
1	scaffold_3612_3319	<hkxhk>	{00}	(hh,hk,kk)	hh	hk	hk	kk	hh	kk	kk	hk	kk	kk	hk	kk	hh	hh	hh	hk	hk	hk	hk	hk	hk	hk	hh	hh	hk	hh	hk	kk	kk	kk	hk	hk	hk	hh	hk	hh	hk	hh	hh	hh	hh	hh	hk	hh	hk
1	scaffold_36351_426	<lmxll>	{1-}	(ll,lm)	lm	lm	lm	ll	lm	ll	ll	ll	ll	ll	ll	ll	lm	lm	lm	ll	ll	lm	ll	lm	lm	ll	ll	ll	ll	ll	ll	ll	ll	ll	lm	ll	ll	lm	lm	lm	ll	ll	ll	lm	lm	lm	ll	lm	lm
1	scaffold_36507_2247	<lmxll>	{1-}	(ll,lm)	ll	lm	lm	lm	ll	lm	lm	lm	lm	lm	lm	ll	ll	ll	ll	ll	ll	ll	lm	lm	lm	lm	lm	lm	lm	ll	ll	ll	lm	lm	lm	ll	lm	ll	ll	ll	lm	ll	lm	ll	ll	ll	lm	lm	ll
1	scaffold_36632_1209	<nnxnp>	{-0}	(nn,np)	nn	np	nn	nn	nn	nn	np	nn	np	np	nn	nn	nn	nn	nn	nn	nn	np	np	np	np	np	nn	nn	nn	np	np	nn	np	nn	nn	nn	np	np	np	nn	nn	nn	nn	np	nn	nn	nn	nn	nn
1	scaffold_3673_1458	<nnxnp>	{-1}	(nn,np)	np	np	np	np	np	nn	np	np	nn	nn	np	nn	np	np	np	np	nn	np	nn	nn	np	np	np	nn	np	np	np	nn	nn	nn	np	np	nn	np	np	np	np	nn	np	np	np	np	np	np	np
1	scaffold_3679_2742	<nnxnp>	{-1}	(nn,np)	np	np	np	nn	nn	nn	nn	np	nn	nn	np	nn	np	np	np	np	nn	nn	nn	nn	np	np	np	np	np	np	nn	nn	nn	nn	np	np	nn	nn	nn	np	np	np	np	np	np	np	np	nn	nn
1	scaffold_37308_1692	<hkxhk>	{11}	(hh,hk,kk)	kk	hk	hh	hh	hk	hh	hk	hh	hh	hk	hh	hh	kk	hk	kk	hk	hh	kk	hh	kk	kk	hh	hk	hk	hh	hh	hh	hk	hh	hh	kk	hk	hh	kk	kk	hk	hk	hk	hk	hk	kk	kk	hk	hk	kk
1	scaffold_37328_2503	<lmxll>	{1-}	(ll,lm)	lm	ll	ll	ll	lm	ll	ll	ll	ll	ll	ll	lm	lm	lm	lm	ll	lm	lm	ll	ll	ll	ll	ll	lm	ll	lm	lm	ll	ll	ll	ll	lm	lm	lm	lm	lm	ll	lm	lm	lm	lm	lm	ll	ll	ll
1	scaffold_37334_1854	<hkxhk>	{10}	(hh,hk,kk)	hk	hh	hh	hk	hk	hk	hk	hh	hk	hk	hh	kk	hk	hk	hk	hh	kk	kk	hk	hk	hh	hh	hh	hk	hh	hk	kk	hk	hk	hk	hh	hk	kk	hk	kk	hk	hh	hk	hk	hk	hk	hk	hh	hh	hh
1	scaffold_37334_3131	<hkxhk>	{10}	(hh,hk,kk)	hk	hh	hh	hk	hk	hk	hh	hh	hk	hk	hh	kk	hk	hk	hk	hh	kk	kk	hk	hk	hh	hh	hh	hk	hh	hk	kk	hk	hk	hk	hh	hk	kk	hk	kk	hk	hh	hk	hk	hk	hk	kk	hh	hh	hh
1	scaffold_37695_3030	<nnxnp>	{-0}	(nn,np)	nn	nn	nn	nn	nn	np	nn	nn	np	np	np	np	nn	nn	nn	nn	np	np	np	np	nn	nn	np	np	nn	nn	nn	np	np	np	nn	nn	np	nn	np	nn	nn	np	nn	nn	nn	nn	nn	nn	nn
1	scaffold_37695_3032	<nnxnp>	{-0}	(nn,np)	nn	nn	nn	nn	nn	np	nn	nn	np	np	nn	np	nn	nn	nn	nn	np	np	np	np	nn	nn	np	np	nn	nn	nn	np	np	np	nn	nn	np	nn	nn	nn	nn	np	nn	nn	nn	nn	nn	nn	nn
1	scaffold_38000_2149	<lmxll>	{0-}	(ll,lm)	ll	ll	lm	lm	ll	lm	lm	lm	lm	lm	lm	lm	ll	ll	ll	ll	ll	ll	lm	lm	lm	lm	lm	lm	lm	ll	ll	lm	lm	lm	lm	ll	lm	ll	ll	ll	ll	ll	lm	ll	ll	ll	lm	ll	ll
1	scaffold_3828_4011	<lmxll>	{1-}	(ll,lm)	ll	ll	lm	lm	ll	lm	lm	lm	lm	lm	lm	ll	ll	ll	ll	ll	ll	ll	lm	lm	lm	lm	lm	lm	lm	ll	ll	ll	lm	lm	lm	ll	lm	ll	ll	ll	lm	ll	lm	ll	ll	ll	lm	lm	ll
1	scaffold_38320_1959	<hkxhk>	{00}	(hh,hk,kk)	hh	hk	hk	hk	hk	kk	hk	hk	kk	kk	hk	kk	hh	hh	hh	hk	hk	hk	hk	hk	hk	hk	hh	hk	hk	hh	hh	kk	kk	kk	hk	hk	hk	hh	hh	hh	hk	hk	hh	hh	hh	hk	hk	hh	hk
1	scaffold_3916_4624	<nnxnp>	{-0}	(nn,np)	nn	np	nn	nn	nn	np	np	nn	np	np	nn	nn	nn	nn	nn	nn	np	np	np	np	np	np	nn	nn	nn	np	np	nn	np	nn	nn	nn	np	nn	np	nn	nn	nn	nn	np	nn	nn	nn	nn	nn
1	scaffold_3916_5093	<hkxhk>	{00}	(hh,hk,kk)	hh	kk	hk	hk	hh	kk	kk	hk	kk	kk	hk	hh	hh	hh	hh	hh	hk	hk	kk	kk	kk	kk	hk	hk	hk	hh	hh	hh	kk	hk	hk	hh	kk	hh	hh	hh	hh	hh	hk	hk	hh	hh	hh	hh	hh
1	scaffold_3916_8681	<hkxhk>	{01}	(hh,hk,kk)	hk	hk	kk	kk	hk	hk	hk	kk	hk	hk	kk	hk	hk	hk	hk	hk	hh	hh	hk	hk	hk	hk	kk	kk	kk	hh	hh	hk	hk	kk	kk	hk	hk	hk	hh	hk	hk	hk	kk	hh	hk	hk	kk	kk	hk
1	scaffold_3916_8718	<hkxhk>	{01}	(hh,hk,kk)	hk	hk	kk	kk	hk	hk	hk	kk	hk	hk	kk	hk	hk	hk	hk	hk	hh	hh	hk	hk	hk	hk	kk	kk	kk	hh	hh	hk	hk	kk	kk	hk	hk	hk	hh	hk	hk	hk	kk	hh	hk	hk	kk	kk	hk
1	scaffold_3916_8762	<hkxhk>	{01}	(hh,hk,kk)	hk	hk	kk	kk	hk	hk	hk	kk	hk	hk	kk	hk	hk	hk	hk	hk	hh	hh	hk	hk	hk	hk	kk	kk	kk	hh	hh	hk	hk	kk	kk	hk	hk	hk	hh	hk	hk	hk	kk	hh	hk	hk	kk	kk	hk
1	scaffold_39187_895	<lmxll>	{0-}	(ll,lm)	ll	ll	lm	lm	ll	lm	lm	lm	lm	lm	ll	lm	ll	ll	ll	ll	lm	ll	lm	ll	lm	ll	ll	ll	lm	lm	lm	lm	lm	lm	ll	ll	lm	ll	ll	lm	lm	lm	lm	lm	lm	ll	lm	lm	ll
1	scaffold_39501_2089	<hkxhk>	{00}	(hh,hk,kk)	hh	hk	hk	kk	hk	kk	hk	hk	kk	kk	hk	kk	hh	hh	hh	hk	hh	kk	hk	hk	hk	hk	hh	hk	hk	hh	hk	kk	kk	kk	hk	hk	hk	hh	hh	hh	hh	hh	hh	hh	hh	hk	hk	hh	hk
1	scaffold_40020_2876	<hkxhk>	{10}	(hh,hk,kk)	hh	hk	hk	hk	hh	hh	hk	hk	hk	hh	hk	kk	hk	hh	hh	hk	kk	kk	kk	kk	hk	hk	hk	hh	hk	hh	kk	hk	hh	hh	hk	hk	kk	hh	kk	hh	hk	hk	hk	hk	hh	hh	hk	hk	hk
1	scaffold_40112_1958	<lmxll>	{0-}	(ll,lm)	ll	ll	lm	lm	ll	lm	ll	lm	lm	lm	ll	lm	ll	ll	ll	ll	lm	ll	lm	ll	ll	lm	ll	lm	lm	lm	lm	lm	lm	lm	ll	lm	lm	ll	ll	lm	lm	lm	lm	ll	ll	ll	lm	ll	ll
1	scaffold_40197_1814	<nnxnp>	{-1}	(nn,np)	np	np	np	np	np	nn	np	np	nn	nn	np	nn	np	np	np	np	nn	nn	nn	nn	np	np	np	nn	np	np	np	nn	nn	nn	np	np	nn	np	np	np	np	nn	np	np	np	np	np	np	np
1	scaffold_40197_1830	<nnxnp>	{-1}	(nn,np)	np	np	np	np	np	nn	np	np	nn	nn	np	nn	np	np	np	np	nn	nn	nn	nn	np	np	np	nn	np	np	np	nn	nn	nn	np	np	nn	np	np	np	np	nn	np	np	np	np	np	np	np
1	scaffold_40357_3150	<nnxnp>	{-1}	(nn,np)	np	nn	np	np	np	nn	nn	np	nn	nn	np	np	np	np	np	np	np	nn	nn	nn	nn	nn	np	np	np	np	nn	np	nn	np	np	np	nn	np	nn	np	np	np	np	nn	np	np	np	np	np
1	scaffold_4040_6982	<lmxll>	{1-}	(ll,lm)	ll	lm	lm	lm	ll	lm	lm	lm	lm	lm	lm	ll	ll	ll	ll	ll	ll	ll	lm	lm	lm	lm	lm	lm	lm	ll	ll	ll	lm	lm	lm	ll	lm	ll	ll	ll	lm	ll	lm	ll	ll	ll	lm	lm	lm
1	scaffold_41648_1615	<nnxnp>	{-0}	(nn,np)	np	nn	nn	nn	nn	nn	np	nn	np	nn	nn	nn	np	np	np	np	np	np	np	np	nn	nn	nn	np	nn	np	np	nn	np	nn	nn	nn	nn	np	np	nn	nn	np	nn	np	np	nn	nn	np	nn
1	scaffold_4180_1919	<lmxll>	{0-}	(ll,lm)	ll	ll	ll	lm	ll	ll	lm	lm	lm	lm	lm	lm	ll	ll	ll	lm	lm	ll	lm	ll	ll	lm	lm	lm	lm	lm	lm	lm	lm	lm	ll	lm	lm	ll	ll	ll	ll	ll	lm	ll	ll	ll	lm	ll	ll
1	scaffold_4184_766	<lmxll>	{0-}	(ll,lm)	ll	ll	ll	lm	ll	ll	lm	lm	lm	lm	lm	lm	ll	ll	ll	ll	lm	ll	lm	ll	ll	lm	lm	lm	lm	lm	lm	lm	lm	lm	ll	lm	lm	ll	ll	ll	ll	ll	lm	ll	ll	ll	lm	ll	ll
1	scaffold_41901_298	<nnxnp>	{-1}	(nn,np)	np	nn	np	np	np	nn	np	nn	nn	nn	nn	nn	np	np	np	np	nn	nn	nn	nn	nn	nn	np	np	nn	nn	nn	np	nn	np	np	np	nn	np	np	np	np	np	np	nn	np	np	np	nn	np
1	scaffold_42029_741	<lmxll>	{1-}	(ll,lm)	lm	ll	ll	ll	ll	ll	ll	ll	ll	ll	ll	ll	lm	lm	lm	ll	lm	lm	lm	lm	ll	ll	lm	lm	ll	lm	lm	ll	ll	ll	ll	ll	lm	lm	lm	lm	ll	lm	lm	lm	lm	lm	ll	lm	ll
1	scaffold_42029_793	<lmxll>	{1-}	(ll,lm)	lm	ll	ll	ll	ll	ll	ll	ll	ll	ll	ll	ll	lm	lm	lm	ll	lm	lm	lm	lm	ll	ll	lm	lm	ll	lm	lm	ll	ll	ll	ll	ll	lm	lm	lm	lm	ll	lm	lm	lm	lm	lm	ll	lm	ll
1	scaffold_42029_822	<hkxhk>	{11}	(hh,hk,kk)	kk	hk	hk	hh	hk	hh	hk	hk	hh	hh	hk	hh	kk	kk	kk	hk	hk	hk	hk	hk	hk	hk	kk	kk	hk	kk	hk	hh	hh	hh	hk	hk	hk	kk	hk	kk	hk	kk	kk	kk	kk	kk	hk	kk	hk
1	scaffold_42437_2728	<nnxnp>	{-0}	(nn,np)	nn	np	nn	nn	nn	nn	np	nn	np	np	nn	nn	nn	nn	nn	nn	nn	nn	np	np	np	np	nn	nn	nn	np	np	nn	np	nn	nn	nn	np	np	np	nn	nn	nn	nn	np	nn	nn	nn	nn	nn
1	scaffold_426_4354	<hkxhk>	{11}	(hh,hk,kk)	kk	hk	hk	hh	hk	hh	hk	hk	hh	hh	hk	hh	kk	kk	kk	hk	hk	hk	hk	hk	hk	hk	kk	kk	hk	kk	hk	hh	hh	hh	hk	hk	hk	kk	hk	kk	hk	kk	kk	kk	kk	kk	hk	kk	hk
1	scaffold_4292_3103	<nnxnp>	{-1}	(nn,np)	np	nn	np	np	np	nn	nn	np	nn	nn	nn	nn	np	np	np	np	nn	nn	nn	nn	nn	nn	np	np	np	nn	nn	np	nn	np	np	np	nn	np	np	np	np	np	np	nn	np	np	np	nn	np
1	scaffold_43010_1033	<lmxll>	{1-}	(ll,lm)	lm	ll	ll	ll	lm	ll	ll	ll	ll	ll	ll	lm	lm	lm	lm	ll	lm	lm	ll	ll	ll	ll	ll	lm	ll	lm	lm	ll	ll	ll	ll	lm	lm	lm	lm	lm	ll	lm	lm	lm	lm	lm	ll	ll	ll
1	scaffold_43499_2223	<lmxll>	{0-}	(ll,lm)	lm	ll	ll	ll	ll	ll	ll	ll	ll	ll	ll	lm	lm	lm	lm	lm	lm	lm	ll	ll	ll	ll	ll	ll	ll	lm	lm	lm	ll	ll	ll	lm	ll	lm	lm	lm	lm	lm	ll	lm	lm	lm	ll	ll	lm
1	scaffold_4354_5518	<lmxll>	{1-}	(ll,lm)	lm	lm	ll	ll	lm	ll	ll	ll	ll	ll	lm	ll	lm	lm	lm	lm	ll	lm	ll	ll	ll	lm	lm	lm	ll	ll	ll	ll	ll	ll	lm	lm	ll	lm	lm	ll	ll	ll	ll	ll	ll	lm	ll	lm	lm
1	scaffold_4368_8707	<nnxnp>	{-0}	(nn,np)	nn	nn	nn	nn	nn	np	nn	nn	np	np	nn	np	nn	nn	nn	nn	np	np	np	np	nn	nn	nn	np	nn	nn	nn	np	np	np	nn	nn	np	nn	nn	nn	nn	np	nn	nn	nn	nn	nn	nn	nn
1	scaffold_43861_3194	<hkxhk>	{01}	(hh,hk,kk)	kk	hk	hk	kk	hk	kk	kk	hk	hk	hk	hk	hh	hk	kk	kk	hk	hh	hh	hh	hh	hk	hk	hk	kk	hk	kk	hh	hk	hk	kk	hk	hk	hh	kk	hh	hh	hk	kk	hk	kk	hk	hk	hk	hk	hk
1	scaffold_43861_3366	<hkxhk>	{01}	(hh,hk,kk)	hk	hk	hk	hh	hk	kk	kk	hk	kk	hk	hk	hh	hk	hk	hk	hk	hh	hh	hh	hh	hk	hk	hk	hk	hk	kk	hh	kk	kk	hk	hk	hk	hh	hk	hh	kk	hk	hk	hk	hk	kk	hk	hk	hk	hk
1	scaffold_44200_496	<lmxll>	{0-}	(ll,lm)	ll	lm	lm	lm	ll	lm	lm	lm	lm	lm	lm	ll	ll	ll	ll	lm	ll	ll	lm	lm	lm	lm	lm	ll	lm	ll	ll	lm	lm	lm	lm	ll	ll	ll	ll	ll	lm	ll	ll	ll	ll	ll	lm	lm	lm
1	scaffold_44369_1307	<hkxhk>	{00}	(hh,hk,kk)	hh	hk	hk	kk	hh	hk	kk	hk	kk	kk	hk	hh	hh	hh	hh	hk	hh	hk	kk	kk	hk	hk	hk	hh	hk	hk	hk	hk	kk	kk	hk	hh	hk	hh	hk	hh	hk	hh	hh	hh	hh	hh	hk	hk	hk
1	scaffold_4476_2515	<lmxll>	{1-}	(ll,lm)	lm	lm	lm	ll	lm	ll	ll	ll	ll	ll	ll	ll	lm	lm	lm	ll	ll	lm	ll	lm	lm	ll	ll	ll	ll	ll	ll	ll	ll	ll	lm	ll	ll	lm	lm	lm	ll	lm	ll	lm	lm	lm	ll	lm	lm
1	scaffold_45085_2098	<nnxnp>	{-0}	(nn,np)	nn	nn	nn	np	nn	np	np	nn	np	np	nn	np	nn	nn	nn	nn	np	np	np	np	nn	nn	nn	nn	nn	nn	np	np	np	np	nn	nn	np	nn	np	nn	nn	nn	nn	nn	nn	nn	nn	nn	nn
1	scaffold_45339_1212	<nnxnp>	{-1}	(nn,np)	np	np	np	np	np	nn	np	np	nn	nn	np	nn	np	nn	np	np	nn	np	nn	nn	np	np	np	nn	np	np	np	nn	nn	nn	np	np	nn	np	np	np	np	nn	np	np	np	np	np	np	nn
1	scaffold_45513_1231	<nnxnp>	{-0}	(nn,np)	nn	nn	nn	np	nn	np	nn	nn	np	np	nn	np	nn	nn	nn	nn	np	np	np	np	nn	nn	nn	nn	nn	nn	np	np	np	np	nn	nn	np	nn	nn	nn	nn	nn	nn	nn	nn	nn	nn	nn	nn
1	scaffold_4585_4746	<lmxll>	{0-}	(ll,lm)	ll	lm	lm	lm	ll	lm	lm	lm	lm	lm	lm	ll	ll	ll	ll	ll	ll	ll	lm	lm	lm	lm	lm	lm	lm	ll	ll	ll	lm	lm	lm	ll	lm	ll	ll	ll	ll	ll	lm	ll	ll	ll	ll	lm	ll
1	scaffold_4585_8114	<nnxnp>	{-0}	(nn,np)	nn	np	nn	nn	nn	np	nn	nn	np	nn	nn	nn	nn	nn	nn	nn	np	np	np	np	np	np	nn	nn	nn	np	np	nn	np	nn	nn	nn	np	nn	np	nn	nn	nn	nn	np	nn	nn	nn	nn	nn
1	scaffold_4643_4429	<lmxll>	{1-}	(ll,lm)	ll	lm	lm	lm	lm	lm	lm	lm	ll	lm	lm	lm	ll	ll	ll	ll	ll	ll	ll	ll	lm	lm	ll	ll	lm	ll	ll	lm	lm	lm	lm	lm	ll	ll	ll	lm	lm	ll	ll	ll	ll	lm	lm	ll	lm
1	scaffold_4643_4450	<lmxll>	{1-}	(ll,lm)	ll	lm	lm	lm	lm	lm	lm	lm	ll	lm	lm	lm	ll	ll	ll	ll	ll	ll	ll	ll	lm	lm	ll	ll	lm	ll	ll	lm	lm	lm	lm	lm	ll	ll	ll	lm	lm	ll	ll	ll	ll	lm	lm	ll	lm
1	scaffold_4719_7228	<lmxll>	{1-}	(ll,lm)	ll	lm	lm	lm	ll	lm	lm	lm	lm	lm	lm	ll	ll	ll	ll	ll	ll	ll	lm	lm	lm	lm	lm	lm	lm	ll	ll	ll	lm	lm	lm	ll	lm	ll	ll	ll	lm	ll	lm	ll	ll	ll	lm	lm	ll
1	scaffold_48000_2071	<hkxhk>	{01}	(hh,hk,kk)	hk	hk	hk	hk	hh	hk	kk	hk	hk	kk	hh	hk	hk	hh	hk	hh	hk	hk	hk	kk	kk	hh	hk	hk	hk	hk	hk	kk	hk	hk	hh	hk	hk	hk	hk	kk	kk	kk	kk	hk	kk	hh	kk	hh	hk
1	scaffold_48424_1773	<lmxll>	{1-}	(ll,lm)	lm	ll	ll	ll	lm	ll	ll	ll	ll	ll	ll	lm	lm	lm	lm	ll	lm	lm	ll	ll	ll	ll	ll	ll	ll	lm	lm	lm	ll	ll	ll	lm	lm	lm	lm	lm	ll	lm	ll	lm	lm	lm	ll	ll	ll
1	scaffold_4842_2763	<hkxhk>	{11}	(hh,hk,kk)	kk	hk	hh	hh	hk	hh	hk	hh	hh	hk	hh	hh	kk	hk	hk	hh	hh	hh	hh	kk	kk	hh	hh	hk	hh	hh	hh	hk	hh	hh	hk	hk	hh	hk	hk	hk	hk	hh	hk	hk	kk	kk	hk	hk	kk
1	scaffold_4842_2772	<hkxhk>	{11}	(hh,hk,kk)	kk	hk	hh	hh	hk	hh	hk	hh	hh	hk	hh	hh	kk	hk	kk	hh	hh	kk	hh	kk	kk	hh	hh	hk	hh	hh	hh	hk	hh	hh	hk	hk	hh	kk	kk	hk	hk	hh	kk	hh	kk	kk	hk	hk	kk
1	scaffold_4844_3525	<lmxll>	{1-}	(ll,lm)	lm	lm	ll	ll	lm	ll	ll	lm	ll	ll	ll	ll	lm	lm	lm	lm	lm	lm	ll	ll	ll	ll	ll	ll	ll	lm	lm	lm	ll	ll	ll	lm	ll	lm	lm	lm	lm	lm	ll	lm	lm	lm	ll	lm	lm
1	scaffold_48833_933	<nnxnp>	{-0}	(nn,np)	nn	nn	nn	nn	nn	np	nn	nn	np	np	nn	np	nn	nn	nn	nn	np	nn	np	np	nn	nn	nn	np	nn	nn	nn	np	np	np	nn	nn	np	nn	nn	nn	nn	np	nn	nn	nn	nn	nn	nn	nn
1	scaffold_49323_151	<nnxnp>	{-1}	(nn,np)	np	np	np	nn	np	np	nn	nn	nn	nn	np	nn	np	np	np	np	nn	nn	nn	nn	np	np	np	np	np	nn	nn	nn	nn	nn	np	np	nn	np	nn	np	np	np	np	np	np	np	np	np	nn
1	scaffold_5001_2386	<nnxnp>	{-1}	(nn,np)	np	nn	np	np	np	nn	nn	np	nn	nn	np	np	np	np	np	np	nn	nn	nn	nn	nn	nn	np	np	np	nn	nn	np	nn	np	np	np	nn	np	nn	np	np	nn	np	nn	np	np	np	np	np
1	scaffold_50439_2370	<hkxhk>	{01}	(hh,hk,kk)	hk	hk	hk	hk	hh	hk	kk	hk	hk	kk	hh	hk	hk	hh	hk	hh	hk	hk	hk	kk	kk	hh	hk	hk	hk	hk	hk	kk	hk	hk	hh	hk	hk	hk	hk	kk	kk	kk	kk	hk	kk	hh	kk	hh	hk
1	scaffold_50439_2377	<lmxll>	{0-}	(ll,lm)	ll	ll	lm	lm	ll	lm	lm	lm	lm	lm	ll	lm	ll	ll	ll	ll	lm	ll	lm	lm	lm	ll	ll	ll	lm	lm	lm	lm	lm	lm	ll	ll	lm	ll	ll	lm	lm	lm	lm	lm	lm	ll	lm	ll	ll
1	scaffold_50439_2379	<lmxll>	{0-}	(ll,lm)	ll	ll	lm	lm	ll	lm	lm	lm	ll	lm	ll	lm	ll	ll	ll	ll	lm	ll	lm	lm	lm	ll	ll	ll	lm	ll	ll	lm	lm	lm	ll	ll	lm	ll	ll	lm	lm	ll	lm	lm	lm	ll	lm	ll	ll
1	scaffold_50786_1268	<lmxll>	{0-}	(ll,lm)	ll	ll	ll	lm	lm	ll	lm	lm	lm	lm	lm	lm	ll	ll	ll	ll	lm	ll	lm	ll	ll	lm	lm	lm	lm	lm	lm	lm	lm	lm	lm	lm	lm	ll	ll	ll	ll	ll	lm	ll	ll	ll	lm	ll	ll
1	scaffold_50850_1690	<nnxnp>	{-0}	(nn,np)	nn	nn	nn	np	nn	nn	np	nn	np	np	nn	np	nn	nn	nn	nn	np	np	np	np	nn	nn	nn	nn	nn	np	np	np	np	np	nn	nn	np	nn	np	nn	nn	nn	nn	nn	nn	nn	nn	nn	nn
1	scaffold_5152_276	<nnxnp>	{-1}	(nn,np)	np	nn	np	nn	np	np	nn	np	nn	nn	np	np	np	np	np	np	np	nn	nn	nn	np	np	np	np	np	nn	nn	nn	nn	nn	np	np	nn	np	nn	np	np	np	np	np	np	np	np	np	np
1	scaffold_51715_1701	<nnxnp>	{-0}	(nn,np)	nn	nn	nn	np	nn	np	np	nn	np	np	nn	np	nn	nn	nn	nn	np	np	np	np	nn	nn	nn	nn	nn	nn	np	np	np	np	nn	nn	np	nn	np	nn	nn	nn	nn	nn	nn	nn	nn	nn	nn
1	scaffold_51867_2210	<hkxhk>	{00}	(hh,hk,kk)	hh	hk	hh	hk	hh	kk	hk	kk	hk	hk	hh	hh	hh	hh	hh	hh	hh	hk	hk	hk	hk	hh	hh	hh	hh	hk	hk	kk	hk	hk	hh	hh	hk	kk	hk	hh	hh	kk	hh	hh	hh	hk	kk	hh	kk
1	scaffold_51867_2363	<hkxhk>	{00}	(hh,hk,kk)	kk	hk	hh	hk	hh	kk	hk	hk	hk	hk	hh	hh	hh	kk	hh	kk	kk	hk	hk	hk	hk	hh	kk	hh	kk	hk	hk	hh	hk	hk	hh	hh	hk	hh	hk	hh	hh	kk	hh	kk	hh	hh	kk	hh	hk
1	scaffold_51963_3413	<nnxnp>	{-0}	(nn,np)	nn	np	nn	np	nn	nn	np	nn	np	np	nn	nn	nn	nn	nn	nn	nn	np	np	np	nn	nn	nn	nn	nn	np	np	nn	np	np	nn	nn	np	nn	np	nn	nn	nn	nn	nn	nn	nn	nn	nn	nn
1	scaffold_52303_1856	<nnxnp>	{-0}	(nn,np)	nn	nn	nn	np	nn	np	np	nn	np	np	nn	np	nn	nn	nn	nn	np	np	np	np	nn	nn	nn	nn	nn	nn	np	np	np	np	nn	nn	np	nn	np	nn	nn	nn	nn	nn	nn	nn	nn	nn	nn
1	scaffold_5270_4642	<lmxll>	{0-}	(ll,lm)	ll	ll	ll	lm	lm	ll	lm	lm	lm	lm	lm	lm	ll	ll	ll	ll	lm	ll	lm	ll	ll	lm	lm	lm	lm	lm	lm	lm	lm	lm	ll	lm	lm	ll	ll	ll	ll	ll	lm	ll	ll	ll	lm	ll	ll
1	scaffold_5292_4068	<nnxnp>	{-0}	(nn,np)	nn	nn	nn	nn	nn	np	nn	nn	np	np	nn	np	nn	nn	nn	nn	np	nn	np	np	nn	nn	nn	np	nn	nn	nn	np	np	np	nn	nn	np	nn	nn	nn	nn	np	nn	nn	nn	nn	nn	nn	nn
1	scaffold_5299_7068	<nnxnp>	{-0}	(nn,np)	nn	np	nn	nn	nn	np	nn	nn	np	np	np	np	nn	np	nn	nn	np	np	np	np	np	np	nn	nn	np	np	np	nn	np	nn	nn	nn	np	nn	nn	nn	nn	nn	nn	np	nn	nn	nn	np	nn
1	scaffold_53004_1821	<lmxll>	{0-}	(ll,lm)	ll	ll	lm	lm	ll	lm	lm	lm	lm	lm	lm	lm	ll	ll	ll	ll	lm	ll	lm	ll	ll	lm	ll	lm	lm	lm	lm	lm	lm	lm	ll	lm	lm	ll	ll	lm	lm	lm	lm	ll	ll	ll	lm	ll	ll
1	scaffold_53192_1405	<nnxnp>	{-0}	(nn,np)	nn	np	nn	np	nn	nn	np	nn	np	np	nn	nn	nn	nn	nn	nn	nn	np	np	np	np	nn	nn	nn	nn	np	np	nn	np	np	nn	nn	np	nn	np	nn	nn	nn	nn	nn	nn	nn	nn	nn	nn
1	scaffold_5332_2697	<hkxhk>	{10}	(hh,hk,kk)	hk	kk	hk	hh	hk	kk	hk	hh	hk	hk	hk	hh	hk	hk	hk	hk	hk	kk	hk	hk	hk	hk	hh	hh	hh	hk	hk	hh	hk	hh	hh	hk	hk	hk	hk	hk	hk	hk	hh	kk	hk	hk	hh	hk	hk
1	scaffold_5367_4489	<lmxll>	{1-}	(ll,lm)	lm	ll	ll	ll	lm	ll	ll	ll	ll	ll	ll	lm	lm	lm	lm	ll	lm	lm	ll	ll	ll	ll	ll	ll	ll	lm	lm	ll	ll	ll	ll	ll	lm	lm	lm	ll	ll	ll	lm	ll	lm	ll	ll	ll	ll
1	scaffold_53919_858	<nnxnp>	{-1}	(nn,np)	np	np	np	np	np	nn	np	nn	nn	nn	np	nn	np	np	np	np	nn	np	nn	nn	np	np	np	nn	np	np	np	nn	nn	nn	np	np	nn	nn	np	np	np	nn	np	np	np	np	np	np	np
1	scaffold_53968_1035	<hkxhk>	{10}	(hh,hk,kk)	hk	hh	hh	hh	hh	hk	hk	hh	kk	hk	hk	hk	hk	hk	hk	hk	kk	hk	kk	kk	hh	hh	hk	kk	hh	hk	hk	kk	kk	hk	hh	hh	hk	hk	hk	hh	hh	kk	hk	hk	hk	hh	hh	hk	hk
1	scaffold_53970_2131	<lmxll>	{1-}	(ll,lm)	lm	lm	lm	ll	ll	lm	ll	ll	ll	ll	ll	ll	lm	lm	lm	lm	ll	lm	ll	lm	lm	ll	ll	ll	ll	ll	ll	ll	ll	ll	ll	ll	ll	lm	lm	lm	lm	lm	ll	lm	lm	lm	ll	lm	lm
1	scaffold_5427_6061	<lmxll>	{1-}	(ll,lm)	lm	ll	ll	ll	lm	ll	ll	ll	ll	ll	ll	lm	lm	lm	lm	lm	lm	lm	ll	ll	ll	ll	ll	ll	ll	lm	lm	lm	ll	ll	ll	lm	ll	lm	lm	lm	lm	lm	ll	lm	lm	lm	ll	ll	lm
1	scaffold_54537_1893	<nnxnp>	{-0}	(nn,np)	nn	nn	nn	nn	nn	np	nn	nn	np	np	nn	np	nn	nn	nn	nn	np	nn	np	np	nn	nn	nn	np	nn	nn	nn	np	np	np	nn	nn	np	nn	nn	nn	nn	np	nn	nn	nn	nn	nn	nn	nn
1	scaffold_54537_2005	<nnxnp>	{-0}	(nn,np)	nn	nn	nn	nn	nn	np	nn	nn	np	np	nn	np	nn	nn	nn	nn	np	nn	np	np	nn	nn	nn	np	nn	nn	nn	np	np	np	nn	nn	np	nn	nn	nn	nn	np	nn	nn	nn	nn	nn	nn	nn
1	scaffold_54729_2106	<nnxnp>	{-1}	(nn,np)	np	nn	np	np	np	nn	nn	np	nn	nn	np	np	np	np	np	np	nn	nn	nn	nn	nn	nn	np	np	np	nn	nn	np	nn	np	np	np	nn	np	nn	np	np	np	np	nn	np	np	np	np	np
1	scaffold_5513_2545	<lmxll>	{1-}	(ll,lm)	lm	ll	ll	ll	lm	ll	ll	ll	ll	ll	ll	lm	lm	lm	lm	ll	lm	lm	ll	ll	ll	ll	ll	lm	ll	lm	lm	lm	ll	ll	ll	lm	lm	lm	lm	lm	ll	lm	lm	lm	lm	lm	ll	ll	ll
1	scaffold_55219_1486	<hkxhk>	{10}	(hh,hk,kk)	hk	hh	hh	hk	hk	hk	hk	hh	hk	hk	hh	hk	hk	hk	hk	hh	kk	kk	kk	kk	hh	hh	hk	hk	hh	hk	kk	hk	hk	hk	hh	hh	kk	hk	kk	hk	hh	hk	hk	hk	hk	hk	hh	hk	hh
1	scaffold_5536_5875	<hkxhk>	{10}	(hh,hk,kk)	hk	hh	hh	hk	hk	hk	hk	hh	hk	hk	hh	kk	hk	hk	hk	hh	kk	kk	kk	kk	hh	hh	hh	hk	hh	hk	kk	hk	hk	hk	hh	hh	kk	hk	kk	hk	hh	hk	hk	hk	hk	hk	hh	hh	hh
1	scaffold_55690_808	<nnxnp>	{-0}	(nn,np)	nn	nn	np	np	np	np	nn	np	nn	nn	np	np	nn	np	nn	np	np	nn	np	nn	nn	np	nn	nn	np	np	np	nn	nn	np	np	nn	np	nn	nn	nn	nn	nn	nn	np	nn	nn	nn	np	nn
1	scaffold_55812_1447	<lmxll>	{0-}	(ll,lm)	ll	ll	ll	lm	ll	lm	lm	lm	lm	lm	lm	lm	ll	ll	ll	ll	ll	ll	lm	lm	lm	lm	lm	lm	lm	ll	ll	lm	lm	lm	lm	ll	lm	ll	ll	ll	ll	ll	lm	ll	ll	ll	lm	ll	ll
1	scaffold_55875_1442	<lmxll>	{1-}	(ll,lm)	lm	ll	ll	ll	lm	ll	ll	ll	ll	ll	ll	lm	lm	lm	lm	ll	lm	lm	lm	lm	ll	ll	ll	lm	ll	lm	lm	ll	ll	ll	ll	lm	lm	lm	lm	lm	ll	lm	lm	lm	lm	lm	ll	ll	ll
1	scaffold_55945_713	<lmxll>	{0-}	(ll,lm)	ll	ll	ll	lm	ll	lm	lm	lm	lm	lm	lm	lm	ll	ll	ll	lm	lm	ll	lm	ll	ll	lm	lm	lm	lm	lm	lm	lm	lm	lm	ll	lm	lm	ll	ll	ll	lm	lm	lm	ll	ll	ll	lm	ll	ll
1	scaffold_56373_2256	<hkxhk>	{11}	(hh,hk,kk)	kk	hk	hk	hk	kk	hh	hh	hk	hh	hh	hk	hk	kk	kk	kk	kk	hk	hk	hh	hh	hh	hh	hk	hk	hk	hk	hk	hk	hh	hk	hk	kk	hh	kk	hk	kk	kk	kk	hk	hk	kk	kk	hk	kk	kk
1	scaffold_57172_1336	<hkxhk>	{00}	(hh,hk,kk)	hh	kk	hk	kk	hh	hk	kk	hk	kk	kk	hk	hh	hh	hh	hh	hk	hh	hk	kk	kk	kk	hk	hk	hk	hk	hk	hk	hh	kk	kk	hk	hh	hk	hh	hk	hh	hk	hh	hh	hh	hh	hh	hk	hk	hk
1	scaffold_57172_1360	<hkxhk>	{00}	(hh,hk,kk)	hh	kk	hk	kk	hh	hk	kk	hk	kk	kk	hk	hh	hh	hh	hh	hk	hh	hk	kk	kk	kk	hk	hk	hk	hk	hk	hk	hh	kk	kk	hk	hh	hk	hh	hk	hh	hk	hh	hh	hh	hh	hh	hk	hk	hk
1	scaffold_58358_2069	<nnxnp>	{-1}	(nn,np)	np	nn	np	np	np	nn	nn	np	nn	nn	np	np	np	np	np	np	np	nn	nn	nn	nn	nn	np	np	np	nn	nn	np	nn	np	np	np	nn	nn	nn	np	np	np	np	nn	np	np	np	np	np
1	scaffold_58358_2070	<nnxnp>	{-1}	(nn,np)	np	nn	np	np	np	nn	nn	np	nn	nn	np	np	np	np	np	np	np	nn	nn	nn	nn	nn	np	np	np	nn	nn	np	nn	np	np	np	nn	nn	nn	np	np	np	np	nn	np	np	np	np	np
1	scaffold_58358_2203	<hkxhk>	{10}	(hh,hk,kk)	hk	hk	hh	hh	hk	hk	hk	hh	hk	hk	hh	hk	hk	hk	hk	hk	hk	kk	hk	hk	hk	hk	hh	hh	hh	kk	kk	hk	hk	hh	hh	hk	hk	kk	kk	hk	hh	hk	hh	kk	hk	hk	hh	hh	hk
1	scaffold_58358_2222	<nnxnp>	{-0}	(nn,np)	nn	np	nn	nn	nn	np	np	nn	np	np	nn	nn	nn	nn	nn	nn	nn	np	np	np	np	np	nn	nn	nn	np	np	nn	np	nn	nn	nn	np	np	np	nn	nn	nn	nn	np	nn	nn	nn	nn	nn
1	scaffold_58422_187	<lmxll>	{1-}	(ll,lm)	lm	ll	ll	ll	lm	ll	ll	ll	ll	ll	ll	lm	lm	lm	lm	ll	lm	lm	lm	lm	ll	ll	ll	lm	ll	lm	lm	ll	ll	ll	ll	lm	lm	lm	lm	lm	ll	lm	lm	lm	lm	lm	ll	ll	ll
1	scaffold_58422_200	<lmxll>	{0-}	(ll,lm)	ll	lm	lm	lm	ll	lm	lm	lm	lm	lm	lm	ll	ll	ll	ll	lm	ll	ll	ll	ll	lm	lm	lm	ll	lm	ll	ll	lm	lm	lm	lm	ll	ll	ll	ll	ll	lm	ll	ll	ll	ll	ll	lm	lm	lm
1	scaffold_58464_535	<nnxnp>	{-1}	(nn,np)	np	nn	np	np	np	nn	nn	np	nn	nn	nn	np	np	np	np	np	nn	nn	nn	nn	nn	nn	np	np	np	nn	nn	np	nn	np	np	np	nn	np	np	np	np	np	np	nn	np	np	np	np	np
1	scaffold_59245_719	<lmxll>	{0-}	(ll,lm)	ll	lm	lm	lm	ll	lm	lm	lm	lm	lm	lm	lm	ll	ll	ll	lm	ll	ll	ll	ll	lm	lm	ll	ll	lm	ll	ll	lm	lm	lm	lm	lm	ll	ll	ll	ll	lm	ll	ll	ll	ll	ll	lm	ll	lm
1	scaffold_59364_401	<lmxll>	{1-}	(ll,lm)	lm	lm	lm	ll	ll	lm	ll	ll	ll	ll	ll	ll	lm	lm	lm	lm	ll	lm	ll	ll	lm	ll	ll	ll	ll	ll	ll	ll	ll	ll	ll	ll	ll	lm	lm	lm	lm	lm	ll	lm	lm	lm	ll	lm	lm
1	scaffold_5_2181	<lmxll>	{1-}	(ll,lm)	lm	ll	ll	ll	ll	ll	ll	ll	ll	ll	ll	ll	lm	lm	lm	ll	lm	lm	lm	lm	ll	ll	lm	lm	ll	lm	lm	ll	ll	ll	ll	ll	lm	lm	lm	lm	ll	lm	lm	lm	lm	ll	ll	lm	ll
1	scaffold_5_30366	<nnxnp>	{-0}	(nn,np)	nn	nn	nn	np	nn	np	nn	nn	np	np	nn	np	nn	nn	nn	nn	np	nn	np	np	nn	nn	nn	nn	nn	nn	nn	np	nn	np	nn	nn	np	nn	nn	nn	nn	np	nn	nn	nn	nn	nn	nn	nn
1	scaffold_5_30383	<lmxll>	{1-}	(ll,lm)	lm	ll	ll	ll	ll	ll	ll	ll	ll	ll	ll	ll	lm	lm	lm	ll	lm	lm	lm	lm	ll	ll	lm	lm	ll	lm	lm	ll	ll	ll	ll	ll	lm	lm	lm	lm	ll	lm	lm	lm	lm	ll	ll	lm	ll
1	scaffold_60018_985	<lmxll>	{1-}	(ll,lm)	lm	lm	lm	ll	lm	ll	ll	ll	ll	ll	ll	ll	lm	lm	lm	ll	ll	lm	ll	lm	lm	ll	ll	ll	ll	ll	ll	ll	ll	ll	lm	ll	ll	lm	lm	ll	ll	ll	ll	lm	lm	lm	ll	lm	lm
1	scaffold_60209_1652	<lmxll>	{1-}	(ll,lm)	lm	ll	ll	ll	lm	ll	ll	ll	ll	ll	ll	lm	lm	lm	lm	ll	lm	lm	ll	ll	ll	ll	ll	ll	ll	lm	lm	lm	ll	ll	ll	lm	lm	lm	lm	lm	ll	lm	ll	lm	lm	lm	ll	ll	ll
1	scaffold_6110_904	<nnxnp>	{-0}	(nn,np)	nn	nn	nn	np	nn	np	np	nn	np	np	nn	np	nn	nn	nn	nn	np	np	np	np	nn	nn	nn	nn	nn	nn	np	np	np	np	nn	nn	np	nn	np	nn	nn	nn	nn	nn	nn	nn	nn	nn	nn
1	scaffold_61277_2011	<nnxnp>	{-1}	(nn,np)	np	np	np	nn	np	np	nn	np	nn	nn	np	nn	np	np	nn	np	nn	nn	nn	nn	np	np	np	np	np	nn	nn	nn	nn	nn	np	np	nn	np	nn	np	np	np	np	np	np	nn	np	np	np
1	scaffold_62235_1297	<hkxhk>	{11}	(hh,hk,kk)	kk	hk	kk	hk	kk	hh	hh	hk	hh	hh	hh	hk	kk	kk	kk	kk	hk	hk	hh	hh	hh	hh	hk	hk	hk	hk	hk	hk	hh	hk	hk	kk	hh	kk	hk	kk	kk	kk	hk	hk	kk	kk	hk	kk	kk
1	scaffold_62395_1380	<hkxhk>	{10}	(hh,hk,kk)	hk	hh	hh	hk	hk	hk	hk	hh	hk	hk	hh	kk	hk	hk	hk	hh	kk	kk	kk	kk	hh	hh	hh	hk	hh	hk	kk	hk	hk	hk	hh	hh	kk	hk	kk	hk	hh	hk	hk	hk	hk	hk	hh	hh	hh
1	scaffold_62395_1781	<hkxhk>	{10}	(hh,hk,kk)	hk	hh	hh	hk	hk	hk	hk	hh	hk	hk	hh	kk	hk	hk	hk	hh	kk	kk	kk	kk	hh	hh	hh	hk	hh	hk	kk	hk	hk	hk	hh	hh	kk	hk	kk	hk	hh	hk	hk	hk	hk	hk	hh	hh	hh
1	scaffold_62603_693	<nnxnp>	{-0}	(nn,np)	nn	nn	nn	np	nn	np	np	nn	np	np	nn	np	nn	nn	nn	nn	np	np	np	np	nn	nn	nn	nn	nn	nn	np	np	np	np	nn	nn	np	nn	np	nn	nn	nn	nn	nn	nn	nn	nn	nn	nn
1	scaffold_62603_729	<lmxll>	{0-}	(ll,lm)	ll	lm	lm	lm	ll	lm	lm	lm	lm	lm	lm	ll	ll	ll	ll	lm	ll	ll	lm	lm	lm	lm	lm	ll	lm	ll	ll	lm	lm	lm	lm	ll	ll	ll	ll	ll	lm	ll	ll	ll	ll	ll	lm	lm	lm
1	scaffold_62701_559	<lmxll>	{1-}	(ll,lm)	lm	lm	lm	ll	lm	lm	ll	ll	ll	ll	ll	ll	lm	lm	lm	lm	ll	lm	ll	lm	lm	ll	ll	ll	ll	ll	ll	ll	ll	ll	lm	ll	ll	lm	lm	lm	lm	lm	ll	lm	lm	lm	ll	lm	lm
1	scaffold_637_11018	<hkxhk>	{11}	(hh,hk,kk)	kk	hh	hk	hk	kk	hh	hh	hk	hh	hh	hk	kk	hk	kk	kk	kk	hk	hk	hh	hh	hh	hh	hk	hk	hk	hk	hk	hk	hk	hk	hk	hk	hh	kk	hk	hk	hk	kk	hk	hk	kk	kk	hk	hk	hk
1	scaffold_6482_8302	<lmxll>	{1-}	(ll,lm)	lm	ll	ll	ll	ll	ll	ll	ll	lm	ll	ll	ll	lm	lm	lm	lm	lm	lm	lm	lm	ll	ll	lm	lm	ll	lm	lm	ll	lm	ll	ll	ll	ll	lm	lm	ll	ll	lm	lm	lm	lm	ll	ll	lm	ll
1	scaffold_64996_1622	<nnxnp>	{-0}	(nn,np)	nn	nn	nn	np	nn	np	np	nn	np	np	nn	np	nn	nn	nn	nn	np	np	np	np	nn	nn	nn	nn	nn	nn	np	np	np	np	nn	nn	np	nn	np	nn	nn	nn	nn	nn	nn	nn	nn	nn	nn
1	scaffold_65323_1250	<lmxll>	{1-}	(ll,lm)	lm	ll	ll	ll	ll	ll	lm	ll	lm	ll	lm	ll	lm	lm	lm	lm	lm	lm	lm	lm	ll	ll	lm	lm	ll	lm	lm	lm	lm	ll	ll	lm	ll	lm	lm	ll	ll	lm	lm	lm	lm	ll	ll	lm	ll
1	scaffold_65439_1077	<nnxnp>	{-1}	(nn,np)	np	np	np	np	np	nn	np	np	nn	nn	np	nn	np	np	np	np	nn	nn	nn	nn	np	np	np	nn	np	np	np	nn	nn	nn	np	np	nn	np	np	np	np	nn	np	np	np	np	np	np	np
1	scaffold_66452_1080	<hkxhk>	{10}	(hh,hk,kk)	hh	hk	hh	hh	hk	hk	hk	hh	hk	hk	hh	hk	kk	hk	hk	hh	kk	kk	hh	hk	hk	hk	hh	hh	hh	kk	kk	hh	kk	hh	hh	hk	hk	hk	kk	hk	hk	hh	hh	kk	hh	hk	hh	hh	hk
1	scaffold_6645_4506	<nnxnp>	{-1}	(nn,np)	np	np	np	nn	np	np	nn	np	nn	nn	np	nn	np	np	np	np	nn	nn	nn	nn	np	np	np	np	np	nn	nn	nn	nn	nn	np	np	nn	np	nn	np	np	np	np	np	np	np	np	np	np
1	scaffold_6660_7900	<lmxll>	{1-}	(ll,lm)	lm	lm	lm	ll	lm	ll	ll	ll	ll	ll	ll	ll	lm	lm	lm	ll	ll	lm	ll	lm	lm	ll	ll	ll	ll	ll	ll	ll	ll	ll	lm	ll	ll	lm	lm	lm	ll	ll	ll	lm	lm	lm	ll	lm	ll
1	scaffold_66828_228	<hkxhk>	{11}	(hh,hk,kk)	kk	hh	hh	hk	hh	hk	hk	hk	hk	kk	hk	hk	kk	hh	kk	hk	hk	kk	hk	kk	kk	hk	kk	hh	hk	hk	hk	hh	hk	kk	kk	hh	hk	kk	kk	kk	hh	hk	hh	hh	kk	kk	hh	kk	kk
1	scaffold_6701_1445	<nnxnp>	{-0}	(nn,np)	nn	np	nn	np	nn	nn	np	nn	np	np	nn	nn	nn	nn	nn	nn	nn	np	np	np	np	nn	nn	nn	nn	np	np	nn	np	np	nn	nn	np	nn	np	nn	nn	nn	nn	np	nn	nn	nn	nn	nn
1	scaffold_6810_4490	<lmxll>	{1-}	(ll,lm)	lm	ll	ll	ll	lm	ll	ll	ll	ll	ll	ll	lm	lm	lm	lm	ll	lm	lm	lm	lm	ll	ll	ll	lm	ll	lm	lm	ll	ll	ll	ll	lm	lm	lm	lm	lm	ll	lm	lm	lm	lm	lm	ll	ll	ll
1	scaffold_6810_4577	<lmxll>	{1-}	(ll,lm)	lm	ll	ll	ll	lm	ll	ll	ll	ll	ll	ll	lm	lm	lm	lm	ll	lm	lm	lm	lm	ll	ll	ll	lm	ll	lm	lm	ll	ll	ll	ll	lm	lm	lm	lm	lm	ll	lm	lm	lm	lm	lm	ll	ll	ll
1	scaffold_6810_4638	<lmxll>	{1-}	(ll,lm)	lm	ll	ll	ll	lm	ll	ll	ll	ll	ll	ll	lm	lm	lm	lm	ll	lm	lm	lm	lm	ll	ll	ll	lm	ll	lm	lm	ll	ll	ll	ll	lm	lm	lm	lm	lm	ll	lm	lm	lm	lm	lm	ll	ll	ll
1	scaffold_6810_4781	<lmxll>	{1-}	(ll,lm)	lm	ll	ll	ll	lm	ll	ll	ll	ll	ll	ll	lm	lm	lm	lm	ll	lm	lm	lm	lm	ll	ll	ll	lm	ll	lm	lm	ll	ll	ll	ll	lm	lm	lm	lm	lm	ll	lm	lm	lm	lm	lm	ll	ll	ll
1	scaffold_6816_1269	<lmxll>	{0-}	(ll,lm)	lm	ll	ll	ll	ll	ll	ll	ll	ll	ll	ll	lm	lm	lm	lm	ll	ll	ll	ll	ll	ll	ll	ll	ll	ll	lm	lm	lm	ll	ll	ll	lm	ll	lm	lm	lm	ll	lm	ll	lm	lm	lm	ll	ll	lm
1	scaffold_68972_1139	<hkxhk>	{11}	(hh,hk,kk)	kk	hk	hk	hh	kk	hk	hh	hk	hh	hh	hk	hk	kk	kk	kk	hk	hk	hk	hh	hh	hk	hk	hk	kk	hk	hk	hk	hh	hh	hh	hk	kk	hk	kk	hk	kk	hk	kk	kk	kk	kk	kk	hk	hk	hk
1	scaffold_68972_1184	<nnxnp>	{-1}	(nn,np)	np	np	np	nn	np	np	nn	np	nn	nn	np	nn	np	np	np	np	nn	nn	nn	nn	np	np	np	np	np	nn	nn	nn	nn	nn	np	np	nn	np	nn	np	np	np	np	np	np	np	np	np	np
1	scaffold_6901_779	<lmxll>	{1-}	(ll,lm)	lm	ll	ll	ll	lm	ll	ll	ll	ll	ll	ll	lm	lm	lm	lm	ll	lm	lm	ll	ll	ll	ll	ll	lm	ll	lm	lm	ll	ll	ll	ll	lm	lm	lm	lm	lm	ll	lm	lm	lm	lm	lm	ll	ll	ll
1	scaffold_6918_7603	<nnxnp>	{-0}	(nn,np)	np	nn	nn	nn	nn	np	nn	nn	np	np	nn	np	nn	np	nn	nn	np	nn	np	np	nn	nn	nn	np	nn	nn	nn	np	np	np	nn	nn	np	nn	nn	np	nn	np	nn	nn	nn	nn	nn	nn	np
1	scaffold_69436_1312	<nnxnp>	{-0}	(nn,np)	nn	np	nn	np	nn	nn	np	nn	np	np	nn	nn	nn	nn	nn	nn	nn	np	np	np	np	nn	nn	nn	nn	np	np	nn	np	np	nn	nn	np	np	np	nn	nn	nn	nn	np	nn	nn	nn	nn	nn
1	scaffold_70204_1236	<lmxll>	{0-}	(ll,lm)	ll	ll	ll	lm	lm	ll	lm	lm	lm	lm	lm	lm	ll	ll	ll	ll	lm	ll	lm	ll	ll	lm	lm	lm	lm	lm	lm	lm	lm	lm	lm	lm	lm	ll	ll	ll	ll	ll	lm	ll	ll	ll	lm	ll	ll
1	scaffold_7031_3957	<hkxhk>	{10}	(hh,hk,kk)	hk	hh	hh	hk	hk	hk	hk	hh	hk	hk	hh	kk	hk	hk	hk	hh	kk	kk	hk	hk	hh	hh	hh	hk	hh	hk	kk	hk	hk	hk	hh	hk	kk	hk	kk	hk	hh	hk	hk	hk	hk	hk	hh	hh	hh
1	scaffold_7082_1502	<hkxhk>	{10}	(hh,hk,kk)	hk	hk	hh	hh	hk	hh	hh	hh	hk	hh	hh	hk	hk	hk	hk	hh	hk	kk	hk	hk	hk	kk	hh	hh	hh	kk	kk	hk	kk	hh	hh	hk	hk	kk	kk	hk	hh	hk	hh	kk	hk	hk	hh	hh	hh
1	scaffold_71113_855	<nnxnp>	{-0}	(nn,np)	nn	nn	nn	nn	nn	np	nn	nn	np	np	nn	np	nn	nn	nn	nn	np	np	np	np	nn	nn	nn	np	nn	nn	nn	np	np	np	nn	nn	np	nn	nn	nn	nn	np	nn	nn	nn	nn	nn	nn	nn
1	scaffold_71113_927	<nnxnp>	{-0}	(nn,np)	nn	nn	nn	nn	nn	np	nn	nn	np	np	nn	np	nn	nn	nn	nn	np	np	np	np	nn	nn	nn	np	nn	nn	nn	np	np	np	nn	nn	np	nn	nn	nn	nn	np	nn	nn	nn	nn	nn	nn	nn
1	scaffold_71372_378	<nnxnp>	{-1}	(nn,np)	np	np	np	nn	np	nn	nn	np	nn	nn	np	nn	np	np	np	np	nn	nn	nn	nn	nn	np	np	np	np	np	nn	nn	nn	nn	np	np	nn	np	nn	nn	np	np	np	np	np	np	nn	np	np
1	scaffold_7138_265	<hkxhk>	{10}	(hh,hk,kk)	hk	hh	hh	hh	hh	hk	hk	hh	kk	hk	hk	hk	hk	kk	hk	hk	kk	hk	kk	kk	hh	hh	hk	kk	hh	hk	hk	kk	kk	hk	hh	hk	hk	hk	hk	hk	hh	kk	hk	hk	hk	hh	hh	hk	hk
1	scaffold_71463_1203	<hkxhk>	{01}	(hh,hk,kk)	hk	hh	kk	kk	hk	kk	hh	kk	hh	hh	kk	hk	hk	hk	hk	kk	hk	hk	hh	hh	hh	hh	kk	kk	kk	hk	hk	hk	hh	kk	kk	hk	hh	hk	hk	hk	kk	hk	kk	hk	hk	hk	kk	kk	kk
1	scaffold_71463_1241	<hkxhk>	{01}	(hh,hk,kk)	kk	hk	hk	hk	kk	hk	hk	hk	hk	hk	hk	kk	kk	kk	kk	hk	kk	hh	hk	hk	hk	hk	hk	hk	hk	hh	hh	kk	hk	hk	hk	kk	hk	hh	hh	kk	hk	kk	hk	hh	kk	kk	hk	hk	hk
1	scaffold_7154_809	<hkxhk>	{10}	(hh,hk,kk)	hk	hh	hh	hk	hk	hk	hk	hh	hk	hk	hh	kk	hk	hk	hk	hh	kk	kk	hk	hk	hh	hh	hh	hk	hh	hk	kk	hk	hk	hk	hh	hk	kk	hk	kk	hk	hh	hk	hk	hk	hk	hk	hh	hh	hh
1	scaffold_718_4495	<nnxnp>	{-1}	(nn,np)	np	nn	nn	nn	np	nn	np	nn	nn	np	nn	nn	np	nn	np	np	nn	nn	nn	np	nn	nn	np	np	nn	nn	nn	np	nn	np	np	np	nn	np	np	np	np	nn	np	nn	np	np	np	nn	np
1	scaffold_73469_1298	<hkxhk>	{10}	(hh,hk,kk)	kk	kk	hk	hk	hk	hk	hh	hk	hk	hh	hk	hk	kk	hk	kk	hk	hk	kk	hk	kk	hh	hk	kk	hh	hk	hk	hk	hh	hk	hk	hk	kk	hk	kk	kk	hh	hh	hh	hh	hk	kk	kk	hh	hk	kk
1	scaffold_73900_869	<nnxnp>	{-0}	(nn,np)	nn	nn	nn	np	nn	np	np	nn	np	np	nn	np	nn	nn	nn	nn	np	np	np	np	nn	nn	nn	nn	nn	nn	np	np	np	np	nn	nn	np	nn	np	nn	nn	nn	nn	nn	nn	nn	nn	nn	nn
1	scaffold_74837_389	<hkxhk>	{10}	(hh,hk,kk)	hk	kk	kk	hk	hk	hk	hh	hk	hk	hh	hk	hk	hk	kk	hk	hh	hk	kk	hk	hk	kk	hk	hh	hh	hk	hk	hk	hh	hk	hh	hk	hh	hk	hk	hk	hk	hh	kk	hh	kk	hk	hk	hh	kk	hk
1	scaffold_75017_264	<hkxhk>	{11}	(hh,hk,kk)	kk	hk	hh	hh	hk	hh	hk	hh	hh	hk	hh	hh	kk	hk	kk	hk	hh	kk	hh	kk	kk	hh	hk	hk	hh	hh	hh	hk	hh	hh	kk	hk	hh	kk	kk	hk	hk	hk	hk	hk	kk	kk	hk	hk	kk
1	scaffold_75017_350	<hkxhk>	{11}	(hh,hk,kk)	kk	hk	hh	hh	hk	hh	hk	hh	hh	hk	hh	hh	kk	hk	kk	hk	hh	kk	hh	kk	kk	hh	hk	hk	hh	hh	hh	hk	hh	hh	kk	hk	hh	kk	kk	hk	hk	hk	hk	hk	kk	kk	hk	hk	kk
1	scaffold_76130_520	<nnxnp>	{-0}	(nn,np)	nn	nn	nn	nn	nn	np	nn	nn	np	np	nn	np	nn	np	nn	nn	np	nn	np	np	nn	nn	nn	np	nn	nn	nn	np	np	np	nn	nn	np	nn	nn	np	nn	np	nn	nn	nn	nn	nn	nn	np
1	scaffold_763_8609	<nnxnp>	{-0}	(nn,np)	nn	nn	nn	np	nn	np	nn	nn	np	np	nn	np	nn	nn	nn	nn	np	np	np	np	nn	nn	nn	np	nn	nn	np	np	np	np	nn	nn	np	nn	nn	nn	nn	nn	nn	nn	nn	nn	nn	nn	nn
1	scaffold_76856_921	<nnxnp>	{-0}	(nn,np)	nn	np	np	np	nn	np	np	np	np	np	np	nn	nn	nn	nn	nn	nn	nn	np	np	np	np	np	np	np	nn	nn	nn	np	np	np	nn	np	nn	nn	nn	np	nn	np	nn	nn	nn	np	np	np
1	scaffold_76856_924	<hkxhk>	{10}	(hh,hk,kk)	kk	hk	hh	hh	kk	hh	hk	hh	hk	hk	hh	kk	kk	kk	kk	kk	kk	hk	hk	hk	hk	hk	hh	hh	hh	hk	hk	kk	hk	hh	hh	kk	hk	hk	hk	kk	hh	kk	hh	hk	kk	kk	hh	hh	hh
1	scaffold_7704_6652	<hkxhk>	{10}	(hh,hk,kk)	hk	kk	hk	hh	hk	kk	hh	hh	hk	hk	hk	hk	hk	hk	hk	hk	hk	kk	hk	kk	kk	hk	hh	hh	hk	hk	hk	hh	hh	hh	hk	hh	hk	hk	hk	hk	hk	hk	hh	kk	hk	hk	hh	kk	hk
1	scaffold_77055_270	<nnxnp>	{-0}	(nn,np)	nn	np	nn	nn	nn	np	nn	nn	np	np	np	np	nn	np	nn	nn	np	np	np	np	np	np	nn	nn	np	np	np	nn	np	nn	nn	nn	np	nn	nn	nn	nn	nn	nn	np	nn	nn	nn	np	nn
1	scaffold_77830_839	<lmxll>	{0-}	(ll,lm)	ll	ll	lm	lm	ll	lm	lm	ll	lm	lm	ll	lm	ll	ll	ll	ll	lm	ll	lm	ll	lm	ll	ll	ll	lm	lm	lm	lm	lm	lm	ll	ll	lm	ll	ll	lm	lm	lm	lm	lm	lm	ll	lm	ll	ll
1	scaffold_78313_985	<lmxll>	{0-}	(ll,lm)	ll	ll	lm	lm	ll	lm	lm	lm	lm	lm	ll	lm	ll	ll	ll	ll	lm	ll	lm	ll	lm	ll	ll	ll	lm	lm	lm	lm	lm	lm	ll	ll	lm	ll	ll	lm	lm	lm	lm	lm	lm	ll	lm	ll	ll
1	scaffold_78314_1267	<hkxhk>	{11}	(hh,hk,kk)	kk	hk	kk	hk	kk	hk	hk	hk	hh	hh	hh	hh	kk	kk	kk	kk	hh	hk	hh	hk	hk	hh	hk	hk	hh	hh	hh	hk	hh	hk	kk	hk	hh	kk	kk	kk	kk	kk	hk	hk	kk	kk	hk	hk	kk
1	scaffold_79364_418	<nnxnp>	{-0}	(nn,np)	nn	nn	nn	np	nn	nn	nn	nn	np	np	nn	nn	nn	nn	nn	nn	np	np	np	np	nn	nn	nn	nn	nn	np	np	np	nn	np	nn	nn	np	nn	np	nn	nn	nn	nn	nn	nn	nn	nn	nn	nn
1	scaffold_79987_712	<lmxll>	{0-}	(ll,lm)	ll	lm	lm	lm	ll	lm	lm	lm	lm	lm	lm	ll	ll	ll	ll	lm	ll	ll	lm	lm	lm	lm	lm	lm	lm	ll	ll	ll	lm	lm	lm	ll	ll	ll	ll	ll	lm	ll	ll	ll	ll	ll	lm	lm	lm
1	scaffold_79987_757	<nnxnp>	{-1}	(nn,np)	np	nn	np	nn	np	np	nn	np	nn	nn	np	np	np	np	np	np	np	nn	nn	nn	np	np	np	np	np	nn	nn	np	nn	nn	np	np	nn	np	nn	np	np	np	np	np	np	np	np	np	np
1	scaffold_81081_492	<lmxll>	{1-}	(ll,lm)	lm	ll	ll	ll	lm	ll	ll	ll	ll	ll	ll	ll	lm	lm	lm	ll	lm	lm	lm	lm	ll	ll	lm	lm	ll	lm	lm	ll	ll	ll	ll	ll	lm	lm	lm	lm	ll	lm	lm	lm	lm	lm	ll	lm	ll
1	scaffold_81148_991	<hkxhk>	{10}	(hh,hk,kk)	hk	kk	hk	hh	hk	kk	hk	hh	hk	hk	hk	hh	hk	hk	hk	hk	hk	kk	hk	hk	hk	hk	hh	hh	hh	hk	hk	hh	hk	hh	hh	hk	hk	hk	hk	hk	hk	hk	hh	kk	hk	hk	hh	hk	hk
1	scaffold_81420_1006	<hkxhk>	{11}	(hh,hk,kk)	kk	hk	hk	hh	kk	hh	hh	hh	hh	hh	hk	hk	kk	kk	kk	hk	hk	hk	hh	hh	hk	hk	hk	kk	hk	kk	hk	hh	hh	hh	hk	kk	hk	kk	hk	kk	hk	kk	kk	kk	kk	kk	hk	hk	hk
1	scaffold_81716_1234	<lmxll>	{1-}	(ll,lm)	lm	lm	lm	ll	lm	ll	ll	ll	ll	ll	ll	ll	lm	lm	lm	ll	ll	lm	ll	lm	lm	ll	ll	ll	ll	ll	ll	ll	ll	ll	lm	ll	ll	lm	lm	ll	ll	ll	ll	lm	lm	lm	ll	lm	lm
1	scaffold_8180_3681	<hkxhk>	{10}	(hh,hk,kk)	hk	kk	kk	hk	hk	hk	hh	kk	hk	hk	hk	hk	hk	kk	hk	hh	hk	kk	hk	hk	kk	hk	hh	hh	hk	hk	hk	hh	hk	hh	hk	hh	hk	hk	hk	hk	hh	kk	hh	kk	hk	hk	hh	kk	hk
1	scaffold_83550_1274	<lmxll>	{1-}	(ll,lm)	lm	lm	lm	ll	lm	ll	ll	ll	ll	ll	ll	ll	lm	lm	lm	ll	ll	lm	ll	lm	lm	ll	ll	ll	ll	ll	ll	ll	ll	ll	lm	ll	ll	lm	lm	lm	ll	lm	ll	lm	lm	lm	ll	lm	lm
1	scaffold_85316_876	<nnxnp>	{-1}	(nn,np)	np	nn	np	np	np	nn	nn	np	nn	nn	np	np	np	np	np	np	nn	nn	nn	nn	nn	nn	np	np	np	nn	nn	np	nn	np	np	np	nn	nn	nn	np	np	np	np	nn	np	np	np	np	np
1	scaffold_8541_630	<hkxhk>	{10}	(hh,hk,kk)	hk	hk	hk	hk	kk	hk	hh	hk	hk	hh	kk	hk	hk	kk	hk	kk	hk	hk	hk	hk	hk	hk	hk	hh	hk	hk	hk	hh	hk	hk	kk	hk	hk	hk	hk	hh	hh	hh	hh	kk	hk	hk	hh	hk	hk
1	scaffold_85998_175	<lmxll>	{1-}	(ll,lm)	lm	lm	ll	ll	lm	ll	ll	ll	ll	ll	ll	ll	lm	lm	lm	lm	ll	lm	ll	lm	lm	ll	lm	ll	ll	ll	ll	ll	ll	ll	lm	ll	ll	lm	lm	ll	ll	ll	ll	lm	lm	lm	ll	lm	lm
1	scaffold_86009_769	<lmxll>	{0-}	(ll,lm)	ll	lm	lm	lm	ll	lm	lm	lm	lm	lm	lm	ll	ll	ll	ll	ll	ll	ll	lm	lm	lm	lm	lm	lm	lm	ll	ll	ll	lm	lm	lm	ll	lm	ll	ll	ll	ll	ll	lm	ll	ll	ll	lm	lm	ll
1	scaffold_8624_6846	<lmxll>	{0-}	(ll,lm)	ll	lm	lm	lm	lm	lm	ll	lm	ll	lm	ll	lm	ll	lm	ll	ll	ll	ll	ll	ll	lm	lm	ll	ll	lm	ll	ll	ll	ll	lm	lm	ll	lm	ll	ll	lm	lm	ll	ll	ll	ll	lm	lm	ll	lm
1	scaffold_86507_811	<hkxhk>	{00}	(hh,hk,kk)	hh	hk	hk	kk	hh	hk	kk	hk	kk	kk	hk	hk	hh	hh	hh	hk	hk	hk	kk	kk	hk	hk	hk	hh	hk	hk	hk	kk	kk	kk	hk	hh	hk	hh	hk	hh	hk	hh	hh	hh	hh	hh	hk	hk	hk
1	scaffold_86512_922	<nnxnp>	{-0}	(nn,np)	nn	nn	nn	nn	nn	np	nn	nn	np	np	nn	np	nn	nn	nn	nn	np	np	np	np	nn	nn	nn	np	nn	nn	nn	np	np	np	nn	nn	np	nn	nn	nn	nn	np	nn	nn	nn	nn	nn	nn	nn
1	scaffold_874_5677	<hkxhk>	{00}	(hh,hk,kk)	hk	hk	kk	kk	hh	kk	hk	kk	kk	hk	hh	kk	hk	hh	hk	hh	kk	hk	kk	hk	hk	hh	hk	hk	kk	kk	kk	hk	kk	kk	hh	hk	kk	hk	hk	hk	hk	hk	hk	kk	hk	hh	hk	kk	hk
1	scaffold_8765_2444	<lmxll>	{0-}	(ll,lm)	ll	lm	lm	lm	ll	lm	lm	lm	lm	ll	lm	ll	ll	ll	ll	lm	ll	ll	lm	lm	lm	lm	lm	lm	lm	ll	ll	ll	lm	lm	lm	ll	ll	ll	ll	ll	lm	ll	lm	ll	ll	ll	lm	lm	lm
1	scaffold_8765_4335	<lmxll>	{0-}	(ll,lm)	ll	lm	lm	lm	ll	lm	lm	lm	lm	lm	lm	ll	ll	ll	ll	lm	ll	ll	lm	lm	lm	lm	lm	lm	lm	ll	ll	ll	lm	lm	lm	ll	ll	ll	ll	ll	lm	ll	lm	ll	ll	ll	lm	lm	lm
1	scaffold_87722_519	<lmxll>	{1-}	(ll,lm)	ll	lm	lm	lm	ll	lm	lm	lm	lm	lm	lm	ll	ll	ll	ll	ll	ll	ll	lm	lm	lm	lm	lm	lm	lm	ll	ll	ll	lm	lm	lm	ll	lm	ll	ll	ll	ll	ll	lm	ll	ll	ll	lm	lm	ll
1	scaffold_8782_6417	<lmxll>	{0-}	(ll,lm)	ll	lm	lm	lm	ll	lm	lm	lm	lm	lm	lm	ll	ll	ll	ll	lm	ll	ll	ll	ll	lm	lm	lm	ll	lm	ll	ll	lm	lm	lm	lm	ll	ll	ll	ll	ll	lm	ll	ll	ll	ll	ll	ll	lm	lm
1	scaffold_8881_6460	<lmxll>	{0-}	(ll,lm)	ll	lm	lm	lm	ll	lm	lm	lm	lm	lm	lm	ll	ll	ll	ll	lm	ll	ll	lm	lm	lm	lm	lm	ll	lm	ll	ll	ll	lm	lm	lm	ll	ll	ll	ll	ll	lm	ll	ll	ll	ll	ll	lm	lm	lm
1	scaffold_89289_215	<nnxnp>	{-1}	(nn,np)	np	nn	nn	np	np	np	nn	np	nn	nn	np	np	np	np	np	np	np	nn	nn	nn	nn	nn	nn	np	np	nn	nn	np	nn	np	np	np	nn	nn	nn	np	np	np	np	nn	np	np	np	np	np
1	scaffold_8_9904	<lmxll>	{0-}	(ll,lm)	ll	ll	lm	lm	ll	lm	lm	lm	lm	lm	lm	lm	ll	ll	ll	ll	ll	ll	lm	lm	lm	lm	lm	lm	lm	ll	ll	lm	lm	lm	lm	ll	lm	ll	ll	ll	ll	ll	lm	ll	ll	ll	lm	ll	ll
1	scaffold_8_9959	<nnxnp>	{-0}	(nn,np)	nn	np	nn	nn	nn	np	np	nn	np	np	nn	nn	nn	nn	nn	nn	np	np	np	np	np	np	nn	nn	nn	np	np	nn	np	nn	nn	nn	np	nn	np	nn	nn	nn	nn	np	nn	nn	nn	nn	nn
1	scaffold_9050_2056	<hkxhk>	{10}	(hh,hk,kk)	hk	hh	hh	hh	hh	hk	kk	hh	kk	hk	hh	hk	hk	hk	hk	hk	kk	hh	kk	kk	hh	hh	hk	kk	hh	hk	kk	hk	kk	hk	hh	hh	hk	hk	hk	hh	hh	kk	hh	hk	hk	hh	hh	hh	hh
1	scaffold_90664_544	<hkxhk>	{00}	(hh,hk,kk)	hh	kk	hk	kk	hh	hk	kk	hk	kk	kk	hk	hh	hh	hh	hh	hk	hh	hk	kk	kk	hk	hk	hk	hh	hk	hk	hk	hk	kk	kk	hk	hh	hk	hh	hk	hh	hk	hh	hh	hh	hh	hh	hk	hk	hk
1	scaffold_90664_610	<hkxhk>	{00}	(hh,hk,kk)	hh	kk	hk	kk	hh	hk	kk	hk	kk	kk	hk	hh	hh	hh	hh	hk	hh	hk	kk	kk	hk	hk	hk	hh	hk	hk	hk	hk	kk	kk	hk	hh	hk	hh	hk	hh	hk	hh	hh	hh	hh	hh	hk	hk	hk
1	scaffold_90664_651	<lmxll>	{1-}	(ll,lm)	lm	ll	ll	ll	lm	ll	ll	ll	ll	ll	ll	lm	lm	lm	lm	ll	lm	lm	ll	ll	ll	ll	ll	lm	ll	lm	lm	lm	ll	ll	ll	lm	lm	lm	lm	lm	ll	lm	lm	lm	lm	lm	ll	ll	ll
1	scaffold_9160_2298	<nnxnp>	{-0}	(nn,np)	nn	nn	nn	nn	nn	np	nn	nn	np	np	nn	np	nn	nn	nn	nn	np	nn	np	np	nn	nn	nn	np	nn	nn	nn	np	np	np	nn	nn	np	nn	nn	nn	nn	np	nn	nn	nn	nn	nn	nn	nn
1	scaffold_9160_2381	<nnxnp>	{-0}	(nn,np)	nn	nn	nn	nn	nn	np	nn	nn	np	np	nn	np	nn	nn	nn	nn	np	nn	np	np	nn	nn	nn	np	nn	nn	nn	np	np	np	nn	nn	np	nn	nn	nn	nn	np	nn	nn	nn	nn	nn	nn	nn
1	scaffold_9212_6745	<lmxll>	{1-}	(ll,lm)	lm	lm	lm	ll	lm	ll	ll	ll	ll	ll	ll	ll	lm	lm	lm	ll	ll	lm	ll	lm	lm	ll	ll	ll	ll	ll	ll	ll	ll	ll	lm	ll	ll	lm	lm	lm	ll	lm	ll	lm	lm	lm	ll	lm	lm
1	scaffold_9288_534	<nnxnp>	{-1}	(nn,np)	np	np	np	nn	np	nn	nn	np	nn	nn	np	nn	np	np	np	np	nn	nn	nn	nn	np	np	np	np	np	np	nn	nn	nn	nn	np	np	nn	np	nn	np	np	np	np	np	np	np	np	np	np
1	scaffold_9500_1026	<hkxhk>	{00}	(hh,hk,kk)	hh	kk	hk	hk	hh	hk	kk	hk	kk	kk	hk	hh	hh	hh	hh	hh	hh	hk	kk	kk	kk	kk	hk	hk	hk	hk	hk	hh	kk	hk	hk	hh	kk	hk	hk	hh	hk	hh	hk	hk	hh	hh	hk	hk	hk
1	scaffold_9500_1040	<hkxhk>	{11}	(hh,hk,kk)	kk	hh	hk	hk	kk	hk	hh	hk	hh	hh	hk	kk	kk	kk	kk	kk	kk	hk	hh	hh	hh	hh	hk	hk	hk	hk	hk	kk	hh	hk	hk	kk	hh	hk	hk	kk	hk	kk	hk	hk	kk	kk	hk	hk	hk
1	scaffold_9628_2399	<lmxll>	{0-}	(ll,lm)	ll	lm	lm	lm	lm	lm	ll	lm	ll	lm	lm	lm	ll	ll	ll	ll	ll	ll	ll	ll	lm	lm	ll	ll	lm	ll	ll	lm	ll	lm	lm	lm	lm	ll	ll	lm	lm	ll	ll	ll	ll	lm	lm	ll	lm
1	scaffold_9628_2504	<lmxll>	{0-}	(ll,lm)	ll	lm	lm	lm	lm	lm	ll	lm	ll	ll	lm	lm	ll	ll	ll	ll	ll	ll	ll	ll	lm	lm	ll	ll	lm	ll	ll	lm	ll	lm	lm	lm	lm	ll	ll	lm	lm	ll	ll	ll	ll	lm	lm	ll	lm
1	scaffold_9812_7345	<lmxll>	{1-}	(ll,lm)	lm	lm	lm	ll	lm	lm	ll	ll	ll	ll	ll	ll	lm	lm	lm	lm	ll	lm	ll	lm	lm	ll	ll	ll	ll	ll	ll	ll	ll	ll	lm	ll	ll	lm	lm	lm	lm	lm	ll	lm	lm	lm	ll	lm	lm
1	scaffold_985_4081	<nnxnp>	{-0}	(nn,np)	nn	nn	nn	nn	nn	np	nn	nn	np	np	nn	np	nn	nn	nn	nn	np	np	np	np	nn	nn	nn	np	nn	nn	nn	np	np	np	nn	nn	np	nn	nn	nn	nn	np	nn	nn	nn	nn	nn	nn	nn
1	scaffold_985_4137	<nnxnp>	{-0}	(nn,np)	nn	nn	nn	nn	nn	np	nn	nn	np	np	nn	np	nn	nn	nn	nn	np	np	np	np	nn	nn	nn	np	nn	nn	nn	np	np	np	nn	nn	np	nn	nn	nn	nn	np	nn	nn	nn	nn	nn	nn	nn
1	scaffold_985_6324	<nnxnp>	{-0}	(nn,np)	nn	nn	nn	nn	nn	np	nn	nn	np	np	nn	np	nn	nn	nn	nn	np	np	np	np	nn	nn	nn	np	nn	nn	nn	np	np	np	nn	nn	np	nn	nn	nn	nn	np	nn	nn	nn	nn	nn	nn	nn
1	SCF102347	<efxeg>	{10}	(ee,ef,eg,fg)	--	--	--	--	--	eg	eg	ee	--	--	ee	--	--	--	ef	ef	fg	fg	eg	eg	--	eg	--	ee	ee	fg	fg	ee	--	--	ee	--	eg	ef	fg	ef	ef	ee	--	fg	ef	ef	--	ef	ef
1	SCF107429	<abxcd>	{01}	(ac,ad,bc,bd)	ad	bd	bd	bd	bd	bc	bd	bd	ac	bc	bd	bc	ad	ad	ad	ad	ac	ac	ac	ac	ad	bd	bd	ac	bd	ad	ad	bc	bc	bc	bd	bd	ac	ad	ad	bd	bd	ac	ad	ad	ad	bd	bd	ad	bd
1	SCF111370	<efxeg>	{10}	(ee,ef,eg,fg)	ef	ee	ee	eg	ef	ee	eg	ee	eg	eg	ee	fg	ef	ef	ef	ee	fg	fg	eg	eg	ee	ee	ee	ef	ee	fg	fg	eg	eg	eg	ee	ef	fg	ef	fg	ef	ee	ef	ef	ef	ef	ef	ee	ee	ee
1	SCF11186	<nnxnp>	{-0}	(nn,np)	nn	np	nn	nn	nn	np	nn	nn	np	np	np	np	nn	np	nn	nn	np	np	np	np	nn	np	np	nn	np	np	np	nn	np	nn	nn	nn	np	nn	nn	nn	nn	nn	nn	np	nn	nn	nn	np	nn
1	SCF117157	<lmxll>	{1-}	(ll,lm)	lm	lm	lm	ll	lm	ll	ll	ll	ll	ll	ll	ll	lm	lm	lm	ll	ll	lm	ll	lm	ll	ll	lm	ll	ll	ll	ll	ll	ll	ll	lm	ll	ll	lm	lm	ll	ll	ll	ll	lm	lm	lm	ll	lm	lm
1	SCF118999	<lmxll>	{1-}	(ll,lm)	lm	ll	ll	ll	lm	ll	ll	ll	ll	ll	ll	lm	lm	lm	lm	ll	lm	lm	ll	ll	ll	ll	ll	lm	ll	lm	lm	ll	ll	ll	ll	lm	lm	lm	lm	lm	ll	lm	lm	lm	lm	lm	ll	ll	ll
1	scf11l	<efxeg>	{00}	(ee,ef,eg,fg)	ee	eg	ee	ef	ee	eg	ef	ef	fg	fg	fg	fg	ee	ee	ee	ee	fg	eg	fg	eg	ef	fg	eg	ef	ef	fg	fg	ef	fg	ef	ee	ef	fg	ee	ee	ee	ee	ee	ef	eg	ee	ee	ef	eg	ee
1	SCF121995	<abxcd>	{11}	(ac,ad,bc,bd)	bd	ac	ad	ad	bd	ac	ac	ad	ac	ac	ad	bd	bd	bd	bd	bd	bc	bc	ac	ac	ad	ac	ac	ad	ad	bc	bc	bd	ac	ad	ad	bd	ac	bd	bc	bd	bd	bd	ad	bc	bd	bd	ad	ad	bd
1	SCF124322	<abxcd>	{01}	(ac,ad,bc,bd)	ad	bd	bd	bc	ad	bd	bc	bd	bc	bc	bd	ac	ad	ad	ad	bd	ac	ac	bc	bc	bd	bd	bd	ad	bd	ac	ac	bc	bc	bc	bd	ad	ac	ad	ac	ad	bd	ad	ad	ad	ad	ad	bd	bd	bd
1	SCF138607	<hkxhk>	{00}	(hh,hk,kk)	hk	hk	hk	hk	hk	hk	hh	hk	hk	kk	hh	kk	hh	kk	hh	hh	hk	hh	hk	hk	hh	hk	hk	hk	hk	hh	hh	hk	hk	kk	hk	hh	kk	hh	hh	kk	hk	hk	hh	hh	hh	hk	hk	hh	kk
1	SCF142441	<abxcd>	{11}	(ac,ad,bc,bd)	bd	ac	ad	ad	--	ad	ac	ad	ac	ac	ad	bd	bd	bd	bd	ad	bd	bc	ac	ac	ad	ac	ac	ad	ad	bc	bc	bd	ac	ac	ad	bd	ac	bc	bc	bd	ad	bd	ad	bc	bd	bd	ad	ad	ad
1	SCF149633	<efxeg>	{11}	(ee,ef,eg,fg)	fg	ef	ef	ee	fg	ee	eg	ee	ee	eg	ee	ee	fg	ef	fg	--	ee	ef	ee	fg	eg	ee	ef	eg	ee	ee	ee	eg	ee	eg	fg	eg	ee	fg	fg	fg	eg	ef	eg	ef	fg	fg	eg	ef	fg
1	SCF153636	<abxcd>	{11}	(ac,ad,bc,bd)	bd	ad	ad	ad	ad	ac	bd	ad	bc	ac	ad	ac	bd	bd	bd	bd	bc	bd	bc	bc	bd	ad	ad	bc	ad	bd	bd	ac	bc	ac	ad	ad	ac	bd	bd	ad	ad	bc	bd	bd	bd	ad	ad	bd	ad
1	SCF153722	<efxeg>	{01}	(ee,ef,eg,fg)	eg	eg	ef	ef	ee	ef	fg	ef	ef	fg	ee	ef	eg	ee	eg	ee	ef	eg	ef	eg	eg	ee	fg	eg	ef	ef	ef	fg	ef	ef	ee	eg	ef	eg	eg	fg	fg	fg	fg	ef	fg	ee	fg	ee	eg
1	SCF172019	<efxeg>	{11}	(ee,ef,eg,fg)	fg	fg	ee	ee	ef	ee	eg	ee	ee	eg	ef	ee	fg	ef	fg	ef	ee	fg	ee	fg	fg	ef	eg	fg	ee	ee	ee	eg	ee	ee	ef	fg	ee	fg	fg	eg	eg	eg	eg	ee	eg	ef	eg	ee	fg
1	SCF173212	<nnxnp>	{-0}	(nn,np)	nn	np	np	np	nn	np	nn	np	np	nn	np	np	nn	np	nn	nn	np	np	np	nn	nn	np	np	nn	np	np	np	nn	np	nn	nn	nn	np	nn	nn	nn	nn	np	nn	np	nn	nn	nn	np	nn
1	SCF208509	<nnxnp>	{-0}	(nn,np)	nn	nn	np	np	np	np	nn	np	np	nn	np	np	nn	np	nn	np	np	nn	np	nn	nn	np	nn	nn	np	np	np	nn	np	np	np	nn	np	nn	nn	nn	nn	nn	nn	np	nn	np	nn	np	nn
1	SCF22962	<lmxll>	{1-}	(ll,lm)	lm	ll	ll	ll	lm	ll	ll	ll	ll	ll	ll	lm	lm	lm	lm	ll	lm	lm	ll	ll	ll	ll	ll	lm	ll	lm	lm	ll	ll	ll	ll	lm	lm	lm	lm	lm	ll	lm	lm	lm	lm	lm	ll	ll	ll
1	SCF23691	<abxcd>	{10}	(ac,ad,bc,bd)	bc	bd	ad	ad	bd	ad	ac	ad	ad	ac	bd	ad	bc	bd	bc	bd	ad	bc	ad	bc	bd	ad	bc	ac	ad	ad	ad	ac	ad	ad	bd	ac	ad	bc	bc	ac	ac	ac	ac	bd	bc	bc	ac	bd	bc
1	SCF29735	<efxeg>	{01}	(ee,ef,eg,fg)	eg	ee	ef	ef	ee	ef	fg	ef	ef	fg	ee	ef	eg	ee	eg	ee	ef	eg	ef	eg	ee	ef	eg	fg	ef	ef	ef	fg	ef	ef	ee	eg	ef	eg	eg	fg	fg	fg	fg	ee	eg	eg	fg	ef	eg
1	SCF30816	<nnxnp>	{-0}	(nn,np)	nn	nn	np	np	np	np	nn	np	np	nn	np	np	nn	np	nn	np	np	nn	np	nn	nn	np	nn	nn	np	np	np	nn	np	np	np	nn	np	nn	nn	nn	nn	nn	nn	np	nn	np	nn	np	nn
1	SCF3362	<nnxnp>	{-1}	(nn,np)	np	nn	nn	nn	np	nn	np	nn	nn	np	nn	nn	np	nn	np	np	nn	nn	nn	np	np	nn	nn	np	nn	nn	nn	np	nn	np	np	np	nn	np	np	np	np	nn	np	nn	np	np	np	nn	np
1	SCF3551	<abxcd>	{11}	(ac,ad,bc,bd)	bd	ad	ad	ac	ad	ac	ad	ad	ac	ac	ad	ac	bd	bd	bd	ad	bc	bc	bc	bc	bd	ad	ad	bc	ad	bd	bc	ac	ac	ac	ad	ad	bc	bd	bd	bd	ad	bd	bd	bd	bd	ad	ad	bd	ad
1	SCF3914	<efxeg>	{11}	(ee,ef,eg,fg)	fg	eg	eg	ee	fg	eg	ee	eg	ee	ee	eg	ef	fg	fg	fg	eg	ef	ef	ee	ee	eg	eg	eg	fg	eg	ef	ef	ee	ee	ee	eg	fg	ef	fg	ef	fg	eg	fg	fg	fg	fg	fg	eg	eg	eg
1	SCF39242	<efxeg>	{00}	(ee,ef,eg,fg)	ee	eg	fg	fg	eg	fg	ef	fg	fg	ef	eg	fg	ee	eg	ee	eg	fg	ee	fg	ee	eg	fg	ee	ef	fg	fg	fg	ef	fg	fg	eg	ef	fg	ee	ee	ef	ef	ef	ef	eg	ee	ee	ef	eg	ee
1	SCF43145	<abxcd>	{11}	(ac,ad,bc,bd)	bd	ad	ad	ad	ad	ac	ad	ad	bc	ac	ad	ac	bd	bd	bd	bd	bc	bc	bc	bc	bd	ad	ad	bc	ad	bd	bd	ac	ac	ac	ad	ad	bc	bd	bd	ad	ad	bc	bd	bd	bd	ad	ad	bd	ad
1	SCF43220	<hkxhk>	{11}	(hh,hk,kk)	kk	hk	hk	hh	kk	hh	hh	hk	hh	hh	hk	hk	kk	kk	kk	hk	hk	hk	hh	hh	hk	hk	hk	kk	hk	hk	hk	hh	hh	hh	hk	kk	hk	kk	hk	kk	hk	kk	kk	kk	kk	kk	hk	hk	hk
1	SCF4386	<nnxnp>	{-0}	(nn,np)	np	nn	nn	nn	nn	np	nn	nn	np	np	nn	np	nn	np	nn	nn	np	nn	np	np	nn	nn	nn	np	nn	nn	nn	np	np	np	nn	nn	np	nn	nn	np	nn	np	nn	nn	nn	nn	nn	nn	np
1	SCF45712	<nnxnp>	{-0}	(nn,np)	nn	nn	nn	nn	nn	np	nn	nn	np	np	nn	np	nn	nn	nn	nn	np	np	np	np	nn	nn	nn	np	nn	nn	nn	np	np	np	nn	nn	np	nn	nn	nn	nn	np	nn	nn	nn	nn	nn	nn	nn
1	SCF59248	<nnxnp>	{-0}	(nn,np)	nn	np	nn	nn	nn	np	np	nn	np	np	nn	nn	nn	nn	nn	--	np	np	np	np	nn	np	np	nn	nn	np	np	nn	np	nn	nn	nn	np	nn	np	nn	nn	nn	nn	np	nn	nn	nn	nn	nn
1	SCF68870	<lmxll>	{0-}	(ll,lm)	ll	ll	lm	lm	--	lm	lm	lm	lm	lm	ll	lm	ll	ll	ll	ll	lm	ll	lm	ll	ll	ll	lm	ll	lm	lm	lm	lm	lm	lm	ll	ll	lm	ll	ll	lm	lm	lm	lm	lm	lm	ll	lm	ll	ll
1	SCF69981	<abxcd>	{00}	(ac,ad,bc,bd)	ac	ad	bd	bd	ad	bd	bc	bd	bd	bc	ad	bd	ac	ad	ac	ad	bd	ac	bd	ac	ad	bd	ac	bc	bd	bd	bd	bc	bd	bd	ad	bc	bd	ac	ac	bc	bc	bc	bc	ad	ac	ac	bc	bd	ac
1	SCF8223	<nnxnp>	{-1}	(nn,np)	np	nn	np	nn	np	np	nn	np	nn	nn	np	np	np	np	np	np	np	nn	nn	nn	np	np	np	np	np	nn	nn	nn	nn	nn	np	np	nn	np	nn	np	np	np	np	np	np	np	np	np	np
1	scf8l	<efxeg>	{01}	(ee,ef,eg,fg)	eg	ee	ee	ef	eg	ef	fg	ef	ef	fg	ef	ef	eg	ee	eg	fg	ef	ee	ef	eg	fg	ef	ee	fg	ef	ef	ef	fg	ef	fg	eg	fg	ef	eg	eg	eg	fg	ef	fg	ee	eg	eg	fg	ee	eg
1	vm23232	<lmxll>	{1-}	(ll,lm)	lm	lm	lm	ll	lm	ll	ll	ll	ll	ll	ll	ll	lm	lm	lm	ll	ll	lm	ll	lm	ll	ll	lm	ll	ll	ll	ll	ll	ll	ll	lm	ll	ll	lm	lm	lm	ll	lm	ll	lm	lm	lm	ll	lm	lm
1	vm51985	<nnxnp>	{-0}	(nn,np)	nn	nn	nn	nn	nn	np	nn	nn	np	np	nn	np	nn	nn	nn	nn	np	nn	np	np	nn	nn	nn	np	nn	nn	nn	np	np	np	nn	nn	np	nn	nn	nn	nn	np	nn	nn	nn	nn	nn	nn	np
1	vm55441	<lmxll>	{0-}	(ll,lm)	ll	lm	lm	lm	lm	lm	lm	lm	ll	lm	lm	lm	ll	ll	ll	lm	ll	ll	ll	ll	ll	lm	lm	ll	lm	ll	ll	lm	lm	lm	lm	lm	ll	ll	ll	ll	lm	ll	ll	ll	ll	lm	lm	ll	lm
1	vm89040	<abxcd>	{11}	(ac,ad,bc,bd)	bd	bd	ac	ac	bc	ac	ad	ac	ac	ad	bc	ac	bd	bc	bd	bc	ac	bd	ac	bd	bc	ac	bd	ad	ac	ac	ac	ad	ac	ac	bc	bd	ac	bd	bd	ad	ad	ad	ad	bd	bd	bd	ad	ac	bd
1	X128239_K63	<lmxll>	{1-}	(ll,lm)	lm	lm	ll	ll	lm	ll	ll	ll	ll	ll	lm	ll	lm	lm	lm	lm	ll	lm	ll	lm	lm	ll	lm	ll	ll	ll	ll	ll	ll	ll	lm	ll	ll	lm	lm	ll	ll	ll	ll	lm	lm	lm	ll	lm	lm
1	X162108_K70	<abxcd>	{01}	(ac,ad,bc,bd)	ad	bc	bd	bd	ad	bd	bc	bd	bc	bc	bd	ad	ad	ad	ad	bd	ad	ac	bc	bc	bd	bc	bc	bd	bd	ac	ac	ad	bc	bc	bd	ad	bc	ac	ac	ad	bd	ad	bd	ac	ad	ad	bd	bd	bd
1	X1trimcontig179737	<efxeg>	{10}	(ee,ef,eg,fg)	ef	fg	ef	ee	ef	eg	ee	ee	eg	eg	eg	eg	ef	fg	ef	ee	eg	fg	eg	fg	--	eg	fg	ee	eg	eg	eg	ee	eg	ee	ef	ee	eg	ef	ef	ef	ee	ef	ee	fg	ef	ef	ee	fg	ef
1	X1trimcontig182430	<lmxll>	{1-}	(ll,lm)	lm	lm	lm	ll	lm	ll	ll	ll	ll	ll	ll	ll	lm	lm	lm	ll	ll	lm	ll	lm	ll	ll	lm	ll	ll	ll	ll	ll	ll	ll	lm	ll	ll	lm	lm	lm	ll	ll	ll	lm	lm	lm	ll	lm	lm
1	X1trimcontig238795	<nnxnp>	{-1}	(nn,np)	np	nn	np	np	np	nn	np	np	nn	nn	nn	nn	np	np	np	np	nn	nn	nn	nn	np	nn	nn	np	nn	nn	nn	np	nn	np	np	np	nn	np	np	np	np	np	np	nn	np	np	np	nn	np
1	X1trimcontig239742	<efxeg>	{11}	(ee,ef,eg,fg)	fg	ef	ef	ee	fg	ee	eg	ee	ee	eg	ee	ee	fg	ef	fg	eg	ee	ef	ee	fg	eg	ee	ef	eg	ee	ee	ee	eg	ee	eg	fg	eg	ee	fg	fg	fg	eg	ef	eg	ef	fg	fg	eg	ef	fg
1	X1trimcontig332960	<nnxnp>	{-1}	(nn,np)	np	--	np	np	np	nn	np	np	--	--	--	nn	--	nn	np	np	nn	np	nn	nn	--	np	--	nn	np	--	np	nn	nn	--	np	np	nn	--	np	--	--	nn	np	np	--	--	np	np	nn
1	X1trimcontig440230	<efxeg>	{00}	(ee,ef,eg,fg)	ee	eg	ef	ef	ee	fg	fg	ef	fg	fg	ef	ef	ee	ee	ee	ee	eg	eg	fg	fg	ef	fg	fg	ef	ef	eg	eg	ee	fg	ef	ef	ee	fg	ee	eg	ee	ee	ee	ef	eg	ee	ee	ef	ee	ee
1	X242569_K70	<abxcd>	{01}	(ac,ad,bc,bd)	ad	bc	bd	bd	--	bc	bc	bd	bc	bc	bd	ad	ad	ad	ad	ad	ac	ac	bc	bc	bd	bc	bc	bd	bd	ac	ac	ad	bc	bd	bd	ad	bc	ad	ac	ad	ad	ad	bd	ac	ad	ad	bd	bd	ad
1	X252600_K70	<lmxll>	{0-}	(ll,lm)	ll	ll	lm	lm	ll	lm	lm	lm	lm	lm	lm	lm	ll	ll	ll	ll	ll	ll	lm	lm	lm	lm	lm	lm	lm	lm	ll	ll	lm	lm	lm	ll	lm	ll	ll	lm	ll	ll	lm	ll	ll	ll	lm	ll	ll
1	X307461_K70	<efxeg>	{11}	(ee,ef,eg,fg)	fg	eg	eg	--	--	ee	eg	eg	ee	ee	eg	ee	--	--	fg	eg	ef	ef	ef	ef	fg	eg	--	ef	eg	fg	fg	ee	--	--	eg	eg	ef	fg	fg	--	eg	--	--	fg	fg	eg	eg	fg	eg
1	X414791_K63	<abxcd>	{01}	(ac,ad,bc,bd)	ad	bd	bd	bd	bd	bc	ad	bd	ac	bc	bd	bc	ad	ad	ad	ad	ac	ad	ac	ac	ad	bd	bd	ac	bd	ad	ad	bc	ac	bc	bd	bd	bc	ad	ad	bd	bd	ac	ad	ad	ad	bd	bd	ad	bd
2	CA325	<abxcd>	{11}	(ac,ad,bc,bd)	bd	bc	ad	ac	ac	ad	bc	ac	ad	bc	bc	bd	bc	ad	ad	bc	bd	bd	ad	ad	bc	bd	bc	ad	bd	bd	bc	bc	ac	bc	ad	bd	ad	bd	bc	bd	ad	bd	ad	ac	ad	bc	bc	bc	bd
2	ct118602	<efxeg>	{10}	(ee,ef,eg,fg)	ef	fg	eg	fg	ef	ef	ee	eg	ef	ef	ef	ee	ee	ee	fg	fg	ef	ee	ee	fg	fg	ee	fg	eg	ee	ef	eg	ef	eg	ef	ee	ef	eg	ef	ef	fg	eg	eg	fg	eg	eg	ef	eg	fg	ef
2	ct124256	<hkxhk>	{10}	(hh,hk,kk)	hk	kk	hh	kk	hk	hh	kk	hk	hh	kk	kk	hk	hk	hh	hh	kk	hk	hk	hh	hh	kk	hk	kk	hh	hk	hh	kk	kk	hk	kk	hh	hk	hk	hk	kk	hk	hh	hk	hh	hk	hh	kk	hk	kk	hk
2	ct130570	<lmxll>	{1-}	(ll,lm)	lm	ll	ll	ll	ll	ll	lm	ll	ll	lm	lm	lm	lm	ll	ll	lm	lm	lm	ll	ll	lm	lm	lm	ll	lm	lm	lm	lm	ll	lm	ll	lm	lm	ll	lm	lm	ll	lm	ll	ll	ll	lm	lm	lm	lm
2	ct155461	<lmxll>	{1-}	(ll,lm)	lm	lm	ll	lm	ll	ll	lm	ll	ll	lm	lm	lm	lm	ll	ll	lm	lm	lm	ll	ll	lm	lm	lm	ll	lm	ll	lm	lm	ll	lm	ll	lm	lm	lm	lm	lm	ll	lm	ll	ll	ll	lm	ll	lm	lm
2	ct89348	<lmxll>	{1-}	(ll,lm)	lm	lm	ll	lm	ll	ll	lm	ll	ll	lm	lm	lm	lm	ll	ll	lm	lm	lm	ll	ll	lm	lm	lm	ll	lm	ll	lm	lm	ll	lm	ll	lm	lm	lm	lm	lm	ll	lm	ll	ll	ll	lm	ll	lm	lm
2	Ig15420a	<efxeg>	{01}	(ee,ef,eg,fg)	eg	ee	ef	ee	eg	eg	fg	ef	eg	eg	eg	fg	eg	fg	ee	ee	eg	fg	fg	ee	ee	fg	ee	ef	fg	eg	ef	eg	ef	eg	fg	eg	ef	eg	eg	ee	ef	ef	ee	ef	ef	eg	ef	ee	fg
2	scaffold_10261_6131	<lmxll>	{1-}	(ll,lm)	lm	lm	ll	lm	ll	ll	lm	ll	ll	lm	lm	lm	lm	ll	lm	lm	lm	lm	ll	ll	lm	lm	lm	ll	lm	ll	lm	lm	lm	lm	ll	lm	lm	lm	lm	ll	ll	lm	ll	ll	ll	lm	ll	lm	lm
2	scaffold_10326_895	<lmxll>	{0-}	(ll,lm)	ll	ll	lm	ll	ll	ll	lm	lm	ll	ll	ll	lm	ll	lm	ll	ll	ll	lm	lm	ll	ll	lm	ll	lm	lm	ll	lm	ll	lm	ll	lm	ll	lm	ll	ll	lm	lm	lm	ll	lm	lm	ll	lm	ll	ll
2	scaffold_10365_6125	<hkxhk>	{00}	(hh,hk,kk)	hh	hk	hk	hk	kk	hk	kk	kk	hk	hk	hk	hh	hh	hk	hh	hk	hh	hk	hk	kk	hk	hh	hk	kk	hh	hk	hk	hh	kk	hk	hk	hh	hh	hh	hk	hk	hk	hh	hk	hk	kk	hk	kk	hk	hh
2	scaffold_10365_6254	<hkxhk>	{00}	(hh,hk,kk)	hh	hk	hk	hk	kk	hk	hk	kk	hk	hk	hk	hh	hh	hk	hh	hk	hh	hk	hk	kk	hk	hh	hk	kk	hh	kk	hk	hh	hk	hk	kk	hh	hh	hh	hk	hk	hk	hh	hk	hk	kk	hk	kk	hk	hh
2	scaffold_10520_1898	<lmxll>	{0-}	(ll,lm)	ll	ll	lm	ll	lm	lm	ll	lm	lm	ll	ll	ll	ll	lm	ll	ll	ll	ll	lm	lm	ll	ll	ll	lm	ll	lm	ll	ll	ll	ll	lm	ll	ll	ll	ll	lm	lm	ll	ll	lm	lm	ll	lm	ll	ll
2	scaffold_10564_2928	<hkxhk>	{00}	(hh,hk,kk)	hh	hk	hk	hk	hh	hh	hh	hk	kk	hh	hh	hh	hk	hh	hk	hk	hh	hh	hh	hk	hk	kk	hk	hk	hh	hh	hk	hh	hk	hh	hh	hh	hh	hh	kk	hk	hk	hk	hk	hk	hk	kk	hk	hk	hh
2	scaffold_10564_2937	<hkxhk>	{00}	(hh,hk,kk)	hh	hk	hk	hk	hh	hh	hh	hk	kk	hh	hh	hh	hk	hh	hk	hk	hh	hh	hh	hk	hk	kk	hk	hk	hh	hh	hk	hh	hk	hh	hh	hh	hh	hh	kk	hk	hk	hk	hk	hk	hk	kk	hk	hk	hh
2	scaffold_10676_6243	<hkxhk>	{01}	(hh,hk,kk)	hk	hk	kk	kk	hk	hk	kk	hk	kk	hh	hk	hk	hh	kk	hk	hh	hk	kk	hk	kk	hk	hk	hh	kk	kk	hh	hk	hk	hk	hk	hh	hk	hh	hk	hh	hk	kk	kk	hk	hh	hk	hh	hk	hk	hk
2	scaffold_10729_6216	<nnxnp>	{-0}	(nn,np)	nn	np	np	np	nn	nn	np	np	nn	np	nn	nn	nn	nn	nn	np	nn	nn	nn	np	np	nn	np	np	nn	nn	np	nn	np	np	nn	nn	nn	nn	nn	np	np	np	nn	np	np	nn	np	np	nn
2	scaffold_10951_6083	<lmxll>	{1-}	(ll,lm)	lm	lm	ll	lm	ll	ll	lm	ll	ll	lm	lm	lm	lm	ll	ll	lm	lm	lm	ll	ll	lm	lm	lm	ll	lm	lm	lm	lm	ll	lm	ll	lm	ll	lm	lm	lm	ll	lm	ll	ll	ll	lm	lm	lm	lm
2	scaffold_11068_2064	<hkxhk>	{01}	(hh,hk,kk)	hk	hk	kk	hk	hk	hk	kk	hk	kk	hh	hk	kk	hh	kk	hk	hh	hk	hk	hk	kk	hk	hk	hk	kk	kk	hh	hk	hh	kk	hh	kk	hk	hh	hk	hh	hk	kk	kk	hk	hh	hk	hh	hk	hk	kk
2	scaffold_11068_3570	<hkxhk>	{01}	(hh,hk,kk)	hk	hk	kk	hk	hk	hk	kk	hk	kk	hh	hk	kk	hh	kk	hk	hh	hk	hk	hk	kk	hk	hk	hk	kk	kk	hh	hk	hh	kk	hh	kk	hk	hh	hk	hh	hk	kk	kk	hk	hh	hk	hh	hk	hk	kk
2	scaffold_11312_2927	<hkxhk>	{01}	(hh,hk,kk)	hk	hh	kk	hh	hk	kk	hh	hk	kk	hh	hh	hk	hk	kk	hk	hh	hk	hh	kk	hk	hh	hk	hh	hk	hk	kk	hh	hk	hh	hh	kk	hk	hk	hk	hh	kk	kk	hk	kk	kk	hk	hh	hk	hh	hk
2	scaffold_11768_1828	<nnxnp>	{-1}	(nn,np)	np	nn	np	nn	nn	np	nn	nn	np	nn	nn	np	np	np	np	nn	np	nn	np	nn	nn	np	nn	nn	np	np	nn	np	nn	nn	np	np	np	np	np	np	np	np	np	np	nn	nn	nn	nn	np
2	scaffold_1182_9666	<lmxll>	{0-}	(ll,lm)	ll	ll	lm	ll	lm	lm	ll	lm	lm	ll	ll	ll	ll	lm	ll	ll	ll	ll	lm	lm	ll	ll	ll	lm	ll	lm	ll	ll	ll	ll	lm	ll	lm	ll	ll	lm	lm	lm	lm	lm	lm	ll	lm	ll	ll
2	scaffold_1200_290	<hkxhk>	{01}	(hh,hk,kk)	hk	hk	kk	hh	hk	hk	hk	hh	kk	hh	hh	hk	hh	kk	kk	hh	hk	hk	kk	kk	hh	kk	hh	kk	hk	hk	hh	hh	hh	hh	kk	hk	hk	hk	hh	hk	kk	hk	hk	hk	kk	hh	hh	hk	hk
2	scaffold_12021_5513	<hkxhk>	{01}	(hh,hk,kk)	hk	hk	kk	hk	hk	hk	kk	hk	kk	hh	hh	hk	hh	kk	hk	hh	hk	hk	hk	kk	hk	hk	hk	kk	kk	hh	hk	hh	hk	hk	kk	hk	hk	hk	hh	hk	kk	kk	hk	hh	hk	hh	hk	hk	hk
2	scaffold_12021_5517	<hkxhk>	{01}	(hh,hk,kk)	hk	hk	hk	hk	hk	hk	kk	hk	kk	hh	hh	hk	hh	kk	hk	hh	hk	hk	hk	kk	hk	hk	hk	kk	kk	hh	hk	hh	hk	hk	kk	hk	hk	hk	hh	hk	kk	kk	hk	hh	hk	hh	hk	hk	hk
2	scaffold_12249_5762	<lmxll>	{1-}	(ll,lm)	lm	lm	ll	lm	ll	lm	ll	ll	lm	lm	ll	lm	lm	ll	lm	lm	lm	lm	ll	ll	lm	lm	ll	ll	lm	lm	ll	lm	lm	lm	ll	lm	ll	lm	lm	ll	ll	ll	ll	ll	ll	lm	ll	lm	lm
2	scaffold_12515_669	<lmxll>	{1-}	(ll,lm)	lm	lm	ll	lm	ll	ll	lm	ll	ll	ll	lm	lm	lm	ll	lm	lm	lm	lm	ll	ll	lm	lm	lm	ll	lm	ll	lm	lm	lm	lm	ll	lm	lm	lm	lm	ll	ll	lm	ll	ll	ll	lm	ll	lm	lm
2	scaffold_12794_3735	<hkxhk>	{00}	(hh,hk,kk)	hh	hk	hk	kk	kk	hk	hk	kk	hk	hk	hk	hh	hk	hk	hk	hk	hh	hh	hk	hk	hk	hh	hk	hk	hh	hh	hk	hk	kk	hk	hk	hh	hk	hh	hk	hh	hk	hh	hk	kk	hk	hk	hk	hk	hh
2	scaffold_12807_2487	<hkxhk>	{01}	(hh,hk,kk)	hk	hh	kk	hh	hk	kk	hh	hk	kk	hh	hh	hk	hk	kk	hk	hh	hk	hh	kk	hk	hh	hk	hh	hk	hk	kk	hh	hk	hh	hh	kk	hk	hk	hk	hh	kk	kk	hk	kk	hk	hk	hh	hk	hh	hk
2	scaffold_12898_2079	<lmxll>	{0-}	(ll,lm)	ll	ll	lm	ll	lm	lm	ll	lm	lm	ll	ll	ll	ll	lm	ll	ll	ll	ll	lm	lm	ll	ll	ll	lm	ll	lm	ll	ll	ll	ll	lm	ll	ll	ll	ll	lm	lm	ll	lm	lm	lm	ll	lm	ll	ll
2	scaffold_13129_5883	<hkxhk>	{00}	(hh,hk,kk)	hh	hk	hk	hk	kk	hk	hk	kk	hk	hh	hk	hh	hh	hk	hh	hh	hh	kk	hk	kk	hk	hh	hk	kk	hh	hk	hk	hh	kk	hk	hh	hh	hh	hh	hk	hk	hk	hh	hk	hk	kk	hk	kk	kk	hh
2	scaffold_1314_11486	<nnxnp>	{-1}	(nn,np)	np	nn	nn	nn	np	np	np	nn	np	nn	np	np	np	np	np	nn	np	np	np	nn	nn	np	nn	nn	np	np	nn	np	nn	nn	np	np	np	np	np	nn	nn	nn	np	nn	nn	np	nn	nn	np
2	scaffold_13401_1927	<lmxll>	{0-}	(ll,lm)	ll	ll	lm	ll	lm	ll	lm	lm	ll	ll	ll	ll	ll	lm	ll	ll	ll	ll	lm	lm	ll	ll	lm	lm	ll	ll	lm	ll	ll	ll	lm	ll	lm	ll	ll	lm	lm	lm	lm	lm	lm	ll	lm	ll	lm
2	scaffold_13509_2315	<hkxhk>	{01}	(hh,hk,kk)	hk	hk	kk	kk	hk	hk	kk	hk	kk	hh	hk	hk	hh	kk	hk	hh	hk	kk	hk	kk	hk	hk	hh	kk	kk	hh	hk	hk	hk	hk	hh	hk	hk	hk	hh	hk	kk	kk	hk	hh	hk	hh	hk	hk	hk
2	scaffold_13652_4416	<hkxhk>	{01}	(hh,hk,kk)	hk	hh	hk	hh	kk	hk	hk	hk	hk	hh	hh	hk	hk	kk	hk	hh	hk	hk	kk	hk	hh	hk	hk	hk	hk	hk	hk	hk	hh	hh	kk	hk	kk	hk	hk	hk	hk	hk	kk	hk	hk	hk	hk	hh	kk
2	scaffold_13683_4248	<hkxhk>	{00}	(hh,hk,kk)	hk	kk	hk	kk	kk	hk	kk	hh	hk	hh	kk	hk	hk	hk	hk	kk	hk	hh	hk	kk	kk	hk	hh	kk	hh	hk	kk	hk	kk	hh	hk	hk	hk	hk	hh	hk	hk	hk	hk	kk	kk	hh	kk	kk	hk
2	scaffold_13683_4314	<nnxnp>	{-1}	(nn,np)	np	nn	np	nn	nn	np	nn	nn	np	nn	nn	np	np	np	np	nn	np	nn	np	nn	nn	np	nn	nn	np	np	nn	np	nn	nn	np	np	np	np	nn	np	np	np	np	nn	nn	nn	nn	nn	np
2	scaffold_13716_1275	<lmxll>	{1-}	(ll,lm)	lm	ll	ll	ll	ll	ll	lm	ll	ll	lm	lm	lm	lm	ll	ll	lm	lm	lm	ll	ll	lm	lm	lm	ll	lm	lm	lm	lm	ll	lm	ll	lm	lm	ll	lm	lm	ll	lm	ll	ll	ll	lm	lm	lm	lm
2	scaffold_13767_3213	<hkxhk>	{01}	(hh,hk,kk)	hk	hk	kk	hk	hk	hk	kk	hk	kk	hh	hk	hk	hh	kk	hk	hh	hk	kk	hk	kk	hk	hk	hk	kk	kk	hh	hk	hh	hk	hk	hk	hk	hk	hk	hh	hk	kk	kk	hk	hh	hk	hh	hk	hk	hk
2	scaffold_13781_5835	<hkxhk>	{01}	(hh,hk,kk)	hk	hh	kk	hh	hk	kk	hh	hk	kk	hh	hh	hk	hk	kk	hk	hh	hk	hh	kk	hk	hh	hk	hh	hk	hk	kk	hh	hk	hh	hh	kk	hk	hk	hk	hh	kk	kk	hk	kk	hk	hk	hh	hk	hh	hk
2	scaffold_14228_1001	<lmxll>	{0-}	(ll,lm)	ll	ll	lm	ll	lm	lm	ll	lm	lm	ll	ll	ll	ll	lm	lm	ll	ll	ll	lm	lm	ll	ll	ll	lm	ll	lm	ll	ll	lm	ll	lm	ll	ll	ll	ll	lm	lm	ll	lm	lm	lm	ll	lm	ll	ll
2	scaffold_14228_1030	<nnxnp>	{-1}	(nn,np)	np	nn	np	nn	nn	np	nn	nn	np	nn	nn	np	np	np	np	nn	np	nn	np	np	nn	np	nn	nn	np	np	nn	np	nn	nn	np	np	np	np	nn	np	np	np	np	nn	np	nn	nn	nn	np
2	scaffold_14281_3522	<nnxnp>	{-1}	(nn,np)	np	nn	np	nn	nn	np	np	nn	np	nn	nn	np	nn	np	np	nn	np	np	nn	np	nn	np	nn	np	np	np	nn	nn	np	nn	np	np	nn	np	nn	np	np	np	nn	nn	nn	nn	np	np	np
2	scaffold_14440_527	<hkxhk>	{01}	(hh,hk,kk)	hk	hk	kk	hk	hk	hk	hk	hk	kk	hh	hh	hk	hh	kk	kk	hh	hk	hk	kk	kk	hh	hk	hh	kk	hh	hk	hh	hh	hk	hh	kk	hk	hh	hk	hh	hk	kk	hk	hk	hk	hk	hh	hh	kk	hk
2	scaffold_14440_528	<nnxnp>	{-1}	(nn,np)	np	nn	np	nn	nn	nn	np	nn	np	nn	nn	np	nn	np	np	nn	np	np	np	np	nn	np	nn	np	nn	np	nn	nn	nn	nn	np	np	nn	np	nn	np	np	np	nn	nn	nn	nn	nn	nn	np
2	scaffold_14440_592	<hkxhk>	{01}	(hh,hk,kk)	hk	hk	kk	hk	hk	hk	kk	hk	kk	hh	hh	hk	hh	kk	kk	hh	hk	hk	kk	kk	hh	hk	hh	kk	kk	hk	hh	hh	hk	hh	kk	hk	hk	hk	hh	hk	kk	hk	hk	hk	hk	hh	hh	hk	hh
2	scaffold_14440_626	<lmxll>	{0-}	(ll,lm)	ll	lm	lm	lm	lm	lm	lm	lm	lm	ll	ll	ll	ll	lm	lm	ll	ll	ll	lm	lm	ll	ll	ll	lm	ll	ll	ll	ll	lm	ll	lm	ll	ll	ll	ll	ll	lm	ll	lm	lm	lm	ll	ll	ll	ll
2	scaffold_1448_8937	<hkxhk>	{01}	(hh,hk,kk)	hk	hk	kk	kk	hh	hk	kk	hh	kk	hh	hk	hh	hh	kk	hk	hh	hk	kk	hk	kk	hh	hk	hh	kk	kk	hh	hk	hk	hh	hk	hh	hk	hk	hk	hh	hk	kk	kk	hk	hh	hk	hh	hh	hh	kk
2	scaffold_14670_2538	<hkxhk>	{01}	(hh,hk,kk)	hk	hh	hk	hh	kk	hk	hk	hk	hk	hh	hh	hk	hk	kk	hk	hh	hk	hk	kk	hk	hh	hk	hk	hk	hk	hk	hk	hk	hk	hh	kk	hk	kk	hk	hk	hk	hk	hk	kk	hk	hk	hk	hk	hh	kk
2	scaffold_14823_4503	<hkxhk>	{00}	(hh,hk,kk)	hh	hk	kk	hk	hk	kk	kk	hk	kk	hk	hk	hh	hk	kk	kk	hk	hh	hh	hk	kk	hk	hh	hk	kk	kk	hk	hk	hk	hk	hk	kk	hh	hk	hh	hk	hh	kk	hh	hk	hk	hk	hk	hh	hh	kk
2	scaffold_14846_3505	<nnxnp>	{-0}	(nn,np)	nn	np	np	np	nn	nn	nn	np	nn	nn	nn	nn	nn	nn	np	np	nn	nn	nn	np	np	nn	np	np	nn	nn	np	nn	np	np	nn	nn	nn	nn	nn	np	np	np	nn	np	np	nn	np	np	nn
2	scaffold_15195_272	<lmxll>	{0-}	(ll,lm)	ll	lm	lm	lm	lm	lm	lm	lm	lm	ll	ll	ll	ll	lm	lm	ll	ll	ll	lm	lm	ll	ll	ll	lm	lm	ll	ll	ll	lm	ll	lm	ll	ll	ll	ll	ll	lm	ll	lm	ll	lm	ll	ll	ll	lm
2	scaffold_15337_2132	<lmxll>	{0-}	(ll,lm)	ll	ll	lm	ll	lm	lm	ll	lm	lm	ll	ll	ll	ll	lm	ll	ll	ll	ll	lm	lm	ll	ll	ll	lm	ll	lm	ll	ll	ll	ll	lm	ll	ll	ll	ll	lm	lm	ll	lm	lm	ll	ll	lm	ll	ll
2	scaffold_16306_1453	<hkxhk>	{01}	(hh,hk,kk)	hh	hk	hk	hk	kk	hh	hh	kk	hh	hk	hk	hh	hk	kk	hh	hk	hh	hh	kk	hk	hk	hh	hh	hh	hh	hk	kk	hh	kk	hk	kk	hh	kk	kk	hh	kk	hh	hh	kk	hh	hk	hh	hk	hk	kk
2	scaffold_16541_2946	<lmxll>	{0-}	(ll,lm)	ll	ll	lm	ll	lm	lm	ll	lm	lm	ll	ll	ll	ll	lm	ll	ll	ll	ll	lm	lm	ll	ll	ll	lm	ll	lm	ll	ll	ll	ll	lm	ll	ll	ll	ll	lm	lm	ll	lm	lm	lm	ll	lm	ll	ll
2	scaffold_16541_4957	<lmxll>	{0-}	(ll,lm)	ll	ll	lm	ll	lm	lm	ll	lm	lm	ll	ll	ll	ll	lm	ll	ll	ll	ll	lm	lm	ll	ll	ll	lm	ll	lm	ll	ll	ll	ll	lm	ll	ll	ll	ll	lm	lm	ll	lm	lm	lm	ll	lm	ll	ll
2	scaffold_17080_3162	<hkxhk>	{00}	(hh,hk,kk)	hh	hk	kk	hk	hk	hh	hk	kk	hh	hh	hh	hh	hh	hk	hk	hk	hh	hk	hk	hk	hk	hk	kk	kk	hk	hh	kk	hh	kk	hk	hk	hh	hk	hh	hh	kk	kk	kk	hk	kk	kk	hh	kk	hk	hk
2	scaffold_17171_1079	<nnxnp>	{-0}	(nn,np)	nn	np	np	np	nn	nn	np	np	nn	np	np	nn	nn	nn	nn	np	nn	nn	nn	np	np	nn	np	np	nn	nn	np	nn	np	np	nn	nn	nn	nn	nn	np	np	np	nn	np	np	nn	np	np	nn
2	scaffold_17251_2966	<lmxll>	{1-}	(ll,lm)	lm	lm	ll	lm	lm	lm	ll	ll	lm	ll	lm	lm	lm	ll	lm	lm	lm	ll	ll	lm	lm	ll	ll	ll	ll	lm	ll	lm	ll	lm	ll	lm	ll	lm	lm	ll	ll	ll	lm	ll	ll	lm	ll	lm	ll
2	scaffold_17352_5294	<nnxnp>	{-1}	(nn,np)	np	nn	nn	nn	nn	np	np	nn	np	nn	nn	np	nn	np	np	nn	np	np	np	np	nn	np	nn	np	np	nn	nn	nn	nn	nn	np	np	np	np	nn	np	np	np	np	nn	np	nn	nn	nn	np
2	scaffold_1741_1862	<lmxll>	{1-}	(ll,lm)	lm	lm	ll	lm	ll	ll	lm	ll	ll	lm	lm	lm	lm	ll	ll	lm	ll	lm	ll	ll	lm	lm	ll	ll	lm	ll	lm	lm	ll	lm	ll	lm	lm	lm	lm	lm	ll	lm	ll	ll	ll	lm	ll	ll	lm
2	scaffold_1741_1864	<lmxll>	{1-}	(ll,lm)	lm	lm	ll	lm	ll	ll	lm	ll	ll	lm	lm	lm	lm	ll	ll	lm	ll	lm	ll	ll	lm	lm	ll	ll	lm	ll	lm	lm	ll	lm	ll	lm	lm	lm	lm	lm	ll	lm	ll	ll	ll	lm	ll	ll	lm
2	scaffold_1741_1992	<hkxhk>	{01}	(hh,hk,kk)	hk	hh	kk	hh	hh	kk	hh	hk	kk	hk	hh	hk	hk	kk	kk	hh	hk	hk	kk	kk	hh	hk	hh	kk	hk	kk	hh	hh	hk	hh	kk	hk	hk	hk	hh	hk	kk	hk	kk	hk	kk	hh	hk	hh	kk
2	scaffold_17601_1989	<nnxnp>	{-0}	(nn,np)	nn	np	np	np	nn	nn	nn	np	nn	nn	nn	nn	nn	nn	np	np	nn	nn	nn	np	np	nn	np	np	nn	nn	np	nn	np	nn	nn	nn	nn	nn	nn	np	np	np	np	np	np	nn	np	np	nn
2	scaffold_17601_2057	<nnxnp>	{-0}	(nn,np)	nn	np	np	np	nn	nn	nn	np	nn	nn	nn	nn	nn	nn	np	np	nn	nn	nn	np	np	nn	np	np	nn	nn	np	nn	np	nn	nn	nn	nn	nn	nn	np	np	np	np	np	np	nn	np	np	nn
2	scaffold_18171_1688	<lmxll>	{1-}	(ll,lm)	lm	lm	ll	lm	ll	lm	ll	ll	lm	lm	lm	lm	lm	ll	lm	lm	lm	lm	ll	ll	lm	lm	ll	ll	lm	lm	ll	lm	ll	lm	ll	lm	ll	lm	lm	ll	ll	ll	ll	ll	ll	lm	ll	lm	ll
2	scaffold_18251_2010	<hkxhk>	{00}	(hh,hk,kk)	hh	hk	hk	hk	kk	hk	hk	kk	hk	hk	hk	hh	hh	hk	hh	hk	hh	hk	hk	kk	hk	hh	hk	kk	hh	hk	hk	hh	hk	hk	hk	hh	hh	hh	hk	hk	hk	hh	hk	hk	kk	hk	kk	hk	hh
2	scaffold_18251_2037	<hkxhk>	{00}	(hh,hk,kk)	hh	hk	hk	hk	kk	hk	hk	kk	hk	hk	hk	hh	hh	hk	hh	hk	hh	hk	hk	kk	hk	hh	hk	kk	hh	hk	hk	hh	hk	hk	hk	hh	hh	hh	hk	hk	hk	hh	hk	hk	kk	hk	kk	hk	hh
2	scaffold_18366_1701	<nnxnp>	{-1}	(nn,np)	np	nn	np	nn	nn	np	nn	nn	nn	nn	nn	np	np	np	np	nn	np	nn	np	nn	nn	np	nn	nn	np	np	nn	np	nn	nn	np	np	np	np	nn	np	np	np	np	np	nn	nn	nn	nn	np
2	scaffold_18386_4830	<hkxhk>	{00}	(hh,hk,kk)	hh	hk	hk	hk	kk	hk	hk	kk	hk	hk	hk	hh	hh	hk	hh	hk	hh	hk	hk	kk	hk	hh	hk	kk	hh	hk	hk	hh	hk	hk	hk	hh	hh	hh	hk	hk	hk	hh	hk	hk	kk	hk	kk	hk	hh
2	scaffold_18990_1323	<lmxll>	{0-}	(ll,lm)	ll	ll	lm	ll	lm	lm	lm	lm	lm	ll	ll	ll	ll	lm	ll	ll	ll	ll	lm	lm	ll	ll	lm	lm	ll	lm	ll	ll	ll	ll	lm	ll	lm	ll	ll	lm	lm	lm	lm	lm	lm	ll	lm	ll	ll
2	scaffold_18990_1352	<lmxll>	{1-}	(ll,lm)	lm	lm	ll	lm	ll	ll	ll	ll	ll	lm	lm	lm	lm	ll	lm	lm	lm	lm	ll	ll	lm	lm	ll	ll	lm	ll	lm	lm	lm	lm	ll	lm	ll	lm	lm	ll	ll	ll	ll	ll	ll	lm	ll	lm	lm
2	scaffold_19028_2696	<nnxnp>	{-0}	(nn,np)	nn	np	nn	np	np	nn	np	np	nn	np	np	nn	nn	nn	nn	np	nn	np	nn	np	np	nn	np	np	nn	nn	np	nn	np	np	nn	nn	nn	nn	np	nn	nn	nn	nn	np	np	np	np	np	nn
2	scaffold_19028_2776	<nnxnp>	{-0}	(nn,np)	nn	np	nn	np	np	nn	np	np	nn	np	np	nn	nn	nn	nn	np	nn	np	nn	np	np	nn	np	np	nn	nn	np	nn	np	np	nn	nn	nn	nn	np	nn	nn	nn	nn	np	np	np	np	np	nn
2	scaffold_19158_316	<hkxhk>	{11}	(hh,hk,kk)	kk	hk	hk	hk	hh	hk	hk	hh	hk	kk	hh	kk	kk	hk	kk	hk	kk	hk	hk	hh	hk	kk	hk	hh	kk	hk	hk	kk	hk	hk	hk	kk	kk	kk	hk	hk	hk	kk	hh	hk	hh	hk	hh	hk	kk
2	scaffold_19158_394	<hkxhk>	{00}	(hh,hk,kk)	hh	hk	hk	hk	kk	hk	hk	kk	hk	hk	hk	hh	hh	hk	hh	hk	hh	kk	hk	kk	hk	hh	kk	kk	hh	hk	hk	hh	hk	hk	hk	hh	hh	hh	hk	hk	hk	hh	kk	hk	kk	hk	kk	hk	hh
2	scaffold_1994_3242	<hkxhk>	{10}	(hh,hk,kk)	kk	hk	hh	hk	hk	hh	hh	hk	hh	hk	hk	hh	hk	hh	hh	hk	kk	hk	hk	hh	hk	kk	hk	hh	hh	kk	hk	hk	hk	hk	hh	kk	hk	kk	hk	kk	hh	hh	hk	hk	hk	hk	hh	hh	hh
2	scaffold_20030_3302	<nnxnp>	{-1}	(nn,np)	np	nn	np	nn	nn	np	nn	nn	np	nn	nn	np	np	np	np	nn	np	nn	np	nn	nn	np	nn	nn	np	np	nn	np	nn	nn	np	np	np	np	nn	np	np	np	np	np	nn	nn	nn	nn	np
2	scaffold_20344_4796	<nnxnp>	{-1}	(nn,np)	np	nn	np	nn	nn	nn	np	nn	np	nn	nn	np	nn	np	nn	nn	np	np	nn	np	nn	np	nn	np	np	nn	nn	nn	np	nn	np	np	nn	np	nn	np	np	np	nn	nn	nn	nn	np	np	np
2	scaffold_2039_12007	<hkxhk>	{01}	(hh,hk,kk)	hk	hk	kk	hk	hk	kk	kk	hh	kk	hh	hh	hk	hh	kk	kk	hh	hk	hk	hk	kk	hh	hk	hh	kk	kk	hh	hh	hh	kk	hh	kk	hk	hh	hk	hh	hk	kk	hk	hk	hh	hk	hh	hk	hk	kk
2	scaffold_20649_2179	<lmxll>	{0-}	(ll,lm)	ll	ll	lm	ll	lm	lm	ll	lm	lm	ll	ll	ll	ll	lm	lm	ll	ll	ll	lm	lm	ll	ll	ll	lm	ll	ll	ll	ll	lm	ll	lm	ll	lm	ll	ll	ll	lm	ll	lm	lm	lm	ll	ll	ll	ll
2	scaffold_20649_2180	<hkxhk>	{01}	(hh,hk,kk)	hk	hh	kk	hh	hk	kk	hh	hk	kk	hh	hh	hk	hh	kk	kk	hh	hk	hk	kk	kk	hh	hk	hh	kk	hk	hk	hh	hh	hk	hh	kk	hk	kk	hk	hh	hk	kk	hk	kk	hk	kk	hh	hh	hh	hk
2	scaffold_20695_3165	<hkxhk>	{00}	(hh,hk,kk)	hh	hk	hk	hk	kk	hk	hk	kk	hk	hk	hk	hh	hh	hk	hh	hk	hh	hk	hk	kk	hk	hh	hk	kk	hh	hk	hk	hh	hk	hk	hk	hh	hk	hh	hk	hk	hk	hk	hk	hk	kk	hk	kk	hk	hh
2	scaffold_20891_2586	<nnxnp>	{-1}	(nn,np)	np	nn	np	nn	nn	np	np	nn	np	nn	nn	np	nn	np	np	nn	np	np	np	np	nn	np	nn	np	np	np	nn	nn	nn	nn	np	np	np	np	nn	np	np	np	np	nn	np	nn	nn	nn	np
2	scaffold_20949_637	<lmxll>	{0-}	(ll,lm)	ll	lm	lm	lm	lm	lm	lm	lm	lm	ll	lm	lm	ll	lm	lm	ll	ll	lm	lm	lm	lm	ll	ll	lm	lm	ll	lm	ll	ll	ll	ll	ll	lm	ll	ll	ll	lm	lm	lm	ll	lm	ll	ll	ll	lm
2	scaffold_21168_3751	<hkxhk>	{01}	(hh,hk,kk)	hk	hk	kk	hk	hk	hk	kk	hk	kk	hh	hk	kk	hh	kk	hk	hh	hk	hk	hk	kk	hk	hk	hk	kk	kk	hh	hk	hh	hk	hk	kk	hk	hh	hk	hh	hk	kk	kk	hk	hh	hk	hh	hk	hk	kk
2	scaffold_2126_10221	<nnxnp>	{-1}	(nn,np)	np	nn	np	nn	nn	np	np	nn	np	nn	nn	np	nn	np	np	nn	np	np	np	np	nn	np	nn	np	np	np	nn	nn	nn	nn	np	np	np	np	nn	np	np	np	np	nn	np	nn	nn	nn	np
2	scaffold_21380_2128	<lmxll>	{0-}	(ll,lm)	ll	lm	lm	lm	lm	lm	ll	lm	lm	ll	ll	ll	ll	lm	lm	ll	ll	ll	lm	lm	ll	ll	ll	lm	ll	ll	ll	ll	lm	ll	lm	ll	ll	ll	ll	ll	lm	ll	lm	lm	lm	ll	ll	ll	ll
2	scaffold_21621_4463	<nnxnp>	{-1}	(nn,np)	np	nn	np	nn	nn	np	np	nn	np	nn	nn	np	nn	np	np	nn	np	np	nn	np	nn	np	nn	np	np	nn	nn	nn	np	nn	np	np	nn	np	nn	np	np	np	nn	nn	nn	nn	np	np	np
2	scaffold_21661_1873	<lmxll>	{0-}	(ll,lm)	ll	ll	lm	ll	lm	ll	lm	lm	ll	ll	ll	ll	ll	lm	ll	ll	ll	ll	lm	lm	ll	ll	lm	lm	ll	ll	lm	ll	ll	ll	lm	ll	lm	ll	ll	lm	lm	lm	lm	lm	lm	ll	lm	ll	lm
2	scaffold_21885_2681	<lmxll>	{0-}	(ll,lm)	ll	lm	lm	lm	lm	lm	ll	lm	lm	ll	ll	ll	ll	lm	lm	ll	ll	ll	lm	lm	ll	ll	ll	lm	ll	ll	ll	ll	ll	ll	lm	ll	ll	ll	ll	ll	lm	ll	lm	ll	lm	ll	ll	ll	ll
2	scaffold_22029_2437	<hkxhk>	{01}	(hh,hk,kk)	hh	hk	kk	hk	hk	hk	kk	hk	kk	hk	hk	hk	hk	kk	hk	hk	hh	kk	hk	kk	hk	hh	hh	kk	kk	hk	hk	hk	hh	hh	hh	hh	hk	hh	hk	hh	kk	kk	hk	hk	hk	hk	hh	kk	hk
2	scaffold_22898_1092	<nnxnp>	{-0}	(nn,np)	nn	np	np	np	nn	nn	nn	np	nn	nn	nn	nn	nn	nn	np	np	nn	nn	nn	np	np	nn	nn	np	nn	nn	np	nn	np	nn	nn	nn	np	nn	nn	np	np	np	np	np	np	nn	np	np	nn
2	scaffold_22901_1940	<nnxnp>	{-1}	(nn,np)	np	nn	nn	nn	np	np	nn	nn	np	nn	np	np	np	np	np	nn	np	np	np	nn	nn	np	nn	nn	np	np	nn	np	nn	nn	np	np	np	np	np	nn	nn	nn	np	nn	nn	np	nn	nn	np
2	scaffold_23713_3192	<nnxnp>	{-1}	(nn,np)	np	nn	nn	nn	np	np	np	nn	np	np	np	np	np	np	nn	nn	np	np	np	nn	nn	np	nn	nn	np	np	nn	np	nn	nn	np	np	np	np	np	nn	nn	nn	nn	nn	nn	np	nn	nn	np
2	scaffold_23767_1467	<lmxll>	{0-}	(ll,lm)	ll	ll	lm	ll	lm	lm	ll	lm	lm	ll	ll	ll	ll	lm	ll	ll	ll	ll	lm	lm	ll	ll	ll	lm	ll	lm	ll	ll	ll	ll	lm	ll	ll	ll	ll	lm	lm	ll	lm	lm	lm	ll	lm	ll	ll
2	scaffold_2384_2172	<lmxll>	{0-}	(ll,lm)	ll	lm	lm	lm	lm	lm	lm	lm	lm	ll	lm	lm	ll	lm	lm	ll	ll	lm	lm	lm	lm	ll	ll	lm	lm	ll	lm	lm	ll	ll	ll	ll	lm	ll	ll	ll	lm	lm	lm	ll	lm	ll	ll	ll	lm
2	scaffold_24126_604	<hkxhk>	{00}	(hh,hk,kk)	hh	hk	hk	hk	kk	hk	hk	kk	hk	hk	hk	hh	hh	hk	hh	hk	hh	hk	hk	kk	hk	hh	hk	kk	hh	hk	hk	hh	hk	hk	hk	hh	hh	hh	hk	hk	hk	hh	hk	hk	kk	hk	kk	hk	hh
2	scaffold_24162_4336	<hkxhk>	{01}	(hh,hk,kk)	kk	hh	kk	kk	hk	hh	kk	hk	kk	hk	hh	hh	hk	kk	hk	hk	hh	hh	hh	kk	hk	kk	hk	kk	kk	hk	hh	hk	hh	kk	hk	hh	hk	kk	hk	hh	kk	kk	hh	hk	hh	hk	hk	hk	hk
2	scaffold_24212_1491	<lmxll>	{1-}	(ll,lm)	lm	lm	ll	lm	ll	ll	lm	ll	ll	lm	lm	lm	lm	ll	lm	lm	lm	lm	ll	ll	lm	lm	lm	ll	lm	ll	lm	lm	lm	lm	ll	lm	ll	lm	lm	ll	ll	ll	ll	ll	ll	lm	ll	lm	lm
2	scaffold_24230_2764	<lmxll>	{1-}	(ll,lm)	lm	lm	ll	lm	ll	ll	lm	ll	ll	lm	lm	lm	lm	ll	lm	lm	lm	lm	ll	ll	lm	lm	lm	ll	lm	ll	lm	lm	lm	lm	ll	lm	ll	lm	lm	ll	ll	ll	ll	ll	ll	lm	ll	lm	lm
2	scaffold_2429_10453	<hkxhk>	{01}	(hh,hk,kk)	hk	hk	kk	hk	hk	kk	hk	hk	kk	hh	hh	hk	hh	kk	kk	hh	hk	hk	kk	kk	hh	hk	hh	kk	hk	hk	hh	hh	hk	hh	kk	hk	hk	hk	hh	hk	kk	hk	kk	hk	kk	hh	hh	hh	hk
2	scaffold_245_5211	<hkxhk>	{11}	(hh,hk,kk)	kk	hk	hh	hk	kk	kk	hk	hh	kk	kk	kk	hk	kk	hk	hk	hk	kk	hk	hk	hk	hk	hk	hk	hh	hk	kk	hh	kk	hh	kk	hk	kk	hh	kk	kk	hk	hh	hh	hk	hh	hh	kk	hh	hk	hk
2	scaffold_245_5315	<hkxhk>	{11}	(hh,hk,kk)	kk	hk	hh	hk	kk	kk	hk	hh	kk	kk	kk	hk	kk	hk	hk	hk	kk	hk	hk	hk	hk	hk	hk	hh	hk	kk	hh	kk	hh	kk	hk	kk	hh	kk	kk	hk	hh	hh	hk	hh	hh	kk	hh	hk	hk
2	scaffold_24665_3919	<nnxnp>	{-0}	(nn,np)	nn	np	np	np	nn	nn	np	np	nn	np	np	nn	nn	nn	nn	np	nn	nn	nn	np	np	nn	np	np	nn	nn	np	nn	np	np	nn	nn	nn	nn	nn	np	np	nn	nn	np	np	nn	np	np	nn
2	scaffold_24850_1925	<lmxll>	{1-}	(ll,lm)	lm	ll	ll	ll	ll	ll	lm	ll	ll	lm	lm	lm	lm	ll	ll	lm	lm	lm	ll	ll	lm	lm	lm	ll	lm	lm	lm	lm	ll	lm	ll	lm	lm	lm	lm	lm	ll	lm	ll	ll	ll	lm	lm	lm	lm
2	scaffold_2490_8550	<hkxhk>	{11}	(hh,hk,kk)	kk	hk	hh	hk	hk	kk	hh	hh	kk	kk	hk	kk	kk	hk	kk	hk	kk	hk	hk	hh	hk	kk	hh	hh	kk	kk	hh	kk	hk	hk	hk	kk	hk	kk	kk	hh	hh	hk	hk	hh	hh	kk	hh	hk	kk
2	scaffold_25728_1166	<hkxhk>	{00}	(hh,hk,kk)	hh	hk	kk	hk	hk	hh	kk	kk	hh	hk	hh	hh	hh	hk	hh	hk	hh	hh	hk	hk	hk	hh	kk	kk	hh	hh	kk	hh	kk	hk	hk	hh	hk	hh	hh	kk	kk	kk	hk	kk	kk	hh	kk	hk	hk
2	scaffold_25870_1669	<nnxnp>	{-1}	(nn,np)	np	nn	nn	nn	np	np	np	nn	np	np	np	np	np	np	nn	nn	np	np	np	nn	nn	np	nn	nn	nn	np	nn	np	nn	np	np	np	nn	nn	np	nn	nn	nn	nn	nn	nn	np	nn	nn	np
2	scaffold_2594_4289	<hkxhk>	{01}	(hh,hk,kk)	hk	hh	hk	hh	kk	hk	hk	hk	hk	hh	hh	hk	hk	kk	hk	hh	hk	hk	kk	hk	hh	hk	hk	hk	hk	hk	hk	hk	hk	hh	kk	hk	kk	hk	hk	hk	hk	hk	kk	hk	hk	hk	hk	hh	kk
2	scaffold_25952_3980	<nnxnp>	{-0}	(nn,np)	nn	np	np	np	nn	nn	np	np	nn	np	np	nn	nn	nn	nn	np	nn	nn	nn	np	np	nn	np	np	nn	nn	np	nn	np	np	nn	nn	nn	nn	nn	np	np	nn	nn	np	np	nn	np	np	nn
2	scaffold_26229_3473	<lmxll>	{1-}	(ll,lm)	lm	lm	ll	lm	ll	ll	lm	ll	ll	lm	lm	lm	lm	ll	lm	lm	lm	lm	ll	ll	lm	lm	lm	ll	lm	ll	lm	lm	ll	lm	ll	lm	lm	lm	lm	ll	ll	lm	ll	ll	ll	lm	ll	lm	lm
2	scaffold_26339_228	<nnxnp>	{-1}	(nn,np)	np	nn	np	nn	nn	np	nn	nn	nn	nn	nn	np	np	np	np	nn	np	nn	np	nn	nn	np	nn	nn	np	np	nn	np	nn	nn	np	np	np	np	nn	np	np	np	np	np	nn	nn	nn	nn	np
2	scaffold_27004_2941	<hkxhk>	{01}	(hh,hk,kk)	hk	hh	kk	hh	hk	kk	hh	hk	kk	hh	hh	hk	hk	kk	hk	hh	hk	hh	kk	hk	hh	hk	hh	hk	hk	kk	hh	hk	hh	hh	kk	hk	kk	hk	hh	kk	kk	kk	kk	kk	hk	hh	hk	hh	hk
2	scaffold_2711_7365	<nnxnp>	{-0}	(nn,np)	nn	np	nn	np	np	nn	np	np	nn	np	np	nn	nn	nn	nn	np	nn	np	nn	np	np	nn	np	np	nn	nn	np	nn	np	np	nn	nn	nn	nn	np	nn	nn	nn	nn	nn	np	np	np	np	nn
2	scaffold_2712_9176	<nnxnp>	{-1}	(nn,np)	np	nn	np	nn	nn	np	nn	nn	np	nn	nn	np	np	np	np	nn	np	nn	np	nn	nn	np	nn	nn	np	np	nn	np	nn	nn	np	np	np	np	nn	np	np	np	np	np	nn	nn	nn	nn	np
2	scaffold_27196_4009	<nnxnp>	{-0}	(nn,np)	nn	np	nn	np	np	nn	np	np	nn	np	np	nn	nn	nn	nn	np	nn	np	nn	np	np	nn	np	np	nn	nn	np	nn	np	np	nn	nn	nn	nn	np	nn	nn	nn	nn	np	np	np	np	np	nn
2	scaffold_27297_1412	<hkxhk>	{01}	(hh,hk,kk)	kk	hh	hk	hh	hk	hk	hh	hk	hk	hh	hh	kk	kk	hk	kk	hh	kk	hh	hk	hk	hh	kk	hh	hk	kk	hk	hh	kk	hh	hh	hk	kk	kk	kk	hh	hk	hk	kk	hk	hk	hk	hh	hk	hh	kk
2	scaffold_27297_1529	<hkxhk>	{11}	(hh,hk,kk)	hk	hk	kk	hk	hh	kk	hk	hh	kk	hk	hk	hk	hk	kk	hk	hk	hk	hk	kk	hh	hk	hk	hk	hh	hk	kk	hk	hk	hk	hk	kk	hk	hk	hk	hk	kk	kk	hk	kk	kk	hh	hk	hh	hk	hk
2	scaffold_28974_3273	<hkxhk>	{01}	(hh,hk,kk)	hk	hk	kk	hk	hk	hk	kk	hk	kk	hh	hk	hk	hh	kk	hk	hh	hk	hk	hk	kk	hk	hk	hk	kk	kk	hh	hk	hh	hk	hk	kk	hk	hh	hk	hh	hk	kk	kk	hk	hh	hk	hh	hk	hk	hk
2	scaffold_2905_4757	<nnxnp>	{-1}	(nn,np)	np	nn	np	nn	nn	np	np	nn	np	nn	nn	np	nn	np	np	nn	np	np	nn	np	nn	np	nn	np	np	nn	nn	nn	np	nn	np	np	nn	np	nn	np	np	np	nn	nn	nn	nn	np	np	np
2	scaffold_29231_3083	<lmxll>	{1-}	(ll,lm)	lm	lm	ll	lm	lm	lm	ll	ll	lm	lm	lm	ll	lm	ll	lm	lm	lm	ll	ll	lm	lm	ll	lm	ll	ll	lm	ll	lm	ll	lm	ll	lm	ll	lm	lm	lm	ll	ll	lm	ll	ll	lm	ll	lm	ll
2	scaffold_30133_3150	<nnxnp>	{-1}	(nn,np)	np	nn	nn	nn	np	np	nn	nn	np	nn	np	np	np	np	np	nn	np	np	np	nn	nn	np	nn	nn	np	np	nn	np	nn	nn	np	np	np	np	np	nn	nn	nn	np	nn	nn	np	nn	nn	np
2	scaffold_3096_4391	<lmxll>	{0-}	(ll,lm)	ll	lm	lm	lm	lm	lm	lm	lm	lm	ll	lm	lm	ll	lm	lm	ll	ll	lm	lm	lm	lm	ll	ll	lm	lm	ll	lm	lm	ll	ll	ll	ll	ll	ll	ll	ll	lm	lm	lm	ll	lm	ll	ll	ll	lm
2	scaffold_31480_1418	<hkxhk>	{01}	(hh,hk,kk)	hk	hk	kk	hk	hk	hk	kk	hh	kk	hh	hk	hk	hh	kk	hk	hh	hk	hk	hk	kk	hk	hk	hh	kk	kk	hh	hk	hh	kk	hh	kk	hk	hh	hk	hh	hk	kk	kk	hk	hh	hk	hh	hk	hk	kk
2	scaffold_3191_5626	<nnxnp>	{-1}	(nn,np)	np	nn	np	nn	nn	np	nn	nn	np	nn	nn	np	np	np	np	nn	np	nn	np	nn	nn	np	nn	nn	np	np	nn	np	nn	nn	np	np	np	np	np	np	np	np	np	np	nn	np	nn	nn	np
2	scaffold_32004_3608	<lmxll>	{0-}	(ll,lm)	ll	lm	lm	lm	lm	lm	ll	lm	lm	ll	ll	ll	ll	lm	lm	ll	ll	ll	lm	lm	ll	ll	ll	lm	ll	ll	ll	ll	lm	ll	lm	ll	ll	ll	ll	ll	lm	ll	lm	lm	lm	ll	ll	ll	ll
2	scaffold_32633_1467	<hkxhk>	{11}	(hh,hk,kk)	kk	hh	hh	hk	kk	kk	hk	hh	kk	kk	kk	hk	kk	hk	hk	hk	kk	hk	hk	hk	hk	hk	hk	hh	hk	kk	hh	kk	hh	kk	hk	kk	hh	kk	kk	hk	hh	hh	hk	hh	hh	kk	hh	hk	kk
2	scaffold_33602_383	<lmxll>	{0-}	(ll,lm)	ll	lm	lm	lm	lm	lm	ll	lm	lm	ll	ll	ll	ll	lm	lm	ll	ll	ll	lm	lm	ll	ll	ll	lm	ll	ll	ll	ll	lm	ll	lm	ll	ll	ll	ll	ll	lm	ll	lm	lm	lm	ll	ll	ll	ll
2	scaffold_33914_306	<lmxll>	{1-}	(ll,lm)	lm	lm	ll	lm	ll	ll	lm	ll	ll	lm	lm	lm	lm	ll	lm	lm	lm	lm	ll	ll	lm	lm	lm	ll	lm	ll	lm	lm	lm	lm	ll	lm	lm	lm	lm	ll	ll	lm	ll	ll	ll	lm	ll	lm	lm
2	scaffold_33914_312	<hkxhk>	{01}	(hh,hk,kk)	hk	hh	kk	hh	hk	kk	hh	hk	kk	hh	hh	hk	hk	kk	hk	hh	hk	hh	kk	kk	hh	hk	hh	hk	hk	kk	hh	hk	hh	hh	kk	hk	hk	hk	hh	kk	kk	hk	kk	hk	hk	hh	hk	hh	hk
2	scaffold_33914_316	<nnxnp>	{-0}	(nn,np)	nn	np	nn	np	np	nn	np	np	nn	nn	np	nn	nn	nn	nn	np	nn	np	nn	nn	np	nn	np	np	nn	nn	np	nn	np	np	nn	nn	nn	nn	np	nn	nn	nn	nn	np	np	np	np	np	nn
2	scaffold_3428_10483	<nnxnp>	{-0}	(nn,np)	nn	np	nn	np	np	np	nn	np	nn	np	np	nn	np	nn	nn	np	nn	nn	nn	nn	np	nn	np	nn	nn	nn	np	np	np	np	nn	nn	nn	nn	np	nn	nn	nn	np	np	np	np	np	nn	nn
2	scaffold_342_1221	<lmxll>	{1-}	(ll,lm)	lm	lm	ll	ll	ll	ll	lm	ll	ll	ll	lm	lm	lm	ll	ll	lm	lm	ll	ll	ll	lm	lm	lm	ll	lm	lm	lm	lm	ll	lm	ll	lm	ll	lm	lm	ll	ll	lm	ll	ll	ll	lm	lm	lm	ll
2	scaffold_345_18331	<nnxnp>	{-1}	(nn,np)	np	nn	np	nn	nn	np	nn	nn	nn	nn	nn	np	np	np	np	nn	np	nn	np	nn	nn	np	nn	nn	np	np	nn	np	nn	nn	np	np	np	np	nn	np	np	np	np	np	nn	nn	nn	nn	np
2	scaffold_34688_1152	<nnxnp>	{-0}	(nn,np)	nn	np	nn	np	np	nn	np	np	nn	np	np	nn	nn	nn	nn	np	nn	np	nn	np	np	nn	nn	np	nn	nn	np	nn	np	np	nn	nn	nn	nn	np	nn	nn	nn	nn	nn	np	np	np	np	nn
2	scaffold_34688_1303	<nnxnp>	{-0}	(nn,np)	nn	np	nn	np	np	nn	np	np	nn	np	np	nn	nn	nn	nn	np	nn	np	nn	np	np	nn	np	np	nn	nn	np	nn	np	np	nn	nn	nn	nn	np	nn	nn	nn	nn	nn	np	np	np	np	nn
2	scaffold_35493_2993	<hkxhk>	{11}	(hh,hk,kk)	kk	hh	hk	hh	hk	kk	hk	hk	kk	hk	kk	kk	kk	hk	kk	hh	kk	kk	hk	hh	hh	kk	hk	hk	kk	kk	hk	kk	hk	hh	hk	hh	hk	kk	kk	hk	hk	hk	hk	hk	hk	kk	hk	hh	hk
2	scaffold_35493_3014	<hkxhk>	{11}	(hh,hk,kk)	kk	hh	hk	hh	hk	kk	hk	hk	kk	hk	kk	kk	kk	hk	kk	hh	kk	kk	hk	hh	hh	kk	hk	hk	kk	kk	hk	kk	hk	hh	hk	kk	hk	kk	kk	hk	hk	hk	hk	hk	hk	kk	hk	hh	hk
2	scaffold_35493_3053	<hkxhk>	{00}	(hh,hk,kk)	hh	hk	kk	hk	hk	hh	kk	kk	hh	hk	hh	hh	hh	hk	hh	hk	hh	hh	hk	hk	hk	hh	kk	kk	hh	hh	kk	hh	kk	hk	hk	hh	hk	hh	hh	kk	kk	kk	hk	kk	kk	hh	kk	hk	hk
2	scaffold_35825_3441	<hkxhk>	{01}	(hh,hk,kk)	hh	hk	kk	kk	hk	hk	kk	hk	kk	hk	hk	hk	hk	kk	hk	hk	hh	kk	hk	kk	hk	hh	hk	kk	kk	hk	hk	hk	hh	hh	hk	hh	hk	hh	hk	hh	kk	kk	hk	hk	hk	hk	hh	hh	hk
2	scaffold_36026_1634	<lmxll>	{0-}	(ll,lm)	ll	lm	lm	lm	lm	lm	lm	lm	lm	ll	lm	lm	ll	lm	lm	ll	ll	lm	lm	lm	lm	ll	ll	lm	lm	ll	lm	ll	ll	ll	lm	ll	ll	ll	ll	ll	lm	lm	lm	ll	lm	ll	ll	ll	lm
2	scaffold_36380_433	<nnxnp>	{-0}	(nn,np)	nn	np	np	np	nn	nn	np	np	nn	np	np	nn	nn	nn	nn	np	nn	nn	nn	np	np	nn	np	np	nn	nn	np	nn	np	np	nn	nn	nn	nn	nn	np	np	np	nn	np	np	nn	np	np	nn
2	scaffold_3671_8042	<nnxnp>	{-1}	(nn,np)	np	nn	nn	nn	np	np	nn	nn	np	nn	nn	np	np	np	np	nn	np	np	np	nn	nn	np	nn	nn	np	np	nn	np	nn	nn	np	np	np	np	np	nn	nn	nn	np	nn	nn	np	nn	nn	np
2	scaffold_3671_8064	<nnxnp>	{-0}	(nn,np)	nn	np	np	np	nn	nn	np	np	nn	np	np	nn	nn	nn	nn	np	nn	nn	nn	np	np	nn	np	np	nn	nn	np	nn	np	np	nn	nn	nn	nn	nn	np	np	np	nn	np	np	nn	np	np	nn
2	scaffold_37427_2122	<lmxll>	{1-}	(ll,lm)	lm	lm	ll	ll	ll	ll	lm	ll	ll	lm	lm	lm	lm	ll	ll	lm	lm	lm	ll	ll	lm	lm	lm	ll	lm	lm	lm	lm	ll	lm	ll	lm	ll	lm	lm	lm	ll	lm	ll	ll	ll	lm	lm	lm	lm
2	scaffold_37691_1239	<nnxnp>	{-1}	(nn,np)	np	nn	np	nn	nn	nn	np	nn	np	nn	nn	np	nn	np	nn	nn	np	np	nn	np	nn	np	nn	np	np	nn	nn	nn	np	nn	np	np	nn	np	nn	np	np	np	nn	nn	nn	nn	np	np	np
2	scaffold_37899_1330	<hkxhk>	{01}	(hh,hk,kk)	hh	hk	kk	hk	hk	kk	kk	hk	kk	hh	hh	hk	hh	kk	kk	hh	hh	kk	hk	kk	hh	hk	hh	kk	kk	hh	hh	hh	kk	hh	kk	hk	hh	hk	hh	hk	kk	kk	hh	hh	hk	hh	hk	kk	kk
2	scaffold_37899_1455	<hkxhk>	{01}	(hh,hk,kk)	hk	hk	kk	hk	hk	kk	kk	hk	kk	hh	hh	hk	hh	kk	kk	hh	hk	hk	hk	kk	hh	hh	hh	kk	kk	hh	hh	hh	kk	hh	kk	hk	hh	hk	hh	hk	kk	kk	hh	hh	hk	hh	hk	hk	kk
2	scaffold_38952_3144	<nnxnp>	{-0}	(nn,np)	nn	np	nn	np	np	nn	np	np	nn	np	np	nn	nn	nn	nn	np	nn	nn	nn	nn	np	nn	np	nn	nn	nn	np	np	np	np	nn	nn	nn	nn	np	nn	nn	nn	nn	np	nn	np	np	np	nn
2	scaffold_39311_1240	<nnxnp>	{-1}	(nn,np)	np	nn	np	nn	nn	np	nn	nn	np	nn	nn	np	np	np	np	nn	np	nn	np	nn	nn	np	nn	nn	np	np	nn	np	nn	nn	np	np	np	np	nn	np	np	np	np	np	nn	nn	nn	nn	np
2	scaffold_4009_1688	<hkxhk>	{01}	(hh,hk,kk)	hk	hk	kk	hk	hk	hk	kk	hk	kk	hh	hh	hk	hh	kk	hk	hh	hk	hk	hk	kk	hh	hk	hh	kk	kk	hh	hh	hh	kk	hh	kk	hk	hh	hk	hh	hk	kk	hk	hk	hh	hk	hh	hk	hk	kk
2	scaffold_4009_5196	<hkxhk>	{01}	(hh,hk,kk)	hk	hk	kk	hk	hk	hk	kk	hk	kk	hh	hh	hk	hh	kk	hk	hh	hk	hk	hk	kk	hh	hk	hh	kk	kk	hh	hh	hh	kk	hh	kk	hk	hh	hk	hh	hk	kk	hk	hk	hh	hk	hh	hk	hk	kk
2	scaffold_40275_701	<hkxhk>	{01}	(hh,hk,kk)	hk	hh	kk	hh	hk	kk	hh	hk	kk	hh	hh	hk	hk	kk	hk	hh	hk	hh	kk	hk	hh	hk	hh	hk	hk	kk	hh	hk	hh	hh	kk	hk	kk	hk	hh	kk	kk	kk	kk	kk	hk	hh	hk	hh	hk
2	scaffold_41261_2113	<hkxhk>	{01}	(hh,hk,kk)	hk	hh	kk	hh	hk	kk	hh	hk	kk	hh	hh	hk	hk	kk	hk	hh	hk	hh	kk	hk	hh	hk	hh	hk	hk	kk	hh	hk	hh	hh	kk	hk	hk	hk	hh	kk	kk	hk	kk	kk	hk	hh	hk	hh	hk
2	scaffold_41737_2850	<hkxhk>	{01}	(hh,hk,kk)	hk	hh	kk	hh	hk	kk	hh	hk	kk	hh	hh	hk	hk	kk	hk	hh	hk	hh	kk	hk	hh	hk	hh	hk	hk	kk	hh	hk	hh	hh	kk	hk	hk	hk	hh	kk	kk	hk	kk	kk	hk	hh	hk	hh	hk
2	scaffold_41902_971	<nnxnp>	{-0}	(nn,np)	nn	np	np	np	nn	nn	np	np	nn	np	nn	nn	nn	nn	nn	np	nn	nn	nn	np	np	nn	np	np	nn	nn	np	nn	np	np	nn	nn	nn	nn	nn	np	np	np	nn	np	np	nn	np	np	nn
2	scaffold_42093_373	<nnxnp>	{-1}	(nn,np)	np	nn	np	nn	nn	np	nn	nn	np	nn	nn	np	nn	np	np	nn	np	np	np	np	nn	np	nn	np	np	np	nn	nn	nn	nn	np	np	np	np	nn	np	np	np	np	nn	np	nn	nn	nn	np
2	scaffold_42093_407	<lmxll>	{1-}	(ll,lm)	lm	lm	ll	ll	ll	ll	lm	ll	ll	lm	lm	lm	lm	ll	ll	lm	lm	lm	ll	ll	lm	lm	lm	ll	lm	lm	lm	lm	ll	lm	ll	lm	lm	lm	lm	lm	ll	lm	ll	ll	ll	lm	lm	lm	lm
2	scaffold_42167_2474	<lmxll>	{1-}	(ll,lm)	lm	lm	ll	lm	ll	ll	lm	ll	ll	lm	lm	lm	lm	ll	lm	lm	lm	lm	ll	ll	lm	lm	lm	ll	lm	ll	lm	lm	lm	lm	ll	lm	lm	lm	lm	ll	ll	lm	ll	ll	ll	lm	ll	lm	lm
2	scaffold_4235_7663	<hkxhk>	{01}	(hh,hk,kk)	hk	hk	kk	hk	hk	hk	kk	hk	kk	hh	hh	hk	hh	kk	kk	hh	hk	hk	kk	kk	hh	hk	hh	kk	hk	hk	hh	hh	kk	hh	kk	hk	hk	hk	hh	hk	kk	hk	hk	hh	hk	hh	hh	hk	hk
2	scaffold_43659_2956	<hkxhk>	{01}	(hh,hk,kk)	hk	hk	kk	hk	hk	hk	kk	hk	kk	hh	hk	hk	hh	kk	hk	hh	hk	kk	hk	kk	hk	hk	hk	kk	kk	hh	hk	hh	hk	hk	hk	hk	hk	hk	hh	hk	kk	kk	hk	hh	hk	hh	hk	hk	hk
2	scaffold_43835_1332	<nnxnp>	{-1}	(nn,np)	np	nn	np	nn	nn	nn	np	nn	np	nn	nn	np	nn	np	np	nn	np	np	np	np	nn	np	nn	np	np	np	nn	nn	nn	nn	np	np	np	np	nn	np	np	np	nn	nn	nn	nn	nn	np	np
2	scaffold_44145_2859	<lmxll>	{0-}	(ll,lm)	ll	ll	lm	ll	lm	lm	ll	lm	lm	ll	ll	ll	ll	lm	lm	ll	ll	ll	lm	lm	ll	ll	ll	lm	ll	ll	ll	ll	ll	ll	lm	ll	ll	ll	ll	lm	lm	ll	lm	lm	lm	ll	lm	ll	ll
2	scaffold_44176_375	<nnxnp>	{-0}	(nn,np)	nn	np	np	np	nn	nn	nn	np	nn	np	np	nn	nn	nn	nn	np	nn	nn	nn	np	np	nn	np	np	nn	nn	np	nn	np	np	nn	nn	nn	nn	nn	np	np	np	nn	np	np	nn	np	np	nn
2	scaffold_44176_402	<nnxnp>	{-0}	(nn,np)	nn	np	np	np	nn	nn	nn	np	nn	np	np	nn	nn	nn	nn	np	nn	nn	nn	np	np	nn	np	np	nn	nn	np	nn	np	np	nn	nn	nn	nn	nn	np	np	np	nn	np	np	nn	np	np	nn
2	scaffold_44516_2479	<lmxll>	{1-}	(ll,lm)	lm	lm	ll	lm	ll	ll	lm	ll	ll	lm	lm	lm	lm	ll	ll	lm	lm	lm	ll	ll	lm	lm	lm	ll	lm	ll	lm	lm	ll	lm	ll	lm	lm	lm	lm	lm	ll	lm	ll	ll	ll	lm	ll	lm	lm
2	scaffold_44658_866	<hkxhk>	{10}	(hh,hk,kk)	hk	hk	hh	hk	hk	hh	hh	kk	hh	kk	kk	hk	kk	hh	hh	kk	hk	hh	hk	hh	kk	hk	kk	hh	hh	kk	kk	kk	hh	kk	hh	hk	kk	hk	kk	hk	hh	hk	hk	kk	hk	kk	hk	hk	hh
2	scaffold_44867_557	<hkxhk>	{00}	(hh,hk,kk)	hh	hk	hk	hk	kk	hk	hk	kk	hk	hk	hk	hh	hh	hk	hh	hk	hh	hk	hk	kk	hk	hh	hk	kk	hh	hk	hk	hh	hk	hk	hk	hh	hk	hh	hk	hk	hk	hk	hk	hk	kk	hk	kk	hk	hh
2	scaffold_45522_1255	<hkxhk>	{11}	(hh,hk,kk)	kk	hh	hk	hh	hk	kk	hk	hk	hk	hk	hk	kk	kk	hh	kk	hh	kk	kk	hh	hk	hk	kk	hk	hk	kk	kk	hh	kk	hk	hh	hh	kk	kk	kk	kk	hk	hk	hh	hk	hk	hk	kk	hk	hk	kk
2	scaffold_45738_584	<lmxll>	{0-}	(ll,lm)	ll	ll	lm	lm	lm	lm	ll	lm	lm	ll	ll	ll	ll	lm	lm	ll	ll	ll	lm	lm	ll	ll	ll	lm	ll	ll	ll	ll	lm	ll	lm	ll	lm	ll	ll	ll	lm	ll	lm	lm	lm	ll	ll	ll	ll
2	scaffold_46488_1151	<hkxhk>	{01}	(hh,hk,kk)	hk	hh	hk	hh	kk	hk	hk	hh	hk	hh	hh	hk	hk	kk	hk	hh	hk	kk	kk	hh	hh	hk	hk	hk	hk	hk	hk	hk	hk	hh	kk	hk	kk	hk	hk	hk	hk	hk	kk	hh	hk	hk	hk	hh	kk
2	scaffold_47218_1068	<hkxhk>	{00}	(hh,hk,kk)	hh	hk	kk	hk	hk	hh	kk	kk	hh	hk	hk	hh	hh	hk	hh	hk	hh	hh	hk	kk	hk	hh	kk	kk	hh	hh	kk	hh	hk	hk	hk	hh	hk	hh	hh	kk	kk	hk	hk	kk	kk	hh	kk	hk	hk
2	scaffold_49612_430	<nnxnp>	{-1}	(nn,np)	np	nn	np	nn	nn	nn	np	nn	np	nn	nn	np	nn	np	np	nn	np	np	np	np	nn	np	nn	np	np	np	nn	nn	nn	nn	np	np	np	np	nn	np	np	np	nn	nn	nn	nn	nn	np	np
2	scaffold_50432_741	<hkxhk>	{01}	(hh,hk,kk)	hk	hk	kk	hk	hk	kk	hk	hk	kk	hh	hh	hk	hh	kk	kk	hh	hk	kk	kk	kk	hh	hk	hh	kk	hk	hk	hh	hh	hk	hh	kk	hk	hk	hk	hh	hk	kk	hk	kk	hk	kk	hh	hh	hh	hk
2	scaffold_50432_799	<hkxhk>	{01}	(hh,hk,kk)	hk	hk	kk	hk	hk	kk	hk	hk	kk	hh	hh	hk	hh	kk	kk	hh	hk	hk	kk	kk	hh	hk	hh	kk	hk	hk	hh	hh	hk	hh	kk	hk	hk	hk	hh	hk	kk	hk	kk	hk	kk	hh	hh	hh	hk
2	scaffold_50678_1265	<lmxll>	{0-}	(ll,lm)	ll	ll	lm	ll	lm	lm	ll	lm	lm	ll	ll	ll	ll	lm	ll	ll	ll	ll	lm	lm	ll	ll	ll	lm	ll	lm	ll	ll	ll	ll	lm	ll	ll	ll	ll	lm	lm	ll	lm	lm	lm	ll	lm	ll	ll
2	scaffold_50678_1286	<lmxll>	{0-}	(ll,lm)	ll	ll	lm	ll	lm	lm	ll	lm	lm	ll	ll	ll	ll	lm	ll	ll	ll	ll	lm	lm	ll	ll	ll	lm	ll	lm	ll	ll	ll	ll	lm	ll	ll	ll	ll	lm	lm	ll	lm	lm	lm	ll	lm	ll	ll
2	scaffold_50678_1309	<hkxhk>	{01}	(hh,hk,kk)	hk	hh	kk	hh	hk	kk	hh	hk	kk	hh	hh	hk	hk	kk	hk	hh	hk	hh	kk	hk	hh	hk	hh	hk	hk	kk	hh	hk	hh	hh	kk	hk	hk	hk	hh	kk	kk	hk	kk	kk	hk	hh	hk	hh	hk
2	scaffold_51491_1461	<nnxnp>	{-0}	(nn,np)	nn	np	nn	np	np	nn	np	nn	nn	np	np	nn	nn	nn	nn	np	nn	np	nn	np	np	nn	np	np	nn	nn	np	nn	np	np	nn	nn	nn	nn	np	nn	nn	nn	nn	np	np	np	np	nn	nn
2	scaffold_51491_921	<nnxnp>	{-0}	(nn,np)	nn	np	nn	np	np	nn	np	np	nn	np	np	nn	nn	nn	nn	np	nn	np	nn	np	np	nn	np	np	nn	nn	np	nn	np	np	nn	nn	nn	nn	np	nn	nn	nn	nn	np	np	np	np	np	nn
2	scaffold_51997_1424	<nnxnp>	{-0}	(nn,np)	nn	np	np	np	nn	nn	nn	np	nn	nn	nn	nn	nn	nn	np	np	nn	nn	nn	np	np	nn	nn	np	nn	nn	np	nn	np	nn	nn	nn	nn	nn	nn	nn	np	nn	np	nn	np	nn	np	np	nn
2	scaffold_51997_1509	<nnxnp>	{-0}	(nn,np)	nn	np	np	np	nn	nn	nn	nn	nn	nn	nn	nn	nn	nn	np	np	nn	nn	nn	np	np	nn	nn	np	nn	nn	np	nn	np	nn	nn	nn	nn	nn	nn	np	np	np	np	np	np	nn	np	np	nn
2	scaffold_52236_1117	<nnxnp>	{-0}	(nn,np)	nn	np	np	np	nn	nn	np	np	nn	np	np	nn	nn	nn	nn	np	nn	nn	nn	np	np	nn	np	np	nn	nn	np	nn	np	np	nn	nn	nn	nn	nn	np	np	np	nn	np	np	nn	np	np	nn
2	scaffold_52236_1268	<nnxnp>	{-0}	(nn,np)	nn	np	np	np	nn	nn	nn	nn	nn	nn	np	nn	nn	nn	nn	np	nn	nn	nn	np	np	nn	np	np	nn	nn	np	nn	nn	np	nn	nn	nn	nn	nn	np	np	np	nn	np	np	nn	nn	nn	nn
2	scaffold_52236_472	<hkxhk>	{01}	(hh,hk,kk)	hk	hh	hk	hh	kk	hk	hk	hk	hk	hh	hh	hk	hk	kk	hk	hh	hk	hk	kk	hk	hh	hk	hk	hk	hk	hk	hk	hk	hk	hh	kk	hk	kk	hk	hk	hk	hk	hk	kk	hk	hk	hk	hk	hh	kk
2	scaffold_5293_2250	<hkxhk>	{01}	(hh,hk,kk)	hk	hk	kk	hk	hk	hk	hh	hk	kk	hh	hh	hk	hh	kk	kk	hh	hk	hk	kk	kk	hh	hk	hh	kk	hk	hk	hh	hh	hk	hh	kk	hk	hk	hk	hh	hk	kk	hk	hk	hh	hk	hh	hh	hk	hk
2	scaffold_53065_1508	<lmxll>	{0-}	(ll,lm)	ll	lm	lm	lm	lm	lm	lm	lm	lm	ll	ll	ll	ll	lm	lm	ll	ll	ll	lm	lm	ll	ll	ll	lm	lm	ll	ll	ll	lm	ll	lm	ll	ll	ll	ll	ll	lm	ll	lm	ll	lm	ll	ll	ll	lm
2	scaffold_5311_3026	<nnxnp>	{-0}	(nn,np)	nn	np	nn	np	np	nn	np	np	nn	np	np	nn	nn	nn	nn	np	nn	np	nn	np	np	nn	np	np	nn	nn	np	nn	np	np	nn	nn	nn	nn	np	nn	nn	nn	nn	nn	np	np	np	np	nn
2	scaffold_53518_2437	<hkxhk>	{10}	(hh,hk,kk)	kk	hk	hh	hk	kk	hh	hk	kk	hh	hk	hk	kk	hh	hh	hh	hk	hh	hk	hh	hh	hk	hh	hk	kk	kk	hh	kk	hh	hk	hk	hh	hh	kk	kk	hk	hh	hh	hh	hh	kk	hh	hk	kk	hk	kk
2	scaffold_5355_5289	<hkxhk>	{01}	(hh,hk,kk)	hk	hk	kk	hk	hk	hk	kk	hk	kk	hh	hk	kk	hh	kk	hk	hh	hk	hk	hk	kk	hk	hk	hk	kk	kk	hh	hk	hh	hk	hk	kk	hk	hh	hk	hh	hk	kk	kk	hk	hh	hk	hh	hk	hk	kk
2	scaffold_5355_5299	<hkxhk>	{01}	(hh,hk,kk)	hk	hk	kk	hk	hk	hk	kk	hk	kk	hh	hk	kk	hh	kk	hk	hh	hk	hk	hk	kk	hk	hk	hk	kk	kk	hh	hk	hh	hk	hk	kk	hk	hh	hk	hh	hk	kk	kk	hk	hh	hk	hh	hk	hk	kk
2	scaffold_53758_236	<hkxhk>	{01}	(hh,hk,kk)	hk	hh	hk	hk	hk	hk	kk	hk	hk	hk	hk	kk	kk	kk	hk	hh	hk	kk	hk	hh	hh	kk	hh	hk	kk	hk	hk	hk	hk	hk	hk	hk	hk	hk	hk	hk	hk	hk	hh	hk	hk	hk	hk	hh	hk
2	scaffold_53758_245	<hkxhk>	{10}	(hh,hk,kk)	hk	kk	hk	kk	hk	hk	hh	hk	hk	hk	hk	hh	hh	hh	kk	kk	hk	hh	hk	hk	kk	hh	kk	hk	hh	hk	hk	hk	hk	hk	hh	hk	hk	hk	hk	hk	hk	hk	kk	hk	hk	hk	hk	kk	hk
2	scaffold_53758_246	<hkxhk>	{01}	(hh,hk,kk)	hk	hh	hk	hh	hk	hk	kk	hk	hk	hk	hk	kk	kk	kk	hh	hh	hk	kk	hk	hh	hh	hk	hh	hk	kk	hk	hk	hk	hk	hk	hk	hk	hk	hk	hk	hh	hk	hk	hh	hk	hk	hk	hk	hh	hk
2	scaffold_53819_448	<hkxhk>	{00}	(hh,hk,kk)	hh	hk	kk	hk	hk	hh	hk	kk	hh	hk	hh	hh	hh	hk	hh	hk	hh	hh	hk	hk	hk	hk	kk	kk	hk	hh	kk	hh	kk	hk	hk	hh	hk	hh	hh	kk	kk	kk	hk	kk	kk	hh	kk	hk	hk
2	scaffold_5394_8263	<nnxnp>	{-1}	(nn,np)	np	nn	np	nn	nn	np	nn	nn	np	nn	nn	np	np	np	np	nn	np	nn	np	nn	nn	np	nn	nn	np	np	nn	np	nn	nn	np	np	np	np	nn	np	np	np	np	np	nn	nn	nn	nn	np
2	scaffold_5421_2388	<lmxll>	{0-}	(ll,lm)	ll	ll	lm	ll	ll	ll	lm	lm	ll	ll	ll	lm	ll	lm	ll	ll	ll	lm	lm	ll	ll	lm	lm	lm	lm	ll	lm	ll	lm	ll	lm	ll	lm	ll	ll	lm	lm	lm	ll	lm	lm	ll	lm	ll	lm
2	scaffold_54731_1330	<hkxhk>	{01}	(hh,hk,kk)	hk	hk	kk	hk	hk	hk	hk	hk	kk	hh	hh	hk	hh	kk	kk	hh	hk	hk	kk	kk	hh	hk	hh	kk	hk	hk	hh	hh	hk	hh	kk	hk	hk	kk	hh	hk	kk	hk	hk	hk	hk	hh	hh	hk	hk
2	scaffold_54851_1993	<nnxnp>	{-1}	(nn,np)	np	nn	np	nn	nn	np	nn	nn	np	nn	nn	np	np	np	np	nn	np	nn	np	nn	nn	np	nn	nn	np	np	nn	np	nn	nn	np	np	np	np	nn	np	np	np	np	np	nn	nn	nn	nn	np
2	scaffold_5579_8154	<lmxll>	{1-}	(ll,lm)	lm	lm	ll	ll	ll	ll	lm	ll	ll	lm	lm	lm	lm	ll	ll	lm	lm	lm	ll	ll	lm	lm	ll	ll	lm	lm	lm	lm	ll	lm	ll	ll	lm	lm	lm	lm	ll	lm	ll	ll	ll	lm	lm	lm	lm
2	scaffold_5591_2266	<lmxll>	{1-}	(ll,lm)	lm	lm	ll	lm	ll	ll	lm	ll	ll	lm	lm	lm	lm	ll	lm	lm	lm	lm	ll	ll	lm	lm	lm	ll	lm	ll	lm	lm	ll	lm	ll	lm	lm	lm	lm	ll	ll	lm	ll	ll	ll	lm	ll	lm	lm
2	scaffold_56893_1962	<lmxll>	{0-}	(ll,lm)	ll	lm	lm	lm	lm	lm	ll	lm	lm	ll	ll	ll	ll	lm	lm	ll	ll	ll	lm	lm	ll	ll	ll	lm	ll	ll	ll	ll	lm	ll	lm	ll	ll	lm	ll	ll	lm	ll	lm	lm	lm	ll	ll	ll	ll
2	scaffold_57324_1841	<nnxnp>	{-0}	(nn,np)	nn	np	nn	np	np	nn	np	np	nn	np	np	nn	nn	nn	nn	np	nn	np	nn	np	np	nn	np	np	nn	nn	np	nn	np	np	nn	nn	nn	nn	nn	nn	nn	nn	nn	nn	np	nn	np	np	nn
2	scaffold_57324_1853	<nnxnp>	{-0}	(nn,np)	nn	np	nn	np	np	nn	np	np	nn	np	np	nn	nn	nn	nn	np	nn	np	nn	np	np	nn	np	np	nn	nn	np	nn	np	np	nn	nn	nn	nn	nn	nn	nn	nn	nn	nn	np	nn	np	np	nn
2	scaffold_5848_6426	<lmxll>	{1-}	(ll,lm)	lm	lm	ll	lm	ll	ll	lm	ll	ll	lm	lm	lm	lm	ll	lm	lm	lm	lm	ll	ll	lm	lm	lm	ll	lm	ll	lm	lm	lm	lm	ll	lm	lm	lm	lm	ll	ll	lm	ll	ll	ll	lm	ll	lm	lm
2	scaffold_58633_892	<nnxnp>	{-1}	(nn,np)	np	nn	np	nn	nn	np	nn	nn	np	nn	nn	np	np	np	np	nn	np	nn	np	nn	nn	np	nn	nn	np	np	nn	np	nn	nn	np	np	np	np	nn	np	np	np	np	nn	nn	nn	nn	nn	np
2	scaffold_58637_256	<nnxnp>	{-1}	(nn,np)	np	nn	nn	nn	np	np	nn	nn	np	nn	nn	np	np	np	np	nn	np	np	np	nn	nn	np	nn	nn	np	np	nn	np	nn	nn	np	np	np	np	np	nn	nn	nn	np	nn	nn	np	nn	nn	np
2	scaffold_5882_6822	<nnxnp>	{-0}	(nn,np)	nn	np	np	np	nn	nn	np	np	nn	np	np	nn	nn	nn	nn	np	nn	nn	nn	np	np	nn	np	np	nn	nn	np	nn	np	np	nn	nn	nn	nn	nn	np	np	np	nn	np	np	nn	np	np	nn
2	scaffold_588_14282	<nnxnp>	{-1}	(nn,np)	np	nn	np	nn	nn	nn	np	nn	np	nn	nn	np	nn	np	np	nn	np	np	np	np	nn	np	nn	np	np	np	nn	nn	nn	nn	np	np	np	np	nn	np	np	np	nn	nn	nn	nn	nn	np	np
2	scaffold_59091_171	<hkxhk>	{10}	(hh,hk,kk)	hk	hk	hh	hk	hk	hh	hh	hk	hh	kk	kk	hk	kk	hh	hh	kk	hk	hk	hk	hh	kk	hk	kk	hh	hh	kk	kk	kk	hh	kk	hh	hk	kk	hk	kk	hk	hh	hk	hk	kk	hk	kk	hk	hk	hh
2	scaffold_59091_194	<nnxnp>	{-1}	(nn,np)	np	nn	np	nn	nn	np	np	nn	np	nn	nn	np	nn	np	np	nn	np	np	nn	np	nn	np	nn	np	np	nn	nn	nn	np	nn	np	np	nn	np	nn	np	np	np	nn	nn	nn	nn	np	np	np
2	scaffold_59091_93	<lmxll>	{0-}	(ll,lm)	ll	lm	lm	lm	lm	lm	lm	lm	lm	ll	ll	ll	ll	lm	lm	ll	ll	ll	lm	lm	ll	ll	ll	lm	lm	ll	ll	ll	lm	ll	lm	ll	ll	ll	ll	ll	lm	ll	lm	ll	lm	ll	ll	ll	lm
2	scaffold_59431_1011	<lmxll>	{1-}	(ll,lm)	lm	lm	ll	lm	ll	ll	lm	ll	ll	lm	lm	lm	lm	ll	lm	lm	lm	lm	ll	ll	lm	lm	lm	ll	lm	ll	lm	lm	lm	lm	ll	lm	lm	lm	lm	ll	ll	lm	ll	ll	ll	lm	ll	lm	lm
2	scaffold_59431_392	<lmxll>	{1-}	(ll,lm)	lm	lm	ll	lm	ll	ll	lm	ll	ll	lm	lm	lm	lm	ll	lm	lm	lm	lm	ll	ll	lm	lm	lm	ll	lm	ll	lm	lm	lm	lm	ll	lm	lm	lm	lm	ll	ll	lm	ll	ll	ll	lm	ll	lm	lm
2	scaffold_59431_632	<lmxll>	{1-}	(ll,lm)	lm	lm	ll	lm	ll	ll	lm	ll	ll	lm	lm	lm	lm	ll	lm	lm	lm	lm	ll	ll	lm	lm	lm	ll	lm	ll	lm	lm	lm	lm	ll	lm	lm	lm	lm	ll	ll	lm	ll	ll	ll	lm	ll	lm	lm
2	scaffold_59545_1381	<lmxll>	{1-}	(ll,lm)	lm	lm	ll	lm	ll	lm	ll	ll	lm	lm	lm	lm	lm	ll	lm	lm	lm	lm	ll	ll	lm	lm	ll	ll	lm	lm	ll	lm	lm	lm	ll	lm	ll	lm	lm	ll	ll	ll	ll	ll	ll	lm	ll	lm	ll
2	scaffold_5955_3066	<nnxnp>	{-0}	(nn,np)	nn	np	nn	np	np	nn	np	np	nn	nn	np	nn	np	nn	nn	np	nn	nn	nn	nn	np	nn	np	nn	nn	nn	np	np	np	np	nn	nn	nn	nn	np	nn	nn	nn	nn	np	nn	np	np	np	nn
2	scaffold_60325_509	<hkxhk>	{10}	(hh,hk,kk)	hk	hk	hh	hk	hk	hk	hh	hk	hh	kk	kk	hk	kk	hh	hk	kk	hk	kk	hk	hh	kk	hh	kk	hh	hh	kk	kk	kk	hh	kk	hh	hk	kk	hk	kk	hk	hh	hk	kk	kk	hk	kk	hk	hk	hh
2	scaffold_60325_511	<nnxnp>	{-1}	(nn,np)	np	nn	np	nn	nn	nn	np	nn	np	nn	nn	np	nn	np	nn	nn	np	nn	nn	np	nn	np	nn	np	np	nn	nn	nn	np	nn	np	np	nn	np	nn	np	np	np	nn	nn	nn	nn	np	np	nn
2	scaffold_60325_513	<lmxll>	{0-}	(ll,lm)	ll	lm	lm	lm	lm	lm	lm	lm	lm	ll	ll	ll	ll	lm	lm	ll	ll	ll	lm	lm	ll	ll	ll	lm	lm	ll	ll	ll	lm	ll	lm	ll	ll	ll	ll	ll	lm	ll	ll	ll	lm	ll	ll	ll	ll
2	scaffold_60343_912	<nnxnp>	{-0}	(nn,np)	nn	np	nn	nn	np	np	nn	nn	nn	np	np	nn	np	nn	nn	np	nn	nn	nn	nn	np	nn	np	nn	nn	nn	np	np	np	nn	nn	nn	nn	nn	np	nn	nn	nn	np	np	np	np	np	nn	nn
2	scaffold_62678_1430	<nnxnp>	{-1}	(nn,np)	np	nn	np	nn	nn	np	nn	nn	np	nn	nn	np	nn	np	np	nn	np	np	np	np	nn	np	nn	np	np	np	nn	nn	nn	nn	np	np	np	np	nn	np	np	np	np	nn	np	nn	nn	nn	np
2	scaffold_62678_1435	<hkxhk>	{01}	(hh,hk,kk)	hk	hh	kk	hh	hk	kk	hh	hk	kk	hh	hh	hk	hh	kk	kk	hh	hk	hk	kk	kk	hh	kk	hh	kk	hk	hk	hh	hh	hk	hh	kk	hk	kk	hk	hh	hk	kk	hk	kk	hk	kk	hh	hk	hh	hk
2	scaffold_63852_1018	<hkxhk>	{01}	(hh,hk,kk)	hk	hk	kk	hk	hk	hk	kk	hk	kk	hh	hk	hk	hh	kk	hk	hh	hk	hk	hk	kk	hk	hk	hk	kk	kk	hh	hk	hh	hk	hk	kk	hk	hh	hk	hh	hk	kk	kk	hk	hh	hk	hh	hk	hk	hk
2	scaffold_64776_1140	<lmxll>	{0-}	(ll,lm)	ll	lm	lm	lm	lm	lm	ll	lm	lm	ll	ll	ll	ll	lm	lm	ll	ll	ll	lm	lm	ll	ll	ll	lm	ll	ll	ll	ll	lm	ll	lm	ll	ll	lm	ll	ll	lm	ll	lm	lm	lm	ll	ll	ll	ll
2	scaffold_64776_1169	<hkxhk>	{01}	(hh,hk,kk)	hk	hk	kk	hk	hk	kk	hk	hk	kk	hh	hh	hk	hh	kk	kk	hh	hk	hk	kk	kk	hh	hk	hh	kk	hk	hk	hh	hh	hk	hh	kk	hk	hk	kk	hh	hk	kk	hk	hk	hk	hk	hh	hh	hk	hk
2	scaffold_64776_966	<lmxll>	{0-}	(ll,lm)	ll	lm	lm	lm	lm	lm	ll	lm	lm	ll	ll	ll	ll	lm	lm	ll	ll	ll	lm	lm	ll	ll	ll	lm	ll	ll	ll	ll	lm	ll	lm	ll	ll	lm	ll	ll	lm	ll	lm	lm	lm	ll	ll	ll	ll
2	scaffold_6492_1901	<lmxll>	{1-}	(ll,lm)	lm	lm	ll	lm	ll	ll	lm	ll	ll	lm	lm	lm	lm	ll	lm	lm	lm	lm	ll	ll	lm	lm	lm	ll	lm	ll	lm	lm	lm	lm	ll	lm	lm	lm	lm	ll	ll	lm	ll	ll	ll	lm	ll	lm	lm
2	scaffold_65634_1789	<nnxnp>	{-0}	(nn,np)	nn	np	np	np	nn	nn	np	np	nn	np	np	nn	nn	nn	nn	np	nn	nn	nn	np	np	nn	np	np	nn	nn	np	nn	np	np	nn	nn	nn	nn	nn	np	np	np	nn	np	np	nn	np	np	nn
2	scaffold_65833_1786	<lmxll>	{0-}	(ll,lm)	ll	ll	lm	ll	lm	lm	lm	lm	lm	ll	lm	ll	ll	lm	ll	ll	ll	ll	lm	lm	ll	ll	lm	lm	ll	ll	ll	ll	ll	ll	lm	ll	lm	ll	ll	lm	lm	lm	lm	lm	lm	ll	lm	ll	ll
2	scaffold_66167_373	<nnxnp>	{-1}	(nn,np)	np	nn	nn	nn	np	np	nn	nn	np	nn	np	np	np	np	np	nn	np	np	np	nn	nn	np	nn	nn	np	np	nn	np	nn	nn	nn	np	np	np	np	nn	nn	nn	np	nn	nn	np	nn	nn	np
2	scaffold_6617_6395	<lmxll>	{1-}	(ll,lm)	lm	lm	ll	lm	ll	ll	lm	ll	ll	lm	lm	lm	lm	ll	lm	lm	lm	lm	ll	ll	lm	lm	lm	ll	lm	ll	lm	lm	lm	lm	ll	lm	lm	lm	lm	ll	ll	lm	ll	ll	ll	lm	ll	lm	lm
2	scaffold_6617_6407	<nnxnp>	{-0}	(nn,np)	nn	np	nn	np	np	nn	np	np	nn	np	np	nn	nn	nn	nn	np	nn	np	nn	np	np	nn	np	np	nn	nn	np	nn	np	np	nn	nn	nn	nn	np	nn	nn	nn	nn	nn	np	np	np	np	nn
2	scaffold_6617_6412	<hkxhk>	{00}	(hh,hk,kk)	hh	hk	hk	hk	kk	hk	hk	kk	hk	hk	hk	hh	hh	hk	hh	hk	hh	hk	hk	kk	hk	hh	hk	kk	hh	hk	hk	hh	hk	hk	hk	hh	hh	hh	hk	hk	hk	hh	hk	hk	kk	hk	kk	hk	hh
2	scaffold_6617_6623	<lmxll>	{0-}	(ll,lm)	ll	ll	lm	ll	lm	lm	ll	lm	lm	ll	ll	ll	ll	lm	ll	ll	ll	ll	lm	lm	ll	ll	ll	lm	ll	lm	ll	ll	ll	ll	lm	ll	ll	ll	ll	lm	lm	ll	lm	lm	lm	ll	lm	ll	ll
2	scaffold_6652_6608	<lmxll>	{0-}	(ll,lm)	ll	lm	lm	lm	lm	lm	lm	lm	lm	ll	ll	ll	ll	lm	lm	ll	ll	ll	lm	lm	ll	ll	ll	lm	lm	ll	ll	ll	lm	ll	lm	ll	ll	ll	ll	ll	lm	ll	lm	ll	lm	ll	ll	ll	lm
2	scaffold_6652_6663	<lmxll>	{0-}	(ll,lm)	ll	lm	lm	lm	lm	lm	lm	lm	lm	ll	ll	ll	ll	lm	lm	ll	ll	ll	lm	lm	ll	ll	ll	lm	lm	ll	ll	ll	lm	ll	lm	ll	ll	ll	ll	ll	lm	ll	lm	ll	lm	ll	ll	ll	lm
2	scaffold_66779_961	<hkxhk>	{00}	(hh,hk,kk)	hh	hk	kk	hk	hk	hh	hk	kk	hh	hh	hh	hh	hh	hk	hk	hk	hh	hk	hk	hk	hk	hk	kk	kk	hk	hh	kk	hh	kk	hk	hk	hh	hk	hh	hh	kk	kk	kk	hk	kk	kk	hh	kk	hk	hk
2	scaffold_67934_526	<nnxnp>	{-0}	(nn,np)	nn	np	nn	np	np	np	nn	np	nn	np	np	nn	np	nn	nn	np	nn	nn	nn	nn	np	nn	np	nn	nn	nn	np	np	np	np	nn	nn	nn	nn	np	nn	nn	nn	np	np	np	np	np	nn	nn
2	scaffold_6814_6237	<lmxll>	{1-}	(ll,lm)	lm	lm	ll	lm	ll	ll	lm	ll	ll	lm	lm	lm	lm	ll	lm	lm	lm	lm	ll	ll	lm	lm	lm	ll	lm	ll	lm	lm	lm	lm	ll	lm	lm	lm	lm	ll	ll	lm	ll	ll	ll	lm	ll	lm	lm
2	scaffold_6895_6201	<hkxhk>	{01}	(hh,hk,kk)	hk	hk	kk	hk	hk	hk	kk	hk	kk	hh	hh	hk	hh	kk	hk	hh	hk	hk	hk	kk	hh	hk	hh	kk	kk	hh	hh	hh	kk	hh	kk	hk	hh	hk	hh	hk	kk	hk	hk	hh	hk	hh	hk	hk	kk
2	scaffold_69654_1568	<nnxnp>	{-0}	(nn,np)	nn	np	nn	np	np	nn	np	np	nn	np	np	nn	np	nn	nn	np	nn	nn	nn	nn	np	nn	np	nn	nn	nn	np	np	np	np	nn	nn	nn	nn	np	nn	nn	nn	nn	np	nn	np	np	np	nn
2	scaffold_7209_3534	<lmxll>	{0-}	(ll,lm)	ll	ll	lm	ll	lm	lm	ll	lm	lm	ll	ll	ll	ll	lm	lm	ll	ll	ll	lm	lm	ll	ll	ll	lm	ll	ll	ll	ll	lm	ll	lm	ll	lm	ll	ll	ll	lm	ll	lm	lm	lm	ll	lm	ll	ll
2	scaffold_72422_1279	<hkxhk>	{00}	(hh,hk,kk)	hh	kk	hk	hk	kk	hk	hk	kk	hk	hk	hk	hh	hh	hk	hh	hk	hh	hk	hk	kk	hk	hh	hk	kk	hh	hk	hk	hh	hk	hk	hk	hh	hh	hh	hh	hk	hk	hh	hk	hk	kk	hk	kk	hk	hh
2	scaffold_7400_6952	<nnxnp>	{-0}	(nn,np)	nn	np	np	np	nn	nn	np	np	nn	np	np	nn	nn	nn	nn	np	nn	nn	nn	np	np	nn	np	np	nn	nn	np	nn	np	np	nn	nn	nn	nn	nn	np	np	np	nn	np	np	nn	np	np	nn
2	scaffold_74021_1141	<nnxnp>	{-1}	(nn,np)	np	nn	np	nn	nn	np	nn	nn	np	nn	nn	np	np	np	np	nn	np	nn	np	nn	nn	np	np	nn	np	np	nn	np	nn	nn	np	np	np	np	nn	np	np	np	np	np	nn	nn	nn	nn	np
2	scaffold_74218_403	<hkxhk>	{00}	(hh,hk,kk)	hh	hk	hk	hk	kk	hk	hk	kk	hk	hk	hk	hh	hh	hk	hk	hk	hh	hk	hk	hk	hk	hh	hk	kk	hh	hk	hk	hh	kk	hk	hk	hh	hh	hh	hk	hk	hk	hh	hk	kk	hk	hk	kk	hk	hh
2	scaffold_7563_4960	<nnxnp>	{-1}	(nn,np)	np	nn	np	nn	nn	np	nn	nn	np	nn	nn	np	np	np	np	nn	np	nn	np	nn	nn	np	nn	nn	np	np	nn	np	nn	nn	np	np	np	np	nn	np	np	np	np	nn	nn	nn	nn	nn	np
2	scaffold_7669_6864	<lmxll>	{0-}	(ll,lm)	ll	ll	lm	ll	lm	ll	lm	lm	ll	ll	lm	ll	ll	lm	ll	ll	ll	ll	lm	lm	ll	ll	lm	lm	ll	ll	lm	ll	ll	ll	lm	ll	lm	ll	ll	lm	lm	lm	lm	lm	lm	ll	lm	ll	ll
2	scaffold_7702_6276	<lmxll>	{1-}	(ll,lm)	lm	lm	ll	lm	ll	ll	lm	ll	ll	lm	lm	lm	lm	ll	ll	lm	lm	lm	ll	ll	lm	lm	lm	ll	lm	lm	lm	lm	ll	lm	ll	lm	ll	lm	lm	lm	ll	lm	ll	ll	ll	lm	ll	lm	lm
2	scaffold_77675_473	<lmxll>	{1-}	(ll,lm)	lm	lm	ll	lm	ll	ll	lm	ll	ll	lm	lm	lm	lm	ll	ll	lm	lm	lm	ll	ll	lm	lm	lm	ll	lm	ll	lm	lm	lm	lm	ll	lm	lm	lm	lm	ll	ll	lm	ll	ll	ll	lm	ll	lm	lm
2	scaffold_77828_2418	<hkxhk>	{11}	(hh,hk,kk)	hh	hk	kk	hk	kk	kk	hk	hh	kk	hk	hk	hk	hh	kk	kk	hk	kk	hk	hh	hk	hk	hk	hk	hh	hh	kk	hk	hh	hk	hk	hh	kk	hh	hh	hk	kk	kk	hk	hh	hh	hh	hk	hh	kk	hh
2	scaffold_7815_3031	<hkxhk>	{01}	(hh,hk,kk)	hk	hh	hk	hh	kk	hk	hk	hk	hk	hh	hh	hk	hk	kk	hk	hh	hk	hk	kk	hh	hh	hk	hk	hk	hk	hk	hk	hk	hk	hh	kk	hk	kk	hk	hk	hk	hk	hk	kk	hk	hk	hk	hk	hh	kk
2	scaffold_7862_3704	<nnxnp>	{-1}	(nn,np)	np	nn	np	nn	nn	np	nn	nn	np	nn	nn	np	nn	np	np	nn	np	np	np	np	nn	np	nn	np	np	np	nn	nn	nn	nn	np	np	np	np	nn	np	np	np	np	nn	np	nn	nn	nn	np
2	scaffold_798_5968	<hkxhk>	{01}	(hh,hk,kk)	hk	hk	kk	hk	hk	hk	hk	hk	kk	hh	hh	hk	hh	kk	kk	hh	hk	hk	kk	kk	hh	hk	hh	kk	hk	hk	hh	hh	hk	hh	kk	hk	hk	hk	hh	hk	kk	hk	hk	hk	hk	hh	hh	hk	hk
2	scaffold_8019_6341	<lmxll>	{0-}	(ll,lm)	ll	lm	lm	lm	lm	lm	ll	lm	lm	ll	ll	ll	ll	lm	lm	ll	ll	ll	lm	lm	ll	ll	ll	lm	ll	ll	ll	ll	lm	ll	lm	ll	ll	ll	ll	ll	lm	ll	lm	lm	lm	ll	ll	ll	ll
2	scaffold_81822_1213	<nnxnp>	{-0}	(nn,np)	nn	np	nn	np	np	nn	np	np	nn	np	np	nn	nn	nn	nn	np	nn	np	nn	np	np	nn	np	np	nn	nn	np	nn	np	np	nn	nn	nn	nn	np	nn	nn	nn	nn	nn	np	np	np	np	nn
2	scaffold_81822_1249	<nnxnp>	{-1}	(nn,np)	np	nn	np	nn	nn	np	nn	nn	np	nn	nn	np	np	np	np	nn	np	nn	np	nn	nn	np	nn	nn	np	np	nn	np	nn	nn	np	np	np	np	nn	np	np	np	np	np	nn	nn	nn	nn	np
2	scaffold_82728_337	<lmxll>	{0-}	(ll,lm)	ll	ll	lm	ll	lm	ll	lm	lm	ll	ll	lm	ll	ll	lm	ll	ll	ll	ll	lm	lm	ll	ll	lm	lm	ll	ll	lm	ll	ll	ll	lm	ll	lm	ll	ll	lm	lm	lm	lm	lm	lm	ll	lm	ll	ll
2	scaffold_82980_1281	<nnxnp>	{-0}	(nn,np)	nn	np	nn	np	np	np	nn	np	nn	np	np	nn	np	nn	nn	np	nn	nn	nn	nn	np	nn	np	nn	nn	nn	np	np	np	np	nn	nn	nn	nn	np	nn	nn	nn	np	np	np	np	np	nn	nn
2	scaffold_83870_340	<hkxhk>	{01}	(hh,hk,kk)	hk	hk	kk	kk	hk	hk	kk	hk	kk	hh	hk	hk	hh	kk	hk	hh	hk	kk	hk	kk	hk	hk	hh	kk	kk	hh	hk	hk	hk	hk	hh	hk	hk	hk	hh	hk	kk	kk	hk	hh	hk	hh	hk	hk	hk
2	scaffold_8410_3911	<hkxhk>	{11}	(hh,hk,kk)	kk	hk	hh	hk	kk	kk	hk	hh	kk	kk	kk	hk	kk	hk	hk	hk	kk	hk	hk	hk	hk	hk	hk	hh	hk	kk	hh	kk	hh	kk	hk	kk	hh	kk	kk	hk	hh	hh	hk	hh	hh	kk	hh	hk	kk
2	scaffold_84806_119	<lmxll>	{1-}	(ll,lm)	lm	lm	ll	lm	ll	ll	lm	ll	ll	lm	lm	lm	lm	ll	lm	lm	lm	lm	ll	ll	lm	lm	lm	ll	lm	ll	lm	lm	lm	lm	ll	lm	lm	lm	lm	ll	ll	lm	ll	ll	ll	lm	ll	lm	lm
2	scaffold_85751_70	<hkxhk>	{11}	(hh,hk,kk)	kk	hk	hh	hk	kk	kk	hk	hh	kk	kk	kk	hk	kk	hk	hk	hk	kk	hk	hk	hk	hk	hk	hk	hh	hk	kk	hh	kk	hh	kk	hk	kk	hh	kk	kk	hk	hh	hh	hk	hh	hh	kk	hh	hk	kk
2	scaffold_85829_1239	<lmxll>	{1-}	(ll,lm)	lm	lm	ll	lm	ll	lm	ll	ll	lm	lm	ll	lm	lm	ll	lm	lm	lm	lm	ll	ll	lm	lm	ll	ll	lm	lm	ll	lm	lm	lm	ll	lm	ll	lm	lm	ll	ll	ll	ll	ll	ll	lm	ll	lm	lm
2	scaffold_863_479	<nnxnp>	{-1}	(nn,np)	np	nn	np	nn	nn	np	nn	nn	np	nn	nn	np	np	np	np	nn	np	nn	np	nn	nn	np	nn	nn	np	np	nn	np	nn	nn	np	np	np	np	nn	np	np	np	np	nn	nn	nn	nn	nn	np
2	scaffold_8645_1830	<nnxnp>	{-1}	(nn,np)	np	nn	nn	nn	np	np	np	nn	np	np	np	np	np	np	nn	nn	np	np	np	nn	nn	np	nn	nn	np	np	nn	np	nn	np	np	np	nn	np	np	nn	nn	nn	nn	nn	nn	np	nn	nn	np
2	scaffold_8659_3231	<lmxll>	{0-}	(ll,lm)	ll	lm	lm	lm	lm	lm	ll	lm	lm	ll	ll	ll	ll	lm	lm	ll	ll	ll	lm	lm	ll	ll	ll	lm	ll	ll	ll	ll	lm	ll	lm	ll	ll	ll	ll	ll	lm	ll	lm	lm	lm	ll	ll	ll	ll
2	scaffold_9255_5974	<hkxhk>	{01}	(hh,hk,kk)	hk	hk	kk	hk	hk	kk	kk	hk	kk	hh	hh	hk	hh	kk	kk	hh	hk	hk	kk	kk	hh	hk	hh	kk	kk	hh	hh	hh	kk	hh	kk	hk	hh	hk	hh	hk	kk	hk	hk	hh	hk	hh	kk	hk	kk
2	scaffold_94_21945	<lmxll>	{0-}	(ll,lm)	ll	lm	lm	lm	lm	lm	lm	lm	lm	ll	ll	ll	ll	lm	lm	ll	ll	ll	lm	lm	ll	ll	ll	lm	lm	ll	ll	ll	lm	ll	lm	ll	ll	ll	ll	ll	lm	ll	ll	ll	lm	ll	ll	ll	lm
2	scaffold_94_21967	<lmxll>	{0-}	(ll,lm)	ll	lm	lm	lm	lm	lm	lm	lm	lm	ll	ll	ll	ll	lm	lm	ll	ll	ll	lm	lm	ll	ll	ll	lm	lm	ll	ll	ll	ll	ll	lm	ll	ll	ll	ll	ll	lm	ll	lm	ll	lm	ll	ll	ll	lm
2	scaffold_9595_7371	<lmxll>	{0-}	(ll,lm)	ll	ll	lm	ll	lm	ll	lm	lm	ll	ll	lm	ll	ll	lm	ll	ll	ll	ll	lm	lm	ll	ll	lm	lm	ll	ll	lm	ll	ll	ll	lm	ll	lm	ll	ll	lm	lm	lm	lm	lm	lm	ll	lm	ll	ll
2	scaffold_9595_7405	<nnxnp>	{-0}	(nn,np)	nn	np	np	np	np	nn	np	np	nn	np	np	nn	nn	nn	nn	np	nn	np	nn	np	np	nn	np	np	nn	nn	np	nn	np	np	nn	nn	nn	nn	nn	nn	np	nn	nn	np	np	nn	np	np	nn
2	scaffold_9857_2071	<lmxll>	{0-}	(ll,lm)	ll	lm	lm	lm	lm	lm	lm	lm	lm	ll	lm	lm	ll	lm	lm	ll	ll	lm	lm	lm	lm	ll	ll	lm	lm	ll	lm	lm	ll	ll	ll	ll	ll	ll	ll	ll	lm	lm	lm	ll	lm	ll	ll	ll	lm
2	SCF125667	<efxeg>	{00}	(ee,ef,eg,fg)	ee	eg	ef	eg	fg	ef	eg	fg	ef	eg	eg	ee	ee	ef	ee	eg	ee	eg	ef	fg	eg	ee	eg	fg	ee	ef	eg	ee	eg	eg	ef	ee	ee	ee	eg	ef	ef	ee	ef	ef	fg	eg	fg	eg	ee
2	scf12916	<hkxhk>	{11}	(hh,hk,kk)	kk	hk	hk	hk	hh	--	hk	hh	hk	hk	hk	kk	kk	hk	kk	--	kk	hk	--	hh	hk	kk	hk	hh	kk	hk	hk	kk	hk	hk	hk	kk	kk	kk	hk	hk	hk	kk	hk	hk	hh	hk	hh	hk	kk
2	SCF13771	<efxeg>	{01}	(ee,ef,eg,fg)	eg	ef	fg	ef	ef	ef	eg	ef	fg	ee	ee	eg	ee	fg	fg	ee	eg	eg	fg	fg	ee	eg	ee	fg	eg	eg	ee	ee	ef	ee	fg	eg	eg	eg	ee	eg	fg	eg	ef	ef	ef	ee	ee	eg	eg
2	SCF141794	<efxeg>	{00}	(ee,ef,eg,fg)	ee	eg	fg	eg	ef	ee	ef	fg	ee	eg	ee	ee	ee	ef	ee	eg	ee	ee	ef	eg	fg	ef	eg	fg	ef	ee	fg	ee	fg	eg	ef	ee	ef	ee	ee	fg	fg	fg	ef	fg	fg	ee	fg	eg	ef
2	SCF142664	<nnxnp>	{-1}	(nn,np)	np	nn	nn	nn	np	np	nn	nn	np	nn	np	np	np	np	np	nn	np	np	np	nn	nn	np	nn	nn	np	np	nn	np	nn	nn	np	np	np	np	np	nn	nn	nn	np	nn	nn	np	nn	nn	np
2	SCF158633	<abxcd>	{00}	(ac,ad,bc,bd)	ac	ad	bc	ad	bd	bc	ad	bd	bc	ad	ad	ac	ac	bc	ac	ad	ac	ad	bc	bd	ad	ac	ad	bd	ac	bc	ad	ac	ad	ad	bc	ac	ac	ac	ad	bc	bc	ac	bc	bd	bd	ad	bd	ad	ac
2	SCF158988	<abxcd>	{00}	(ac,ad,bc,bd)	ac	ad	bc	bd	bd	bc	ad	bd	bc	ad	ad	ac	ad	bc	bc	ad	ac	ac	bc	bc	ad	ac	ad	bc	ac	ac	ad	ad	bd	ad	bc	ac	bc	ac	ad	ac	bc	ac	bc	bd	bc	ad	ad	ad	ac
2	SCF174468	<efxeg>	{01}	(ee,ef,eg,fg)	eg	ee	fg	ee	ef	fg	ee	ef	fg	ee	ee	eg	eg	fg	eg	ee	eg	ee	fg	ef	ee	eg	ee	ef	eg	fg	ee	eg	ee	ee	fg	eg	eg	eg	ee	fg	fg	eg	fg	fg	ef	ee	ef	ee	eg
2	SCF175823	<nnxnp>	{-0}	(nn,np)	nn	np	np	np	nn	nn	nn	np	nn	nn	nn	nn	nn	nn	np	np	nn	nn	nn	np	np	nn	np	np	nn	nn	np	nn	np	nn	nn	nn	nn	nn	nn	np	np	np	np	np	np	nn	np	np	nn
2	SCF177451	<abxcd>	{11}	(ac,ad,bc,bd)	bd	--	ac	bc	bd	bd	ad	ac	bd	bd	--	ad	bd	ad	bc	bc	bd	ad	ad	bc	ac	ad	bc	ac	ad	bd	ac	bd	ac	bd	ad	--	ad	bd	bd	ac	ac	ac	bc	ac	ac	bd	ac	bc	ad
2	SCF180863	<hkxhk>	{10}	(hh,hk,kk)	hk	--	hh	hh	hk	hk	hh	--	hh	kk	--	hk	kk	hh	hk	kk	hk	hh	hk	hh	--	hk	--	hh	hh	--	hk	hk	hk	hk	kk	hk	hk	--	kk	--	hh	hh	hk	kk	--	--	hk	hk	hk
2	SCF18709	<efxeg>	{01}	(ee,ef,eg,fg)	eg	ee	fg	ee	ef	fg	ee	ef	fg	ee	ee	eg	eg	fg	eg	ee	eg	ee	fg	ef	ee	eg	ee	ef	eg	fg	ee	eg	ee	ee	fg	eg	eg	eg	ee	fg	fg	eg	fg	ef	ef	ee	ef	ee	eg
2	SCF192715	<efxeg>	{11}	(ee,ef,eg,fg)	fg	ef	eg	ef	ee	eg	ef	ee	eg	ef	ef	fg	fg	eg	fg	ef	fg	ef	eg	ee	ef	fg	ef	ee	fg	eg	ef	fg	ef	ef	eg	fg	fg	fg	ef	eg	eg	fg	eg	eg	ee	ef	ee	ef	fg
2	scf2000b	<efxeg>	{11}	(ee,ef,eg,fg)	fg	ef	eg	ef	ee	eg	ef	ee	eg	ef	ef	fg	fg	eg	fg	ef	--	ef	eg	ee	ef	fg	ef	ee	fg	eg	ef	fg	ef	ef	eg	fg	fg	fg	ef	eg	eg	fg	eg	ee	ee	ef	ee	ef	fg
2	SCF213102	<nnxnp>	{-1}	(nn,np)	np	nn	np	nn	nn	np	nn	nn	np	nn	nn	np	np	np	np	nn	np	nn	np	nn	nn	np	nn	nn	np	np	nn	np	nn	nn	np	np	np	np	np	np	nn	np	np	np	nn	np	nn	nn	np
2	SCF22434	<lmxll>	{0-}	(ll,lm)	ll	lm	lm	lm	lm	lm	lm	lm	lm	ll	lm	lm	ll	lm	lm	ll	ll	lm	lm	lm	ll	ll	lm	lm	lm	ll	lm	lm	ll	ll	ll	ll	ll	ll	ll	ll	lm	lm	lm	ll	lm	ll	ll	ll	lm
2	SCF26049	<efxeg>	{01}	(ee,ef,eg,fg)	eg	ef	fg	ef	ef	fg	fg	ef	fg	ee	ee	eg	ee	fg	fg	ee	eg	eg	ef	fg	ee	eg	ee	fg	fg	eg	ee	ee	fg	ee	fg	eg	ee	eg	ee	eg	fg	eg	ef	ee	ef	ee	eg	eg	fg
2	scf28l	<efxeg>	{01}	(ee,ef,eg,fg)	eg	ef	fg	ef	ef	ef	fg	ef	fg	ee	ee	eg	ee	fg	ef	ee	eg	eg	ef	fg	ee	eg	ee	fg	fg	ee	ee	ee	fg	ee	fg	eg	ee	eg	ee	eg	fg	eg	ef	ee	ef	ee	eg	eg	fg
2	SCF31394	<efxeg>	{01}	(ee,ef,eg,fg)	eg	ef	fg	fg	ef	ef	fg	ef	fg	ee	ef	ef	ee	fg	ef	ee	eg	fg	ef	fg	ee	eg	ef	fg	fg	ee	ef	ef	eg	eg	ee	eg	ee	eg	ee	eg	fg	fg	ef	ee	ef	ee	eg	eg	ef
2	SCF3595	<abxcd>	{11}	(ac,ad,bc,bd)	bd	bc	ad	bc	ac	ad	bc	ac	ad	bc	bc	bd	bd	ad	bd	bc	bd	bc	ad	ac	bc	bd	bc	ac	bd	ad	bc	bd	bc	bc	ad	bd	bd	bd	bc	ad	ad	bd	ad	ad	ac	bc	ac	bc	bd
2	SCF48645	<nnxnp>	{-1}	(nn,np)	np	nn	np	nn	nn	np	nn	nn	np	nn	nn	np	nn	np	np	nn	np	np	np	np	nn	np	nn	np	np	np	nn	nn	nn	nn	np	np	np	np	nn	np	np	np	np	nn	np	nn	nn	nn	np
2	SCF56816	<nnxnp>	{-1}	(nn,np)	np	nn	np	nn	nn	np	nn	nn	np	nn	nn	np	np	np	np	nn	np	nn	np	nn	nn	np	nn	nn	np	np	nn	np	nn	nn	np	np	np	np	nn	np	np	np	np	np	nn	nn	nn	nn	np
2	SCF61078	<lmxll>	{1-}	(ll,lm)	lm	lm	ll	lm	ll	ll	lm	ll	ll	lm	lm	lm	lm	ll	lm	lm	lm	lm	ll	ll	lm	lm	lm	ll	lm	ll	lm	lm	lm	lm	ll	lm	lm	lm	lm	ll	ll	lm	ll	ll	ll	lm	ll	lm	lm
2	SCF66692	<efxeg>	{10}	(ee,ef,eg,fg)	ef	fg	ee	fg	eg	ee	fg	eg	ee	fg	fg	ef	ef	ee	ef	fg	ef	fg	ee	eg	fg	ef	fg	eg	ef	ee	fg	ef	fg	fg	ee	--	ef	ef	fg	ee	ef	ef	ee	ee	eg	fg	eg	fg	ef
2	SCF73288	<hkxhk>	{10}	(hh,hk,kk)	hk	kk	hh	hk	hk	hh	kk	hk	hh	kk	kk	hk	kk	hh	hh	kk	hk	hk	hh	hh	kk	hk	kk	hh	hk	hk	kk	kk	hk	kk	hh	hk	hk	hk	kk	hk	hh	hk	hh	hk	hh	kk	kk	kk	hk
2	SCF74458	<efxeg>	{01}	(ee,ef,eg,fg)	eg	ef	fg	ef	ef	ef	fg	ef	fg	ee	ee	eg	ee	fg	ef	ee	eg	eg	ef	fg	ee	eg	ee	fg	fg	ee	ee	ee	fg	ee	fg	eg	ee	eg	ee	eg	fg	eg	ef	ee	ef	ee	eg	eg	fg
2	SCF77376	<nnxnp>	{-1}	(nn,np)	np	nn	np	nn	nn	np	np	nn	np	nn	nn	np	nn	np	np	nn	np	np	nn	np	nn	np	nn	np	np	nn	nn	nn	np	nn	np	np	nn	np	nn	np	np	np	nn	nn	nn	nn	np	np	np
2	SCF80703	<abxcd>	{00}	(ac,ad,bc,bd)	ac	ad	bc	ad	bd	bc	ad	bd	bc	ad	ad	ac	ac	bc	ac	ad	ac	ad	bc	bd	ad	ac	ad	bd	ac	bc	ad	ac	ad	ad	bc	ac	ac	ac	ad	bc	bc	ac	bc	bc	bd	ad	bd	ad	ac
2	SCF965	<efxeg>	{01}	(ee,ef,eg,fg)	eg	ef	fg	ef	ef	ef	fg	ef	fg	ee	ee	eg	ee	fg	ef	ee	eg	eg	ef	fg	ee	eg	ee	fg	fg	ee	ee	ee	fg	ee	fg	eg	ee	eg	ee	eg	fg	eg	ef	ee	ef	ee	eg	eg	fg
2	vm13780	<lmxll>	{1-}	(ll,lm)	lm	lm	ll	lm	lm	lm	ll	ll	lm	lm	lm	ll	lm	ll	lm	lm	lm	ll	ll	lm	lm	ll	lm	ll	ll	lm	ll	lm	ll	lm	ll	lm	ll	lm	lm	lm	ll	ll	lm	ll	ll	lm	ll	lm	ll
2	vm54133	<efxeg>	{10}	(ee,ef,eg,fg)	ef	fg	eg	fg	ee	ef	--	eg	ef	fg	ef	ef	ef	ee	ef	--	ef	ef	ee	fg	eg	ef	fg	eg	ef	ef	eg	ef	eg	fg	ee	ef	ee	ef	ef	eg	eg	eg	ee	eg	eg	ef	eg	fg	ee
2	X172672_K70	<efxeg>	{11}	(ee,ef,eg,fg)	fg	ef	eg	ef	ee	eg	ef	ee	eg	ef	ef	fg	fg	eg	fg	ef	fg	ef	eg	ef	ef	fg	ef	ee	fg	eg	ef	fg	ef	ef	eg	fg	fg	fg	ef	eg	eg	fg	eg	eg	ee	ef	ee	ef	fg
2	X198358_K70	<nnxnp>	{-0}	(nn,np)	nn	np	nn	np	np	nn	np	np	nn	np	np	nn	nn	nn	nn	np	nn	np	nn	np	np	nn	np	np	nn	nn	np	nn	np	np	nn	nn	nn	nn	nn	nn	nn	nn	nn	nn	np	nn	np	np	nn
2	X1trimcontig178358	<efxeg>	{01}	(ee,ef,eg,fg)	eg	ef	fg	ef	ef	ef	fg	ef	fg	ee	ef	ef	ee	fg	ef	ee	eg	fg	ef	fg	ee	eg	ef	fg	fg	ee	ef	ef	eg	eg	ee	eg	ef	eg	ee	eg	fg	fg	ef	ee	ef	ee	eg	eg	ef
2	X1trimcontig209220	<abxcd>	{10}	(ac,ad,bc,bd)	bc	bd	ad	bd	ac	bc	ad	ad	bc	bd	bd	bc	bc	ac	bc	bd	bc	bc	ac	ad	ad	bc	bd	ad	bc	bc	ad	bc	ad	bd	ac	bc	ac	bc	bc	ad	ad	ad	ac	ad	ad	bc	ad	bd	ac
2	X1trimcontig332949	<nnxnp>	{-0}	(nn,np)	nn	np	np	np	nn	nn	nn	np	nn	nn	nn	nn	nn	nn	np	np	nn	nn	nn	np	np	nn	np	np	nn	nn	np	nn	np	nn	nn	nn	np	nn	nn	np	np	np	np	np	np	nn	np	np	nn
2	X1trimcontig351427	<nnxnp>	{-1}	(nn,np)	np	np	np	nn	nn	np	np	nn	np	nn	nn	np	nn	np	np	nn	np	np	nn	np	nn	np	nn	np	np	nn	nn	nn	np	np	np	np	nn	np	nn	np	np	np	--	nn	nn	nn	np	np	np
2	X29080_K63	<nnxnp>	{-0}	(nn,np)	nn	np	nn	np	np	np	nn	np	nn	np	np	nn	np	nn	nn	np	nn	nn	nn	nn	np	nn	np	nn	nn	nn	np	np	np	np	nn	nn	nn	nn	np	nn	nn	nn	np	np	np	np	np	nn	nn
2	X297265_K63	<lmxll>	{1-}	(ll,lm)	lm	lm	ll	lm	ll	ll	lm	ll	ll	lm	lm	lm	lm	ll	lm	lm	lm	lm	ll	ll	lm	lm	lm	ll	lm	ll	lm	lm	lm	lm	ll	lm	lm	lm	lm	ll	ll	lm	ll	ll	ll	lm	ll	lm	lm
2	X314761_K63	<efxeg>	{01}	(ee,ef,eg,fg)	--	fg	fg	fg	fg	fg	fg	fg	fg	ee	ee	--	ee	fg	fg	eg	--	--	fg	fg	ee	eg	ee	fg	fg	ee	eg	ee	fg	ee	fg	eg	ee	--	eg	--	fg	--	fg	ee	fg	ee	eg	--	fg
2	X372875_K63	<efxeg>	{01}	(ee,ef,eg,fg)	eg	ef	fg	ef	ef	fg	eg	ef	fg	ee	ee	eg	ee	fg	fg	ee	eg	eg	fg	fg	ee	eg	ee	fg	eg	eg	ee	ee	ef	ee	fg	eg	eg	eg	ee	eg	fg	eg	fg	ef	fg	ee	ee	ee	eg
2	X417854_K63	<hkxhk>	{10}	(hh,hk,kk)	hk	hk	hh	hk	hk	hk	hh	hk	hh	kk	hk	hh	kk	hh	hk	kk	hk	hk	hk	hh	hk	hk	hk	hh	hh	kk	hk	kk	hk	hk	hh	hk	kk	hk	kk	hk	hh	hh	hk	kk	hk	kk	hk	hk	hh
3	contig130Fb	<abxcd>	{01}	(ac,ad,bc,bd)	bd	ac	bc	ad	bc	ad	bc	bd	bd	bc	ac	bd	bc	ac	ad	ad	ad	ac	bc	bc	bd	ad	bc	bc	ad	ac	bc	bc	bc	ad	bc	ac	bc	bd	bd	ac	bd	bd	bd	bd	ad	ad	bd	bd	bc
3	contig480Fb	<nnxnp>	{-1}	(nn,np)	np	np	nn	nn	nn	np	nn	np	nn	nn	np	np	np	np	nn	np	nn	nn	nn	np	np	np	np	np	nn	nn	np	np	np	nn	np	np	nn	np	nn	nn	nn	np	np	np	np	nn	np	nn	np
3	ct155339	<nnxnp>	{-1}	(nn,np)	np	np	nn	nn	nn	np	nn	np	nn	nn	np	nn	np	np	nn	np	nn	nn	nn	nn	np	np	np	np	nn	nn	np	np	np	nn	np	np	nn	np	nn	nn	nn	nn	np	np	np	nn	np	np	np
3	ct89711	<efxeg>	{11}	(ee,ef,eg,fg)	fg	fg	ee	ee	ef	fg	ef	eg	ee	ee	fg	fg	eg	fg	ee	eg	ee	ee	ee	ee	fg	eg	fg	fg	ef	ee	fg	eg	fg	ef	fg	fg	ee	eg	ee	ee	ef	ee	fg	eg	eg	ee	fg	fg	eg
3	NA172	<hkxhk>	{11}	(hh,hk,kk)	kk	kk	hh	hh	hk	kk	hk	hk	hh	hh	kk	hk	kk	hk	hh	hk	hk	hh	hh	hk	kk	hk	hk	kk	kk	hk	kk	hk	kk	hk	kk	hk	hk	hk	hk	hh	hk	hk	kk	hk	hk	hk	hk	hk	hk
3	scaffold_1003_9396	<lmxll>	{0-}	(ll,lm)	lm	ll	lm	ll	lm	ll	ll	ll	lm	lm	ll	lm	lm	ll	ll	ll	lm	lm	lm	lm	lm	lm	lm	lm	ll	ll	ll	lm	ll	ll	lm	ll	ll	lm	lm	lm	lm	lm	lm	lm	lm	ll	ll	ll	lm
3	scaffold_1003_9567	<lmxll>	{0-}	(ll,lm)	lm	ll	lm	ll	lm	ll	ll	ll	lm	lm	ll	lm	lm	ll	ll	ll	ll	lm	lm	lm	lm	lm	ll	lm	ll	ll	ll	lm	ll	ll	lm	ll	ll	lm	lm	lm	lm	lm	lm	ll	lm	ll	ll	lm	lm
3	scaffold_10070_6536	<lmxll>	{1-}	(ll,lm)	lm	lm	ll	ll	lm	lm	lm	ll	ll	ll	lm	ll	ll	ll	ll	ll	ll	ll	ll	ll	lm	ll	lm	lm	lm	ll	lm	ll	lm	lm	lm	lm	lm	ll	ll	ll	lm	ll	lm	ll	ll	ll	ll	lm	ll
3	scaffold_10160_6524	<hkxhk>	{00}	(hh,hk,kk)	hk	kk	hk	kk	hk	hh	hh	hh	hk	hk	hh	hk	hk	hh	kk	kk	hk	hk	hk	hk	hk	hk	hk	hk	hh	hk	hh	hk	hh	hh	hh	kk	hh	hk	hk	hk	hk	hk	hk	hk	hk	hk	kk	hk	hk
3	scaffold_10536_5015	<nnxnp>	{-0}	(nn,np)	nn	np	np	np	np	nn	nn	nn	np	np	nn	nn	nn	nn	np	np	np	np	np	np	np	nn	nn	np	np	nn	nn	nn	nn	nn	nn	np	np	nn	np	np	np	np	nn	nn	nn	np	np	nn	nn
3	scaffold_10633_3499	<hkxhk>	{01}	(hh,hk,kk)	kk	hh	hh	hh	hk	hk	kk	hh	hk	hh	hk	kk	hk	hk	hh	hh	kk	hk	hk	hk	hk	kk	kk	hk	hk	hk	kk	hk	kk	hk	kk	hh	hk	kk	hk	hk	hk	hk	kk	kk	kk	hk	hh	kk	kk
3	scaffold_11506_6639	<hkxhk>	{10}	(hh,hk,kk)	kk	hk	kk	hk	kk	hk	hk	hk	hh	kk	hk	hh	kk	hk	hk	hk	kk	kk	hh	hh	hh	hh	hh	hh	hk	kk	hk	hh	hk	hk	hk	hk	hk	hh	hh	hh	hh	kk	kk	kk	kk	hh	hk	hh	hh
3	scaffold_11842_6734	<nnxnp>	{-1}	(nn,np)	np	nn	nn	nn	nn	np	np	np	nn	nn	np	np	np	np	nn	nn	nn	nn	nn	nn	nn	np	np	np	nn	np	np	np	nn	nn	np	np	nn	np	nn	nn	nn	nn	np	np	np	nn	np	np	np
3	scaffold_12181_4577	<hkxhk>	{10}	(hh,hk,kk)	hh	kk	hk	hk	hk	hk	hk	hh	hh	hk	kk	hh	hk	kk	hk	hk	hk	kk	hk	hk	hk	hk	hh	hk	hk	kk	hk	hk	hk	hk	hk	kk	hk	hh	hh	kk	hh	hh	hh	hh	hk	hk	hh	hh	hk
3	scaffold_12185_2899	<lmxll>	{0-}	(ll,lm)	lm	ll	lm	ll	lm	ll	ll	ll	lm	lm	ll	lm	lm	ll	lm	ll	lm	lm	lm	lm	lm	lm	lm	lm	ll	lm	ll	lm	ll	ll	ll	ll	ll	lm	lm	lm	lm	lm	lm	lm	lm	lm	ll	lm	lm
3	scaffold_12415_6706	<nnxnp>	{-1}	(nn,np)	np	np	nn	nn	nn	np	nn	np	nn	nn	np	np	np	np	nn	np	nn	nn	nn	np	np	np	np	np	nn	nn	np	np	np	nn	np	np	nn	np	nn	nn	nn	nn	np	np	np	nn	nn	nn	np
3	scaffold_12440_4793	<lmxll>	{0-}	(ll,lm)	lm	ll	lm	lm	lm	ll	ll	ll	lm	lm	ll	lm	lm	ll	lm	lm	lm	lm	lm	lm	lm	lm	ll	lm	ll	lm	ll	lm	ll	ll	ll	ll	ll	ll	ll	lm	lm	lm	ll	lm	lm	lm	ll	ll	lm
3	scaffold_12659_2033	<lmxll>	{1-}	(ll,lm)	lm	lm	ll	ll	ll	lm	lm	ll	ll	ll	lm	ll	lm	lm	ll	lm	ll	ll	ll	ll	ll	ll	ll	lm	lm	ll	lm	ll	ll	lm	lm	ll	lm	ll	lm	ll	lm	ll	lm	ll	ll	lm	ll	lm	ll
3	scaffold_12659_2051	<lmxll>	{1-}	(ll,lm)	lm	lm	ll	ll	ll	lm	lm	ll	ll	ll	lm	ll	lm	lm	ll	lm	ll	ll	ll	ll	ll	ll	ll	lm	lm	ll	lm	lm	lm	lm	lm	ll	lm	ll	lm	ll	lm	ll	lm	ll	ll	lm	ll	lm	ll
3	scaffold_12949_2622	<nnxnp>	{-1}	(nn,np)	np	np	nn	nn	nn	np	nn	np	nn	nn	np	np	np	np	nn	np	nn	nn	nn	nn	np	np	np	np	nn	nn	np	np	np	nn	np	np	nn	np	nn	nn	nn	nn	np	np	np	nn	np	np	np
3	scaffold_1311_1453	<nnxnp>	{-1}	(nn,np)	np	np	nn	nn	nn	np	nn	np	nn	nn	np	np	np	np	nn	np	nn	nn	nn	np	np	np	np	np	nn	nn	np	np	np	nn	np	np	nn	np	nn	nn	nn	np	np	np	np	nn	np	nn	np
3	scaffold_13372_3087	<hkxhk>	{11}	(hh,hk,kk)	kk	kk	hh	hh	hk	kk	hk	kk	hh	hh	kk	hk	hk	hk	hh	hk	hh	hh	hh	hh	hk	hk	kk	kk	hk	hh	kk	hk	kk	hk	kk	kk	hk	hk	hk	hh	hk	hh	kk	hk	hk	hh	hk	hk	hk
3	scaffold_13388_3745	<nnxnp>	{-0}	(nn,np)	nn	np	np	np	np	nn	nn	nn	np	np	nn	nn	np	nn	np	np	nn	np	np	np	np	nn	nn	np	nn	nn	np	np	nn	nn	nn	np	nn	nn	np	np	np	np	nn	nn	nn	np	np	nn	nn
3	scaffold_13482_2452	<nnxnp>	{-1}	(nn,np)	np	np	nn	nn	nn	np	nn	np	nn	nn	np	nn	np	np	nn	np	nn	nn	nn	nn	np	np	np	np	nn	nn	np	np	np	nn	np	np	nn	np	nn	nn	nn	nn	np	np	np	nn	np	np	np
3	scaffold_1349_11219	<hkxhk>	{00}	(hh,hk,kk)	kk	hh	hk	hk	hk	kk	hk	kk	hk	hk	hh	hh	kk	hh	hk	kk	hk	hk	hk	hh	hh	hh	hh	hh	hk	hk	hh	kk	kk	hk	hh	hh	hk	hk	hk	hk	hk	hk	kk	kk	hh	hk	kk	hk	kk
3	scaffold_1349_11328	<hkxhk>	{10}	(hh,hk,kk)	hh	hh	hk	hk	hk	hh	hk	hh	hk	hk	kk	kk	hh	hh	hk	hh	hk	hk	hk	kk	hh	kk	hh	kk	hk	hk	kk	hh	hh	hk	hh	kk	hk	hh	hk	hk	hk	hk	kk	kk	hh	hk	hh	hk	hh
3	scaffold_134_17423	<nnxnp>	{-1}	(nn,np)	np	nn	nn	np	nn	np	nn	np	np	nn	nn	np	nn	nn	np	np	np	nn	nn	nn	nn	np	np	nn	np	nn	nn	nn	nn	np	nn	nn	nn	np	np	nn	np	np	np	np	np	np	np	np	nn
3	scaffold_13541_2643	<nnxnp>	{-1}	(nn,np)	np	np	nn	nn	nn	np	nn	np	nn	nn	np	np	np	np	nn	np	np	nn	nn	np	np	np	np	np	np	nn	np	np	np	nn	np	np	nn	np	nn	nn	nn	np	np	np	np	nn	np	nn	np
3	scaffold_13541_2650	<hkxhk>	{11}	(hh,hk,kk)	kk	kk	hh	hh	hh	kk	hk	hk	hh	hh	kk	hk	kk	hk	hh	hk	hk	hh	hh	hk	hk	hk	kk	kk	kk	hk	kk	hk	kk	hk	kk	hk	hk	hk	hk	hh	hk	hk	kk	hk	hk	hk	hk	hk	hk
3	scaffold_13562_2793	<hkxhk>	{00}	(hh,hk,kk)	hk	hk	kk	hk	kk	hh	hh	hh	kk	kk	hh	hk	kk	hh	hk	hk	hk	kk	kk	kk	kk	hk	hk	kk	hh	hk	hh	kk	hh	hh	hh	hk	hh	hk	kk	kk	kk	kk	hk	hk	hk	kk	hk	hk	hk
3	scaffold_13882_622	<nnxnp>	{-1}	(nn,np)	np	nn	nn	nn	nn	np	np	np	nn	nn	np	np	np	np	nn	nn	np	nn	nn	nn	nn	np	np	nn	np	np	np	np	np	np	np	nn	np	np	nn	nn	nn	nn	np	np	np	nn	nn	np	np
3	scaffold_13882_772	<nnxnp>	{-1}	(nn,np)	np	nn	nn	nn	nn	np	np	np	nn	nn	np	np	np	np	nn	nn	np	nn	nn	nn	nn	np	np	nn	np	np	np	np	np	np	np	nn	np	np	nn	nn	nn	nn	np	np	np	nn	nn	np	np
3	scaffold_14059_5352	<nnxnp>	{-1}	(nn,np)	np	nn	nn	nn	nn	np	np	np	nn	nn	np	np	np	np	nn	nn	nn	nn	nn	nn	nn	np	np	np	nn	nn	np	np	np	nn	np	np	nn	np	nn	nn	nn	nn	np	np	np	nn	np	np	np
3	scaffold_1405_3342	<lmxll>	{1-}	(ll,lm)	ll	lm	ll	lm	ll	lm	ll	ll	ll	ll	lm	ll	ll	lm	lm	lm	lm	lm	ll	ll	ll	lm	ll	ll	lm	lm	ll	ll	ll	lm	ll	lm	ll	ll	ll	lm	ll	ll	ll	ll	lm	lm	ll	ll	ll
3	scaffold_14206_4603	<hkxhk>	{11}	(hh,hk,kk)	hk	hk	hh	kk	hh	kk	hk	kk	hk	hh	kk	hk	hh	hk	hk	hk	hk	hk	hh	hh	hh	hk	hk	hh	kk	kk	hk	hh	hh	kk	hk	hk	hk	hk	hk	hk	hh	hk	hk	hk	hk	kk	hh	hk	hh
3	scaffold_143_15315	<nnxnp>	{-1}	(nn,np)	np	nn	nn	nn	nn	np	nn	np	nn	nn	np	np	np	np	nn	nn	nn	nn	nn	nn	nn	np	np	nn	nn	np	np	np	np	np	np	nn	nn	np	nn	nn	nn	nn	np	np	np	nn	nn	np	np
3	scaffold_143_15316	<lmxll>	{0-}	(ll,lm)	lm	ll	lm	ll	lm	ll	ll	ll	lm	lm	ll	lm	lm	ll	lm	ll	lm	ll	lm	lm	lm	lm	lm	lm	ll	lm	ll	lm	ll	ll	ll	ll	ll	ll	ll	lm	lm	ll	lm	lm	lm	lm	ll	lm	lm
3	scaffold_14492_5182	<lmxll>	{1-}	(ll,lm)	ll	lm	ll	lm	ll	lm	lm	lm	ll	ll	lm	ll	ll	lm	ll	lm	ll	ll	ll	ll	ll	ll	ll	ll	lm	ll	lm	ll	lm	lm	lm	lm	lm	lm	ll	ll	ll	ll	ll	ll	ll	ll	lm	ll	ll
3	scaffold_14505_5942	<nnxnp>	{-1}	(nn,np)	np	nn	nn	np	nn	np	np	np	np	nn	np	np	nn	nn	nn	nn	np	nn	nn	nn	nn	np	np	nn	np	np	nn	nn	nn	np	np	nn	np	np	np	nn	nn	np	np	np	np	np	nn	np	nn
3	scaffold_1478_9928	<nnxnp>	{-0}	(nn,np)	nn	np	np	np	np	nn	nn	nn	np	nn	nn	nn	np	nn	np	np	nn	np	np	np	np	nn	nn	np	nn	nn	np	np	nn	nn	nn	np	nn	nn	nn	np	np	np	nn	nn	nn	np	np	nn	nn
3	scaffold_1499_11576	<lmxll>	{1-}	(ll,lm)	lm	lm	ll	ll	lm	lm	lm	ll	ll	ll	lm	ll	ll	ll	ll	ll	ll	ll	ll	ll	ll	ll	lm	lm	lm	ll	lm	ll	lm	lm	lm	lm	lm	ll	lm	ll	lm	ll	lm	ll	ll	ll	ll	lm	ll
3	scaffold_15014_231	<hkxhk>	{01}	(hh,hk,kk)	kk	hh	hk	hh	hk	hk	hk	hh	hk	kk	kk	kk	kk	hk	hh	hh	kk	hk	hk	hk	hk	kk	kk	hk	hk	hk	hk	hk	kk	hk	kk	hh	hk	kk	hk	hk	hk	hk	kk	kk	kk	hk	hh	kk	kk
3	scaffold_15063_5952	<nnxnp>	{-1}	(nn,np)	np	np	nn	nn	nn	np	nn	np	nn	nn	np	np	np	np	nn	np	nn	nn	nn	nn	np	np	np	np	nn	nn	np	np	np	nn	np	np	nn	np	nn	nn	nn	nn	np	np	np	nn	np	np	np
3	scaffold_15208_4395	<lmxll>	{1-}	(ll,lm)	ll	lm	ll	lm	ll	lm	lm	lm	ll	ll	lm	ll	ll	lm	lm	lm	ll	ll	ll	ll	ll	ll	ll	ll	lm	lm	lm	ll	lm	lm	ll	lm	lm	ll	ll	ll	ll	ll	ll	ll	ll	lm	lm	ll	ll
3	scaffold_15346_2911	<nnxnp>	{-0}	(nn,np)	nn	np	np	np	np	nn	nn	nn	np	np	nn	nn	nn	nn	np	np	nn	np	np	np	np	nn	nn	np	nn	nn	nn	nn	nn	nn	nn	np	nn	nn	np	np	np	np	nn	nn	nn	np	np	nn	nn
3	scaffold_15548_1005	<lmxll>	{0-}	(ll,lm)	lm	ll	lm	ll	lm	ll	ll	ll	lm	lm	ll	lm	lm	ll	ll	ll	lm	lm	lm	lm	lm	lm	lm	lm	ll	lm	ll	lm	ll	ll	ll	ll	ll	lm	lm	lm	lm	lm	lm	lm	lm	lm	ll	lm	lm
3	scaffold_15806_2166	<nnxnp>	{-1}	(nn,np)	np	np	nn	nn	nn	np	nn	np	nn	nn	np	np	np	np	nn	np	nn	nn	nn	np	np	np	np	np	nn	nn	np	np	np	nn	np	np	nn	np	nn	nn	nn	np	np	np	np	nn	np	nn	np
3	scaffold_1637_7350	<lmxll>	{1-}	(ll,lm)	lm	lm	ll	ll	ll	lm	lm	ll	ll	ll	lm	lm	ll	lm	ll	ll	ll	ll	ll	ll	lm	ll	lm	lm	lm	ll	lm	ll	lm	lm	lm	lm	ll	lm	lm	ll	lm	ll	lm	lm	ll	ll	lm	lm	ll
3	scaffold_1637_7446	<lmxll>	{1-}	(ll,lm)	lm	lm	ll	ll	ll	lm	lm	ll	ll	ll	lm	lm	ll	lm	ll	ll	ll	ll	ll	ll	lm	ll	lm	lm	lm	ll	lm	ll	lm	lm	lm	lm	ll	lm	lm	ll	lm	ll	lm	lm	ll	ll	lm	lm	ll
3	scaffold_1680_2319	<nnxnp>	{-1}	(nn,np)	np	np	nn	nn	nn	np	nn	np	nn	nn	np	np	np	np	nn	np	nn	nn	nn	nn	np	np	np	np	nn	nn	np	np	np	nn	np	np	nn	np	nn	nn	nn	nn	np	np	np	nn	nn	np	np
3	scaffold_1733_151	<lmxll>	{0-}	(ll,lm)	lm	ll	lm	ll	lm	ll	ll	ll	lm	lm	ll	lm	lm	ll	ll	ll	lm	lm	lm	lm	lm	lm	lm	lm	ll	lm	ll	lm	ll	ll	ll	ll	ll	lm	lm	lm	lm	lm	lm	lm	lm	lm	ll	lm	lm
3	scaffold_1733_59	<nnxnp>	{-0}	(nn,np)	nn	np	np	np	np	nn	nn	nn	np	np	nn	nn	nn	nn	np	np	nn	np	np	np	np	nn	nn	np	nn	nn	nn	nn	nn	nn	nn	np	nn	nn	np	np	np	np	nn	nn	nn	np	np	nn	nn
3	scaffold_17610_5409	<lmxll>	{1-}	(ll,lm)	ll	lm	ll	lm	ll	lm	ll	lm	ll	ll	lm	ll	ll	lm	lm	lm	lm	lm	ll	ll	ll	lm	ll	ll	lm	lm	ll	ll	ll	lm	ll	lm	ll	ll	ll	lm	ll	ll	ll	ll	lm	lm	ll	ll	ll
3	scaffold_18038_5368	<nnxnp>	{-1}	(nn,np)	np	np	nn	nn	nn	np	nn	np	nn	nn	np	np	np	np	nn	np	nn	nn	nn	nn	np	np	np	np	nn	nn	np	np	np	nn	np	np	nn	np	nn	nn	nn	nn	np	np	np	nn	np	np	np
3	scaffold_18195_3775	<nnxnp>	{-0}	(nn,np)	nn	np	np	np	np	nn	nn	nn	np	np	nn	nn	nn	nn	np	np	nn	np	np	np	np	nn	nn	np	nn	nn	nn	nn	nn	nn	nn	np	nn	nn	np	np	np	np	nn	nn	nn	nn	np	nn	nn
3	scaffold_18210_2626	<lmxll>	{1-}	(ll,lm)	ll	lm	ll	lm	ll	lm	lm	lm	ll	ll	lm	ll	ll	lm	lm	lm	ll	ll	ll	ll	ll	ll	ll	ll	lm	lm	lm	ll	lm	lm	ll	lm	lm	ll	ll	ll	ll	ll	ll	ll	ll	ll	lm	ll	ll
3	scaffold_18210_2746	<lmxll>	{1-}	(ll,lm)	ll	lm	ll	lm	ll	lm	lm	lm	ll	ll	lm	ll	ll	lm	lm	lm	ll	ll	ll	ll	ll	ll	ll	ll	lm	lm	lm	ll	lm	lm	ll	lm	lm	ll	ll	ll	ll	ll	ll	ll	ll	ll	lm	ll	ll
3	scaffold_18210_2781	<lmxll>	{0-}	(ll,lm)	lm	ll	lm	ll	lm	ll	ll	ll	lm	lm	ll	lm	lm	ll	ll	ll	lm	lm	lm	lm	lm	lm	lm	lm	ll	ll	ll	lm	ll	ll	lm	ll	ll	lm	lm	lm	lm	lm	lm	lm	lm	lm	ll	lm	lm
3	scaffold_18271_1049	<lmxll>	{1-}	(ll,lm)	ll	lm	ll	ll	ll	lm	lm	lm	ll	ll	lm	ll	ll	lm	ll	lm	ll	ll	ll	ll	ll	ll	lm	ll	lm	ll	lm	ll	lm	lm	lm	lm	lm	lm	lm	ll	ll	ll	ll	ll	ll	ll	lm	lm	ll
3	scaffold_18760_4623	<nnxnp>	{-1}	(nn,np)	np	nn	nn	nn	nn	np	np	np	nn	nn	np	np	np	np	nn	nn	nn	nn	nn	nn	nn	np	np	nn	nn	np	np	np	np	np	np	nn	nn	np	nn	nn	nn	nn	np	np	np	nn	nn	np	np
3	scaffold_19700_1833	<hkxhk>	{11}	(hh,hk,kk)	hk	hk	hh	hk	hh	kk	kk	kk	hh	hh	kk	hk	hh	hk	hk	hk	hk	hk	hh	hh	hh	hk	hk	hh	kk	kk	hk	hh	kk	kk	hk	hk	hk	hk	hk	hh	hh	hk	hk	hk	hk	hk	hk	hk	hh
3	scaffold_20385_3314	<hkxhk>	{10}	(hh,hk,kk)	hh	kk	hh	hk	hk	hk	hk	hh	hh	hk	kk	hh	hk	kk	hk	hk	hh	kk	hk	hk	hk	kk	hh	hk	hk	kk	hk	hk	hh	hk	hk	hk	hk	hh	hh	kk	hh	hh	hh	hh	kk	hk	hh	hh	hk
3	scaffold_203_8320	<nnxnp>	{-1}	(nn,np)	np	np	nn	nn	nn	np	nn	np	nn	nn	np	np	np	np	nn	np	nn	nn	nn	nn	np	np	np	np	nn	nn	np	np	np	nn	np	np	nn	np	nn	nn	nn	nn	np	np	np	nn	np	nn	np
3	scaffold_20817_2608	<nnxnp>	{-0}	(nn,np)	nn	np	np	np	np	nn	nn	nn	np	np	nn	nn	nn	nn	np	np	np	np	np	np	np	nn	nn	nn	np	nn	nn	nn	nn	np	nn	nn	np	nn	np	np	np	np	nn	nn	nn	np	nn	nn	nn
3	scaffold_2087_7048	<lmxll>	{0-}	(ll,lm)	lm	ll	lm	ll	lm	ll	ll	ll	lm	lm	ll	lm	lm	ll	ll	ll	lm	lm	lm	lm	lm	lm	lm	lm	ll	lm	ll	lm	ll	ll	ll	ll	ll	lm	lm	lm	lm	lm	lm	lm	lm	lm	ll	lm	lm
3	scaffold_20885_4545	<lmxll>	{1-}	(ll,lm)	lm	lm	ll	ll	ll	lm	lm	lm	ll	ll	lm	lm	ll	lm	ll	ll	ll	lm	ll	ll	lm	ll	lm	lm	lm	ll	lm	ll	lm	lm	lm	lm	ll	lm	lm	ll	lm	ll	lm	lm	ll	ll	lm	lm	ll
3	scaffold_21160_2395	<nnxnp>	{-1}	(nn,np)	np	nn	nn	nn	nn	np	np	np	nn	nn	np	np	nn	np	nn	nn	np	nn	nn	nn	nn	np	np	nn	np	np	nn	nn	np	np	np	nn	np	np	nn	nn	nn	nn	np	np	np	nn	nn	np	np
3	scaffold_21415_4864	<nnxnp>	{-0}	(nn,np)	nn	np	np	nn	np	nn	np	nn	nn	np	nn	nn	np	np	nn	np	nn	np	np	np	np	nn	nn	np	nn	np	np	np	np	nn	np	np	np	nn	nn	np	nn	nn	nn	nn	nn	nn	nn	nn	np
3	scaffold_21807_2280	<lmxll>	{1-}	(ll,lm)	lm	lm	ll	ll	lm	lm	ll	ll	ll	ll	lm	ll	ll	ll	ll	ll	ll	ll	ll	ll	ll	ll	lm	lm	lm	ll	lm	ll	lm	lm	lm	lm	lm	ll	lm	ll	lm	ll	lm	ll	ll	ll	ll	lm	ll
3	scaffold_22114_4204	<nnxnp>	{-1}	(nn,np)	np	np	nn	nn	nn	np	nn	np	nn	nn	np	np	np	np	nn	np	nn	nn	nn	np	np	np	nn	np	nn	nn	np	np	np	nn	np	np	nn	np	nn	nn	nn	nn	np	np	np	nn	np	nn	np
3	scaffold_2226_11041	<hkxhk>	{11}	(hh,hk,kk)	hk	hk	hh	hk	hh	kk	hh	kk	hk	hh	hk	hh	hh	hk	kk	hk	kk	hk	hh	hh	hh	kk	hk	hh	hk	hk	hh	hh	hh	kk	hh	hk	hh	hk	hk	hk	hk	hk	hk	hk	kk	kk	hk	hk	hh
3	scaffold_23031_2145	<lmxll>	{1-}	(ll,lm)	ll	lm	ll	lm	ll	lm	lm	lm	ll	ll	lm	ll	ll	lm	lm	lm	ll	lm	ll	ll	ll	ll	ll	ll	lm	lm	lm	ll	lm	lm	ll	lm	lm	ll	ll	ll	ll	ll	ll	ll	ll	lm	lm	ll	ll
3	scaffold_24160_2138	<lmxll>	{0-}	(ll,lm)	lm	ll	lm	ll	lm	ll	ll	ll	lm	lm	ll	lm	lm	ll	ll	ll	lm	lm	lm	lm	lm	lm	lm	lm	ll	ll	ll	lm	ll	ll	lm	ll	ll	lm	lm	lm	lm	lm	lm	lm	lm	lm	ll	lm	lm
3	scaffold_24284_542	<hkxhk>	{00}	(hh,hk,kk)	hk	hk	kk	hh	kk	hh	hk	hh	hk	kk	hk	hk	kk	hk	hh	hh	hh	hk	kk	kk	kk	hh	hk	kk	hh	hk	kk	kk	kk	hh	kk	hk	kk	hk	hk	hk	hk	hk	hk	hk	hh	hh	hk	hh	kk
3	scaffold_24357_1551	<nnxnp>	{-1}	(nn,np)	np	nn	nn	nn	nn	np	np	np	nn	nn	np	np	nn	np	nn	nn	nn	nn	nn	nn	nn	np	np	nn	np	np	nn	nn	np	np	np	nn	np	np	nn	nn	nn	nn	np	np	np	nn	nn	np	np
3	scaffold_24357_1562	<lmxll>	{1-}	(ll,lm)	ll	lm	ll	lm	ll	lm	lm	lm	ll	ll	lm	ll	ll	lm	lm	lm	ll	ll	ll	ll	ll	ll	ll	ll	lm	lm	lm	ll	lm	lm	ll	lm	lm	ll	ll	ll	ll	ll	ll	ll	ll	lm	lm	ll	ll
3	scaffold_24710_4578	<nnxnp>	{-0}	(nn,np)	nn	np	np	nn	np	nn	np	nn	nn	nn	nn	nn	nn	np	nn	np	nn	np	np	np	np	nn	nn	np	nn	np	np	np	np	nn	np	nn	np	nn	nn	nn	nn	nn	nn	nn	nn	nn	nn	nn	np
3	scaffold_2484_5966	<nnxnp>	{-1}	(nn,np)	np	np	nn	nn	nn	np	nn	np	nn	nn	np	nn	np	np	nn	np	nn	nn	nn	nn	np	np	np	np	nn	nn	np	np	np	nn	np	np	nn	np	nn	nn	nn	nn	np	np	np	nn	np	np	np
3	scaffold_2565_10935	<nnxnp>	{-0}	(nn,np)	nn	np	np	np	np	nn	nn	nn	np	np	nn	nn	np	nn	np	np	nn	np	np	np	np	nn	nn	np	nn	nn	np	np	nn	nn	nn	np	nn	nn	np	np	np	np	nn	nn	nn	np	np	nn	nn
3	scaffold_267_5809	<hkxhk>	{00}	(hh,hk,kk)	hh	hh	kk	kk	kk	hh	hk	hh	kk	kk	hh	hk	hk	hh	kk	hk	kk	kk	kk	kk	hh	hk	hh	hh	hk	kk	hh	hk	hh	hk	hh	hh	hk	hh	hk	kk	kk	kk	hh	hh	hk	kk	hh	hh	hk
3	scaffold_26817_3858	<nnxnp>	{-1}	(nn,np)	np	np	nn	nn	nn	np	nn	np	nn	nn	np	nn	np	np	nn	np	nn	nn	nn	nn	np	np	np	np	nn	nn	np	np	np	nn	np	np	nn	np	nn	nn	nn	nn	np	np	np	nn	np	np	np
3	scaffold_26875_2437	<lmxll>	{0-}	(ll,lm)	lm	ll	lm	ll	lm	ll	ll	ll	lm	lm	ll	lm	lm	ll	ll	ll	lm	ll	lm	lm	lm	lm	lm	lm	ll	ll	ll	lm	ll	ll	lm	ll	ll	lm	lm	lm	lm	lm	lm	lm	lm	ll	ll	lm	lm
3	scaffold_2692_1979	<hkxhk>	{11}	(hh,hk,kk)	kk	kk	hh	hh	hh	kk	hk	hk	hh	hh	kk	hk	kk	hk	hh	hk	hk	hh	hh	hk	hk	hk	kk	kk	kk	hk	kk	hk	kk	hk	kk	hk	hk	hk	hk	hh	hk	hk	kk	hk	hk	hk	hk	hk	hk
3	scaffold_27082_1216	<hkxhk>	{11}	(hh,hk,kk)	hk	hk	hh	kk	hh	kk	hh	kk	hk	hh	kk	hk	hh	hk	kk	hk	kk	hh	hh	hh	hh	kk	hk	hh	kk	hk	hh	hh	hh	kk	hh	hk	hh	hk	hk	hk	hk	hk	hk	hk	kk	kk	hk	hk	hh
3	scaffold_27672_3597	<hkxhk>	{10}	(hh,hk,kk)	hh	kk	hk	kk	hk	hk	hh	hk	hk	hk	hk	hh	hh	hk	hk	kk	hh	hk	hk	hk	hk	hh	hh	hk	hk	hh	hk	hh	hk	hk	hk	kk	hk	hh	hk	hk	hk	hk	hh	hh	hh	hk	kk	hh	hh
3	scaffold_27872_1456	<lmxll>	{1-}	(ll,lm)	ll	lm	ll	lm	ll	lm	lm	lm	ll	ll	lm	ll	ll	lm	ll	lm	ll	ll	ll	ll	ll	ll	lm	ll	lm	ll	lm	ll	lm	lm	lm	lm	lm	lm	lm	ll	ll	ll	ll	ll	ll	ll	lm	lm	ll
3	scaffold_2818_7317	<lmxll>	{1-}	(ll,lm)	ll	lm	ll	lm	ll	lm	ll	lm	ll	ll	lm	ll	ll	lm	lm	lm	lm	lm	ll	ll	ll	lm	ll	ll	lm	lm	ll	ll	ll	lm	ll	lm	ll	ll	ll	lm	ll	ll	ll	ll	lm	lm	ll	ll	ll
3	scaffold_2818_7348	<lmxll>	{1-}	(ll,lm)	ll	lm	ll	lm	ll	lm	ll	lm	ll	ll	lm	ll	ll	lm	lm	lm	lm	lm	ll	ll	ll	lm	ll	ll	lm	lm	ll	ll	ll	lm	ll	lm	ll	ll	ll	lm	ll	ll	ll	ll	lm	lm	ll	ll	ll
3	scaffold_2818_7369	<lmxll>	{1-}	(ll,lm)	ll	lm	ll	lm	ll	lm	ll	lm	ll	ll	lm	ll	ll	lm	lm	lm	lm	lm	ll	ll	ll	lm	ll	ll	lm	lm	ll	ll	ll	lm	ll	lm	ll	ll	ll	lm	ll	ll	ll	ll	lm	lm	ll	ll	ll
3	scaffold_28308_2499	<nnxnp>	{-1}	(nn,np)	np	np	nn	nn	nn	np	nn	np	nn	nn	np	np	np	np	nn	np	nn	nn	nn	nn	np	np	np	np	nn	nn	np	np	np	nn	np	np	nn	np	nn	nn	nn	nn	np	np	np	nn	np	nn	np
3	scaffold_28523_940	<hkxhk>	{11}	(hh,hk,kk)	kk	kk	hh	hh	hk	kk	hk	hk	hh	hh	kk	kk	hk	kk	hh	hk	hh	hh	hh	hh	kk	hk	kk	kk	hk	hh	kk	hk	kk	hk	kk	kk	hh	hk	hh	hh	hk	hh	kk	hk	hk	hh	kk	kk	hk
3	scaffold_29047_2048	<lmxll>	{0-}	(ll,lm)	lm	ll	lm	ll	lm	ll	ll	ll	lm	lm	ll	lm	lm	ll	ll	ll	lm	lm	lm	lm	lm	lm	lm	lm	ll	lm	ll	lm	ll	ll	ll	ll	ll	lm	lm	lm	lm	lm	lm	lm	lm	lm	ll	lm	lm
3	scaffold_29047_2076	<lmxll>	{1-}	(ll,lm)	ll	lm	ll	lm	ll	lm	lm	lm	ll	ll	lm	ll	ll	lm	lm	lm	ll	ll	ll	ll	ll	ll	ll	ll	lm	ll	lm	ll	lm	lm	lm	lm	lm	ll	ll	ll	ll	ll	ll	ll	ll	ll	lm	ll	ll
3	scaffold_29614_326	<nnxnp>	{-1}	(nn,np)	np	nn	nn	nn	nn	np	np	np	nn	nn	np	np	np	np	nn	nn	nn	nn	nn	nn	nn	np	np	nn	nn	np	np	np	np	np	np	np	nn	np	nn	nn	nn	nn	nn	np	np	nn	nn	nn	np
3	scaffold_30061_2463	<lmxll>	{0-}	(ll,lm)	lm	ll	lm	ll	lm	ll	ll	ll	lm	lm	ll	lm	lm	ll	ll	ll	lm	lm	lm	lm	lm	lm	lm	lm	ll	ll	ll	lm	ll	ll	lm	ll	ll	lm	lm	lm	lm	lm	lm	lm	lm	ll	ll	lm	lm
3	scaffold_30061_2502	<lmxll>	{0-}	(ll,lm)	lm	ll	lm	ll	lm	ll	ll	ll	lm	lm	ll	lm	lm	ll	ll	ll	lm	lm	lm	lm	lm	lm	lm	lm	ll	ll	ll	lm	ll	ll	lm	ll	ll	lm	lm	lm	lm	lm	lm	lm	lm	ll	ll	lm	lm
3	scaffold_303_14773	<lmxll>	{1-}	(ll,lm)	ll	lm	ll	lm	ll	lm	ll	lm	ll	ll	lm	ll	ll	lm	lm	lm	lm	ll	ll	ll	ll	lm	ll	ll	lm	lm	ll	ll	ll	lm	ll	lm	ll	ll	ll	lm	ll	ll	ll	ll	lm	lm	ll	ll	ll
3	scaffold_303_14812	<lmxll>	{1-}	(ll,lm)	ll	lm	ll	lm	ll	lm	ll	lm	ll	ll	lm	ll	ll	lm	lm	lm	lm	ll	ll	ll	ll	lm	ll	ll	lm	lm	ll	ll	ll	lm	ll	lm	ll	ll	ll	lm	ll	ll	ll	ll	lm	lm	ll	ll	ll
3	scaffold_30651_1550	<hkxhk>	{11}	(hh,hk,kk)	hk	hk	hh	hk	hh	kk	kk	kk	hh	hh	kk	hk	hh	hk	hk	hk	hk	kk	hh	hh	hh	hk	hk	hh	kk	kk	hk	hh	kk	kk	hk	hk	hk	hh	hk	hh	hh	hh	hk	hk	hk	hk	hk	hk	hk
3	scaffold_31578_1129	<nnxnp>	{-1}	(nn,np)	np	nn	nn	nn	nn	np	np	np	nn	nn	np	np	np	np	nn	nn	nn	nn	nn	nn	nn	np	np	nn	nn	np	np	np	np	np	np	nn	nn	np	nn	nn	nn	nn	np	np	np	nn	nn	np	np
3	scaffold_31973_619	<lmxll>	{1-}	(ll,lm)	ll	lm	ll	lm	ll	lm	ll	lm	ll	ll	lm	ll	ll	lm	lm	lm	lm	ll	ll	ll	ll	lm	lm	ll	lm	lm	ll	ll	ll	lm	ll	lm	ll	ll	ll	lm	ll	ll	ll	ll	lm	lm	ll	ll	ll
3	scaffold_31973_621	<nnxnp>	{-1}	(nn,np)	np	nn	np	np	np	np	np	np	np	nn	np	np	nn	nn	nn	nn	np	np	nn	nn	nn	np	np	nn	np	np	nn	nn	np	np	np	nn	np	np	np	nn	np	np	np	np	np	np	nn	np	nn
3	scaffold_31973_630	<lmxll>	{1-}	(ll,lm)	ll	lm	ll	lm	ll	lm	ll	lm	ll	ll	lm	ll	ll	lm	lm	lm	lm	ll	ll	ll	ll	lm	ll	ll	lm	lm	ll	ll	ll	lm	ll	lm	ll	ll	ll	lm	ll	ll	ll	ll	lm	lm	ll	ll	ll
3	scaffold_32248_1991	<lmxll>	{0-}	(ll,lm)	lm	ll	lm	ll	lm	ll	ll	ll	lm	lm	ll	lm	lm	ll	lm	ll	lm	lm	lm	lm	lm	lm	lm	lm	ll	lm	ll	lm	ll	ll	ll	ll	ll	lm	lm	lm	lm	lm	lm	lm	lm	lm	ll	lm	lm
3	scaffold_3243_9538	<nnxnp>	{-1}	(nn,np)	np	nn	nn	nn	nn	np	np	np	nn	nn	np	np	np	np	nn	nn	nn	nn	nn	nn	nn	np	np	nn	np	np	np	np	np	np	np	nn	np	np	nn	nn	nn	nn	np	np	np	nn	nn	np	np
3	scaffold_3243_9598	<nnxnp>	{-0}	(nn,np)	nn	np	np	np	np	nn	nn	nn	np	np	nn	nn	nn	nn	np	np	np	np	np	np	np	nn	nn	np	nn	nn	nn	nn	nn	nn	nn	np	nn	nn	np	np	np	np	nn	nn	nn	np	np	nn	nn
3	scaffold_3243_9609	<hkxhk>	{10}	(hh,hk,kk)	hh	kk	hk	kk	hk	hk	hk	hk	hk	hk	hk	hh	hh	hk	hk	kk	hk	hk	hk	hk	hk	hh	hh	hk	hk	hh	hk	hh	hk	hk	hk	kk	hk	hk	hk	hk	hk	hk	hh	hh	hh	hk	kk	hh	hh
3	scaffold_32778_1122	<nnxnp>	{-1}	(nn,np)	np	nn	nn	nn	nn	np	nn	np	nn	nn	np	np	np	np	nn	nn	nn	nn	nn	nn	nn	np	np	nn	nn	np	np	np	np	np	np	nn	nn	np	nn	nn	nn	nn	np	np	np	nn	nn	np	np
3	scaffold_32778_1212	<nnxnp>	{-1}	(nn,np)	np	nn	nn	nn	nn	np	np	np	nn	nn	np	np	np	np	nn	nn	nn	nn	nn	nn	nn	np	np	nn	nn	np	np	np	np	np	np	nn	nn	np	nn	nn	nn	nn	np	np	np	nn	nn	np	np
3	scaffold_3287_3468	<hkxhk>	{11}	(hh,hk,kk)	kk	kk	hh	hh	hh	kk	hk	hk	hh	hh	kk	hk	kk	hk	hh	hk	hk	hh	hh	hk	hk	hk	kk	kk	kk	hk	kk	hk	kk	hk	kk	hk	hk	hk	hk	hh	hk	hk	kk	hk	hk	hk	hk	hk	hk
3	scaffold_3330_4772	<nnxnp>	{-1}	(nn,np)	np	np	nn	nn	nn	np	nn	nn	nn	nn	np	np	np	np	nn	np	nn	nn	nn	np	np	np	np	np	nn	nn	np	np	np	nn	np	np	nn	np	nn	nn	nn	np	np	np	np	nn	np	nn	np
3	scaffold_3332_2249	<nnxnp>	{-1}	(nn,np)	np	nn	nn	nn	nn	np	np	np	nn	nn	np	np	nn	nn	nn	nn	np	nn	nn	nn	nn	np	np	nn	np	np	nn	nn	np	np	np	nn	np	np	nn	nn	nn	nn	np	np	np	nn	nn	np	np
3	scaffold_33464_3053	<hkxhk>	{11}	(hh,hk,kk)	kk	kk	hh	hh	hk	kk	hk	hk	hh	hh	kk	hk	hk	hk	hh	hk	hh	hh	hh	hk	hk	hk	kk	kk	hk	hh	kk	hk	kk	hk	kk	hk	hk	hk	hk	hh	hk	hk	kk	hk	hk	hh	hk	hh	hk
3	scaffold_3465_5158	<nnxnp>	{-1}	(nn,np)	np	nn	nn	nn	nn	np	np	np	nn	nn	np	np	np	np	nn	nn	nn	nn	nn	nn	nn	nn	np	nn	nn	np	np	np	np	np	np	nn	nn	np	nn	nn	nn	nn	np	np	np	nn	nn	np	np
3	scaffold_35026_341	<nnxnp>	{-0}	(nn,np)	nn	np	np	np	np	nn	nn	nn	np	np	nn	nn	nn	nn	np	np	nn	np	np	np	np	nn	nn	np	nn	nn	nn	nn	nn	nn	nn	np	nn	nn	np	np	np	np	nn	nn	nn	np	np	nn	nn
3	scaffold_3520_10124	<nnxnp>	{-1}	(nn,np)	np	np	nn	nn	nn	np	nn	np	nn	nn	np	np	np	np	nn	np	np	nn	nn	np	np	np	np	np	np	nn	np	np	np	nn	np	np	nn	np	nn	nn	nn	np	np	np	np	nn	np	nn	np
3	scaffold_3520_9886	<nnxnp>	{-1}	(nn,np)	np	np	nn	nn	nn	np	nn	nn	nn	nn	np	np	np	np	nn	np	np	nn	nn	np	np	np	np	np	np	nn	np	np	np	nn	np	np	nn	np	nn	nn	nn	np	np	np	np	nn	np	nn	np
3	scaffold_35616_2275	<nnxnp>	{-0}	(nn,np)	nn	np	np	np	np	nn	nn	nn	np	np	nn	nn	nn	nn	np	np	np	np	np	np	np	nn	nn	nn	np	np	nn	nn	nn	np	nn	nn	np	nn	np	np	np	np	nn	nn	nn	np	nn	nn	nn
3	scaffold_35753_1600	<nnxnp>	{-1}	(nn,np)	np	nn	nn	nn	nn	np	nn	np	nn	nn	np	np	np	np	nn	np	nn	nn	nn	nn	nn	np	np	np	nn	nn	np	np	np	nn	np	np	nn	np	nn	nn	nn	nn	np	np	np	nn	np	np	np
3	scaffold_36168_1897	<nnxnp>	{-0}	(nn,np)	nn	np	np	nn	np	nn	np	nn	nn	np	nn	nn	nn	np	nn	np	nn	np	np	np	np	nn	nn	np	nn	np	np	np	np	nn	np	np	np	nn	nn	np	nn	nn	nn	nn	nn	nn	nn	nn	np
3	scaffold_36630_1455	<hkxhk>	{10}	(hh,hk,kk)	hh	kk	hk	hk	hk	hk	hk	hk	hh	hk	kk	hh	hk	kk	hk	hk	hk	kk	hk	hk	hk	hk	hh	hk	hk	kk	hk	hk	hk	hk	hk	kk	hk	hh	hh	kk	hh	hh	hh	hh	hk	hk	hh	hh	hk
3	scaffold_37044_2156	<lmxll>	{1-}	(ll,lm)	ll	lm	ll	lm	ll	lm	ll	lm	ll	ll	lm	ll	ll	lm	lm	lm	ll	ll	ll	ll	ll	lm	ll	ll	lm	lm	lm	ll	ll	lm	ll	lm	ll	ll	ll	lm	ll	ll	ll	ll	lm	lm	ll	ll	ll
3	scaffold_37792_1500	<lmxll>	{1-}	(ll,lm)	ll	lm	ll	lm	ll	lm	lm	lm	ll	ll	ll	ll	ll	lm	lm	lm	ll	ll	ll	ll	ll	ll	ll	ll	lm	ll	lm	ll	lm	lm	lm	lm	lm	ll	ll	ll	ll	ll	ll	ll	ll	ll	lm	ll	ll
3	scaffold_37953_2229	<lmxll>	{1-}	(ll,lm)	ll	lm	ll	lm	ll	lm	lm	lm	ll	ll	lm	ll	ll	lm	lm	lm	ll	lm	ll	ll	ll	ll	ll	ll	lm	lm	lm	ll	lm	lm	ll	lm	ll	ll	ll	ll	ll	ll	ll	ll	ll	lm	lm	ll	ll
3	scaffold_37953_2374	<lmxll>	{1-}	(ll,lm)	ll	lm	ll	lm	ll	lm	lm	lm	ll	ll	lm	ll	ll	lm	lm	lm	ll	lm	ll	ll	ll	ll	ll	ll	lm	lm	lm	ll	lm	lm	ll	lm	ll	ll	ll	ll	ll	ll	ll	ll	ll	lm	lm	ll	ll
3	scaffold_3809_1860	<lmxll>	{0-}	(ll,lm)	lm	ll	lm	ll	lm	ll	lm	ll	lm	lm	ll	lm	lm	ll	ll	ll	ll	lm	lm	lm	lm	ll	lm	lm	ll	ll	lm	lm	lm	ll	lm	ll	lm	lm	lm	ll	lm	lm	lm	lm	ll	ll	lm	lm	lm
3	scaffold_3812_6378	<hkxhk>	{11}	(hh,hk,kk)	hk	hk	hh	hk	hh	kk	kk	kk	hh	hh	kk	hk	hh	kk	hk	hk	hk	hh	hh	hh	hh	hk	hk	hh	kk	kk	hk	hh	kk	kk	hk	hk	kk	hk	hh	hh	hh	hh	hk	hk	hk	hk	hk	hk	hk
3	scaffold_38212_2457	<nnxnp>	{-1}	(nn,np)	np	nn	nn	nn	nn	np	np	np	nn	nn	np	np	np	np	nn	nn	nn	nn	nn	nn	nn	np	nn	nn	nn	np	np	np	nn	np	np	nn	np	np	nn	nn	nn	nn	np	np	np	nn	nn	np	np
3	scaffold_38329_2902	<hkxhk>	{11}	(hh,hk,kk)	hk	hk	hh	hk	hh	kk	kk	kk	hh	hh	kk	hk	hh	hk	hk	hk	hk	hk	hh	hh	hh	hk	hk	hh	kk	kk	hk	hh	hk	kk	hk	hk	hk	hk	hk	hh	hh	hk	hk	hk	hk	hk	hk	hk	hh
3	scaffold_38434_1219	<nnxnp>	{-1}	(nn,np)	np	nn	nn	nn	nn	np	np	np	nn	nn	np	np	nn	np	nn	nn	np	nn	nn	nn	nn	np	np	nn	np	np	np	nn	np	np	np	nn	np	np	nn	nn	nn	nn	np	np	np	nn	nn	np	np
3	scaffold_38434_1354	<nnxnp>	{-1}	(nn,np)	np	nn	nn	nn	nn	np	np	np	nn	nn	np	np	nn	np	nn	nn	np	nn	nn	nn	nn	np	np	nn	np	np	np	nn	np	np	np	nn	np	np	nn	nn	nn	nn	np	np	np	nn	nn	np	np
3	scaffold_38434_1854	<nnxnp>	{-1}	(nn,np)	np	nn	nn	nn	nn	np	np	nn	nn	nn	np	np	nn	nn	nn	nn	np	nn	nn	nn	nn	np	np	nn	np	nn	np	nn	np	np	np	nn	np	np	nn	nn	nn	nn	np	np	np	nn	nn	nn	np
3	scaffold_3860_5450	<nnxnp>	{-0}	(nn,np)	np	nn	np	nn	np	nn	nn	nn	np	np	nn	np	np	nn	np	nn	np	np	np	np	np	np	np	np	nn	np	nn	np	nn	nn	nn	nn	nn	np	np	np	np	np	np	np	np	np	nn	np	np
3	scaffold_39193_792	<hkxhk>	{11}	(hh,hk,kk)	hk	hk	hh	kk	hh	kk	hh	hk	hk	hh	hk	hk	hh	hk	kk	kk	kk	hk	hh	hh	hh	kk	hk	hh	kk	hk	hh	hh	hh	kk	hh	hk	hh	hk	hk	hk	hk	hk	hk	hk	kk	kk	hk	hk	hh
3	scaffold_39660_2349	<hkxhk>	{11}	(hh,hk,kk)	hk	kk	hh	hh	hh	hk	kk	hk	hh	hh	hk	kk	kk	hk	kk	kk	hh	hh	hh	hh	kk	kk	hk	hk	kk	hh	hk	kk	hk	hh	hk	hk	hh	hk	hh	hh	hh	hh	hk	hk	hk	hh	hk	hk	kk
3	scaffold_40272_1259	<lmxll>	{1-}	(ll,lm)	ll	lm	ll	lm	ll	lm	lm	lm	ll	ll	lm	ll	ll	lm	lm	lm	ll	lm	ll	ll	ll	ll	ll	ll	lm	lm	lm	ll	lm	lm	ll	lm	ll	ll	ll	ll	ll	ll	ll	ll	ll	lm	lm	ll	ll
3	scaffold_40993_3056	<lmxll>	{0-}	(ll,lm)	lm	ll	lm	lm	lm	ll	ll	ll	lm	ll	ll	lm	lm	ll	lm	ll	lm	lm	lm	lm	lm	lm	ll	lm	ll	lm	ll	lm	ll	ll	ll	ll	ll	ll	ll	lm	lm	lm	lm	lm	lm	lm	ll	ll	lm
3	scaffold_41055_2500	<hkxhk>	{00}	(hh,hk,kk)	hh	hh	kk	kk	kk	hh	hk	hh	kk	kk	hh	hk	hk	hh	kk	hk	kk	kk	kk	kk	hh	hk	hh	hh	hk	kk	hh	hk	hh	hk	hh	hh	kk	hh	hk	kk	kk	kk	hh	hh	hk	kk	hh	hh	hk
3	scaffold_41055_2501	<lmxll>	{1-}	(ll,lm)	lm	lm	ll	ll	ll	ll	lm	ll	ll	ll	lm	lm	ll	lm	ll	ll	ll	ll	ll	ll	lm	ll	lm	lm	lm	ll	lm	ll	ll	lm	lm	lm	ll	lm	lm	ll	ll	ll	lm	lm	ll	ll	lm	lm	ll
3	scaffold_41493_2983	<hkxhk>	{11}	(hh,hk,kk)	kk	kk	hh	hh	hk	kk	hk	hk	hh	hh	kk	hk	hh	hk	hh	hk	hh	hh	hh	hh	hk	hk	kk	kk	hk	hh	kk	hk	kk	hk	kk	kk	hk	hk	hk	hh	hk	hh	kk	hk	hk	hh	hk	kk	hk
3	scaffold_42014_1292	<nnxnp>	{-1}	(nn,np)	np	nn	nn	nn	nn	np	np	np	nn	nn	np	np	nn	np	nn	nn	np	nn	nn	nn	nn	np	np	nn	np	np	nn	nn	np	np	np	nn	np	np	nn	nn	nn	nn	np	np	np	nn	nn	np	np
3	scaffold_42119_2582	<nnxnp>	{-0}	(nn,np)	nn	np	np	np	np	nn	nn	nn	np	np	nn	nn	nn	nn	np	np	nn	np	np	np	np	nn	nn	np	nn	nn	nn	nn	nn	nn	nn	np	nn	nn	np	np	np	np	nn	nn	nn	np	np	nn	nn
3	scaffold_42742_163	<hkxhk>	{10}	(hh,hk,kk)	hh	kk	hk	kk	hk	hk	hk	hk	hk	hk	hk	hh	hh	hk	hk	kk	hk	hk	hk	hk	hk	hh	hk	hk	kk	hh	hk	hh	hk	hk	hk	hk	kk	hk	kk	hk	hk	hk	hh	hh	hh	hk	kk	hk	hh
3	scaffold_42994_1177	<nnxnp>	{-1}	(nn,np)	np	np	nn	nn	nn	np	nn	nn	nn	nn	np	np	np	np	nn	np	nn	nn	nn	nn	nn	np	np	np	nn	nn	np	np	np	nn	np	np	nn	np	nn	nn	nn	nn	np	np	np	nn	np	np	np
3	scaffold_4302_2816	<nnxnp>	{-0}	(nn,np)	nn	np	np	np	np	nn	nn	nn	np	np	nn	nn	nn	nn	np	np	nn	np	np	np	np	nn	nn	np	nn	nn	nn	nn	nn	nn	nn	np	nn	nn	np	np	np	np	nn	nn	nn	np	np	nn	nn
3	scaffold_43967_1194	<hkxhk>	{01}	(hh,hk,kk)	hk	hh	hk	hk	hk	kk	hh	kk	hk	hk	kk	hk	hk	kk	hk	hh	hk	hk	hk	hk	hk	hk	kk	hk	hh	hk	kk	hk	kk	kk	kk	kk	hh	kk	hh	hk	hk	hk	hk	hk	hk	hk	hh	kk	hk
3	scaffold_43967_1276	<nnxnp>	{-1}	(nn,np)	np	nn	nn	nn	nn	np	nn	nn	nn	nn	np	nn	np	nn	nn	nn	nn	nn	nn	nn	nn	np	np	nn	nn	np	np	np	nn	np	np	np	nn	np	nn	nn	nn	nn	np	np	np	nn	nn	np	np
3	scaffold_43967_1301	<hkxhk>	{01}	(hh,hk,kk)	kk	hh	hk	hk	hk	hk	hh	hh	hk	hk	hk	kk	kk	hh	hk	hh	hk	hk	hk	hk	hk	kk	hk	hk	hh	kk	hk	kk	hh	hk	hk	hk	hh	hk	hh	hk	hk	hk	kk	kk	kk	hk	hh	hk	kk
3	scaffold_44298_2166	<nnxnp>	{-0}	(nn,np)	nn	np	nn	nn	np	nn	nn	nn	np	np	nn	nn	np	nn	nn	np	nn	np	np	np	np	nn	nn	np	nn	nn	nn	np	nn	nn	nn	np	nn	nn	np	np	np	np	nn	nn	nn	np	np	nn	nn
3	scaffold_44864_476	<nnxnp>	{-0}	(nn,np)	nn	np	np	nn	np	nn	np	nn	nn	np	nn	nn	np	np	nn	np	nn	np	np	np	np	nn	nn	np	nn	np	np	np	np	nn	np	np	np	nn	nn	np	nn	nn	nn	nn	nn	nn	nn	nn	np
3	scaffold_44864_517	<nnxnp>	{-0}	(nn,np)	nn	np	np	nn	np	nn	np	nn	nn	np	nn	nn	np	np	nn	np	nn	np	np	np	np	nn	nn	np	nn	np	np	np	np	nn	np	np	np	nn	nn	np	nn	nn	nn	nn	nn	nn	nn	nn	np
3	scaffold_44_6824	<hkxhk>	{11}	(hh,hk,kk)	kk	kk	hh	hh	hk	kk	hk	hk	hh	hh	kk	hk	hk	hk	hh	hk	hh	hh	hh	hk	hk	hk	kk	kk	hk	hh	kk	hk	kk	hk	kk	kk	hk	hk	hk	hh	hk	hk	kk	hk	hk	hh	hk	hk	hk
3	scaffold_45381_868	<hkxhk>	{11}	(hh,hk,kk)	hk	hk	hh	kk	hh	kk	hk	kk	hk	hh	kk	hk	hh	hk	hk	hk	kk	hh	hh	hh	hh	kk	hk	hh	kk	hk	hh	hh	hh	kk	hh	hk	hk	hk	hk	hk	hk	hk	hk	hk	kk	kk	hh	hk	hh
3	scaffold_45381_872	<hkxhk>	{00}	(hh,hk,kk)	hk	hk	kk	hh	kk	hh	hk	hh	hk	kk	hh	hk	kk	hk	hk	hk	hh	kk	kk	kk	kk	hh	hk	kk	hh	hk	kk	kk	kk	hh	kk	hk	hk	hk	hk	hk	hk	hk	hk	hk	hh	hh	kk	hk	kk
3	scaffold_4601_4636	<nnxnp>	{-1}	(nn,np)	np	nn	nn	nn	nn	np	nn	np	nn	nn	np	np	np	np	nn	np	nn	nn	nn	nn	nn	np	nn	np	nn	nn	np	np	np	nn	np	np	nn	np	nn	nn	nn	nn	np	np	np	nn	np	np	np
3	scaffold_46112_2395	<hkxhk>	{10}	(hh,hk,kk)	hh	kk	hk	kk	hk	hk	hk	hk	hk	hk	hk	hh	hk	kk	kk	kk	hh	hk	hk	hk	hk	hh	hh	hk	hk	hk	kk	hk	hk	hk	hh	kk	hk	hh	hk	hk	hk	hk	hh	hh	hh	kk	kk	hh	hh
3	scaffold_46400_1023	<lmxll>	{0-}	(ll,lm)	lm	ll	lm	lm	lm	ll	ll	ll	lm	lm	ll	lm	lm	ll	lm	ll	lm	lm	lm	lm	lm	lm	ll	lm	ll	lm	ll	lm	ll	ll	ll	ll	ll	ll	ll	lm	lm	lm	lm	lm	lm	lm	ll	ll	lm
3	scaffold_46429_170	<lmxll>	{0-}	(ll,lm)	lm	ll	lm	ll	lm	ll	ll	ll	lm	lm	ll	lm	lm	ll	ll	ll	lm	lm	lm	lm	lm	lm	lm	lm	ll	lm	ll	lm	ll	ll	ll	ll	ll	lm	lm	lm	lm	lm	lm	lm	lm	lm	ll	ll	lm
3	scaffold_46451_1146	<hkxhk>	{10}	(hh,hk,kk)	hh	kk	hk	kk	hk	hk	hk	hk	hk	hk	hk	hh	hh	hk	hk	kk	hh	hk	hk	hk	hk	hh	hh	hk	hk	hh	hk	hh	hk	hk	hk	kk	hk	hh	hk	hk	hk	hk	hh	hh	hh	hk	kk	hh	hh
3	scaffold_46587_1825	<nnxnp>	{-1}	(nn,np)	np	nn	nn	nn	nn	np	np	np	nn	nn	np	np	np	np	nn	nn	nn	nn	nn	nn	nn	np	np	np	nn	np	np	np	np	nn	np	np	nn	np	nn	nn	nn	nn	np	np	np	nn	np	np	np
3	scaffold_47624_1052	<hkxhk>	{00}	(hh,hk,kk)	hk	hk	kk	hk	kk	hh	hh	hh	kk	kk	hh	hk	hk	hh	hk	hk	hk	kk	kk	kk	kk	hk	hk	kk	hh	hk	hh	hk	hh	hh	hh	hk	hh	hk	kk	kk	kk	kk	hk	hk	hk	kk	hk	hk	hk
3	scaffold_4840_3606	<lmxll>	{0-}	(ll,lm)	lm	ll	lm	ll	lm	ll	lm	ll	lm	lm	ll	lm	lm	ll	ll	ll	ll	lm	lm	lm	lm	ll	lm	lm	ll	ll	lm	lm	lm	ll	lm	ll	lm	lm	lm	ll	lm	lm	lm	lm	ll	ll	lm	lm	lm
3	scaffold_48474_2027	<nnxnp>	{-0}	(nn,np)	nn	nn	np	nn	np	nn	nn	nn	nn	np	nn	nn	np	np	nn	np	nn	np	np	np	np	nn	nn	np	nn	np	np	np	np	nn	np	np	np	nn	nn	np	nn	nn	nn	nn	nn	nn	nn	nn	np
3	scaffold_484_15337	<nnxnp>	{-1}	(nn,np)	np	nn	nn	np	nn	np	np	np	np	nn	np	np	nn	nn	nn	nn	np	nn	nn	nn	nn	np	nn	nn	np	np	nn	nn	nn	np	np	nn	np	np	np	nn	nn	np	nn	np	np	nn	nn	np	nn
3	scaffold_484_15461	<nnxnp>	{-1}	(nn,np)	np	nn	nn	np	nn	np	np	np	np	nn	np	np	nn	nn	nn	nn	np	nn	nn	nn	nn	np	nn	nn	np	np	nn	nn	nn	nn	np	nn	np	np	np	nn	nn	np	np	np	np	np	nn	np	nn
3	scaffold_48644_1138	<lmxll>	{0-}	(ll,lm)	lm	ll	lm	ll	lm	ll	lm	lm	lm	lm	ll	lm	lm	ll	ll	ll	ll	ll	lm	lm	lm	ll	lm	lm	ll	ll	lm	lm	lm	ll	lm	ll	lm	lm	lm	ll	lm	lm	lm	lm	ll	ll	lm	lm	lm
3	scaffold_49385_1487	<lmxll>	{1-}	(ll,lm)	ll	lm	ll	ll	ll	lm	lm	lm	ll	ll	lm	ll	ll	lm	ll	ll	ll	ll	ll	ll	ll	ll	ll	ll	lm	ll	lm	ll	lm	lm	lm	lm	lm	lm	lm	ll	ll	ll	lm	ll	ll	ll	lm	lm	ll
3	scaffold_49385_369	<lmxll>	{1-}	(ll,lm)	ll	lm	ll	ll	ll	lm	lm	lm	ll	ll	lm	ll	ll	lm	ll	ll	ll	ll	ll	ll	ll	ll	lm	ll	lm	ll	lm	ll	lm	lm	lm	lm	lm	lm	lm	ll	ll	ll	lm	ll	ll	ll	lm	lm	ll
3	scaffold_50545_2147	<nnxnp>	{-0}	(nn,np)	nn	nn	np	np	np	nn	nn	nn	nn	np	nn	nn	nn	nn	nn	np	nn	np	np	np	np	nn	nn	np	nn	nn	nn	nn	nn	nn	nn	np	nn	nn	np	np	np	np	nn	nn	nn	np	np	nn	nn
3	scaffold_50545_2171	<nnxnp>	{-0}	(nn,np)	nn	nn	np	np	np	nn	nn	nn	np	np	nn	nn	nn	nn	nn	np	nn	np	np	np	np	nn	nn	np	nn	nn	nn	nn	nn	nn	nn	np	nn	nn	np	np	np	np	nn	nn	nn	np	np	nn	nn
3	scaffold_51167_1566	<lmxll>	{1-}	(ll,lm)	ll	lm	ll	lm	ll	lm	lm	lm	ll	ll	lm	ll	ll	lm	lm	lm	ll	lm	ll	ll	ll	ll	ll	ll	lm	lm	lm	ll	lm	lm	ll	lm	ll	ll	ll	ll	ll	ll	ll	ll	ll	lm	lm	ll	ll
3	scaffold_51167_1574	<lmxll>	{1-}	(ll,lm)	ll	lm	ll	lm	ll	lm	lm	lm	ll	ll	lm	ll	ll	lm	lm	lm	ll	lm	ll	ll	ll	ll	ll	ll	lm	lm	lm	ll	lm	lm	ll	lm	ll	ll	ll	ll	ll	ll	ll	ll	ll	lm	lm	ll	ll
3	scaffold_52119_1893	<nnxnp>	{-1}	(nn,np)	np	nn	nn	nn	nn	np	nn	np	nn	nn	np	np	np	np	nn	np	nn	nn	nn	nn	nn	np	np	np	nn	nn	np	np	np	nn	np	np	nn	np	nn	nn	nn	nn	np	np	np	nn	np	np	np
3	scaffold_52491_1681	<nnxnp>	{-1}	(nn,np)	np	np	nn	nn	nn	np	nn	np	nn	nn	np	np	np	np	nn	np	nn	nn	nn	nn	np	np	np	np	nn	nn	np	np	np	nn	np	np	nn	np	nn	nn	nn	nn	np	np	np	nn	nn	np	np
3	scaffold_52772_564	<hkxhk>	{01}	(hh,hk,kk)	kk	hh	hk	hh	hk	hk	kk	kk	hk	hk	hk	hk	hk	hk	hh	hh	kk	hk	hk	hk	hk	kk	kk	hk	hk	kk	hh	hk	hk	hk	hk	hh	hk	kk	hh	hh	hk	hk	kk	kk	kk	hk	hh	kk	kk
3	scaffold_53046_292	<nnxnp>	{-0}	(nn,np)	nn	np	np	np	np	nn	nn	nn	np	np	nn	nn	nn	nn	np	np	nn	nn	np	np	np	nn	nn	np	nn	nn	nn	nn	nn	nn	nn	np	nn	nn	np	np	np	np	nn	nn	nn	np	np	nn	nn
3	scaffold_53375_1865	<nnxnp>	{-1}	(nn,np)	np	nn	nn	nn	nn	np	np	np	nn	nn	np	np	nn	nn	nn	nn	np	nn	nn	nn	nn	np	np	nn	np	np	nn	nn	np	np	np	nn	np	np	nn	nn	nn	nn	np	np	np	nn	nn	np	nn
3	scaffold_54603_1691	<hkxhk>	{11}	(hh,hk,kk)	hk	hk	hh	hk	hh	kk	kk	kk	hk	hh	kk	hk	hh	hk	hk	hk	hk	hk	hh	hh	hh	hk	hk	hh	kk	kk	hk	hh	hk	kk	hk	hk	hk	hk	hk	hh	hh	hk	hk	hk	hk	kk	hh	hk	hh
3	scaffold_54785_1107	<nnxnp>	{-1}	(nn,np)	np	nn	nn	nn	nn	np	np	np	nn	nn	np	np	nn	np	nn	nn	np	nn	nn	nn	nn	np	np	nn	np	np	nn	nn	np	np	np	nn	np	np	nn	nn	nn	nn	np	np	np	nn	nn	np	np
3	scaffold_55109_683	<hkxhk>	{10}	(hh,hk,kk)	hk	kk	hh	hk	hh	hh	hk	hk	hk	hk	kk	hk	hk	hh	hh	hk	hk	hh	hh	hk	hh	hk	hk	hk	kk	hk	hk	hk	hk	kk	hk	hh	kk	hk	kk	kk	hh	hh	hh	hk	hk	hh	hk	kk	hk
3	scaffold_55109_909	<hkxhk>	{10}	(hh,hk,kk)	hh	kk	hk	hk	hk	hk	hk	hk	hk	hk	hk	hh	hh	hk	hk	hk	hk	hk	hk	hk	hk	hh	hk	hh	kk	hh	hk	hh	hk	kk	hk	hk	kk	hk	kk	hk	hk	hk	hk	hh	hh	hk	hk	hk	hh
3	scaffold_55109_963	<hkxhk>	{10}	(hh,hk,kk)	hh	kk	hk	hk	hk	hk	hk	hk	hk	hk	hk	hh	hh	hk	hk	hk	hk	hk	hk	hk	hk	hh	hh	hh	kk	hh	hk	hh	hk	kk	hk	hk	kk	hk	kk	hk	hk	hk	hk	hh	hh	hk	hk	hk	hh
3	scaffold_55407_1135	<hkxhk>	{00}	(hh,hk,kk)	kk	hh	hk	hk	hk	hh	hk	hh	hk	hk	hh	hk	kk	hh	hk	kk	hk	hk	hk	hk	hh	kk	hh	hh	hk	hk	hh	kk	hh	hk	hh	hh	hk	hh	hk	hk	hk	hk	hh	hh	kk	hk	hh	hh	kk
3	scaffold_55507_341	<lmxll>	{0-}	(ll,lm)	lm	ll	lm	ll	lm	ll	ll	ll	lm	lm	ll	lm	lm	ll	lm	ll	lm	lm	lm	lm	lm	lm	lm	lm	ll	lm	ll	lm	ll	ll	ll	ll	ll	ll	lm	lm	lm	lm	ll	lm	ll	lm	ll	lm	lm
3	scaffold_55518_2216	<lmxll>	{1-}	(ll,lm)	ll	lm	ll	lm	ll	lm	ll	ll	ll	ll	lm	ll	ll	lm	lm	lm	lm	lm	ll	ll	ll	lm	ll	ll	lm	lm	ll	ll	ll	lm	ll	lm	ll	ll	ll	lm	ll	ll	ll	ll	lm	lm	ll	ll	ll
3	scaffold_5558_3852	<nnxnp>	{-0}	(nn,np)	nn	np	np	np	np	nn	nn	nn	np	np	nn	nn	nn	nn	np	np	np	np	np	np	np	nn	nn	np	np	nn	nn	nn	nn	np	nn	nn	np	nn	np	np	np	np	nn	nn	nn	np	np	nn	nn
3	scaffold_5558_3946	<nnxnp>	{-0}	(nn,np)	nn	np	np	np	np	nn	nn	nn	np	np	nn	nn	nn	nn	np	np	np	np	np	np	np	nn	nn	np	np	nn	nn	nn	nn	np	nn	nn	np	nn	np	np	np	np	nn	nn	nn	np	np	nn	nn
3	scaffold_5578_7960	<lmxll>	{1-}	(ll,lm)	ll	lm	ll	lm	ll	lm	ll	lm	ll	ll	lm	ll	ll	lm	lm	lm	lm	ll	ll	ll	ll	lm	ll	ll	lm	lm	ll	ll	ll	lm	ll	lm	ll	ll	ll	lm	ll	ll	ll	ll	lm	lm	ll	ll	ll
3	scaffold_5595_5982	<hkxhk>	{00}	(hh,hk,kk)	hk	hk	kk	hk	kk	hh	hh	hh	kk	kk	hh	hk	kk	hh	hk	hk	hk	kk	kk	kk	kk	hk	hk	kk	hh	hk	hh	kk	hh	hh	hh	hk	hh	hk	kk	kk	kk	kk	hk	hk	hk	kk	hk	hk	hk
3	scaffold_56734_1093	<lmxll>	{1-}	(ll,lm)	ll	lm	ll	lm	ll	lm	lm	lm	ll	ll	lm	ll	ll	lm	ll	lm	ll	ll	ll	ll	ll	ll	ll	ll	lm	ll	lm	ll	lm	lm	lm	lm	lm	ll	ll	ll	ll	ll	ll	ll	ll	ll	lm	ll	ll
3	scaffold_57061_1255	<lmxll>	{1-}	(ll,lm)	lm	lm	ll	ll	lm	lm	ll	ll	ll	ll	lm	ll	ll	ll	ll	ll	ll	ll	ll	ll	lm	ll	lm	lm	lm	ll	lm	ll	lm	lm	ll	lm	ll	ll	ll	ll	lm	ll	lm	ll	ll	ll	lm	lm	ll
3	scaffold_57070_1345	<hkxhk>	{10}	(hh,hk,kk)	hh	kk	hk	kk	hk	hk	hk	hk	hk	hk	hk	hh	hk	hk	kk	kk	hh	hk	hk	hk	hk	hh	hh	hk	hk	hk	hk	hk	hk	hk	hh	kk	hk	hh	hk	hk	hk	hk	hh	hh	hh	hk	kk	hh	hh
3	scaffold_57453_1060	<lmxll>	{1-}	(ll,lm)	ll	lm	ll	lm	ll	lm	lm	lm	ll	ll	lm	ll	ll	lm	ll	lm	ll	ll	ll	ll	ll	ll	ll	ll	lm	ll	lm	ll	lm	lm	lm	lm	lm	ll	ll	ll	ll	ll	ll	ll	ll	ll	lm	ll	ll
3	scaffold_57793_951	<nnxnp>	{-1}	(nn,np)	np	np	nn	nn	nn	np	nn	np	nn	nn	np	np	np	np	nn	np	nn	nn	nn	nn	np	np	np	np	nn	nn	np	np	np	nn	np	np	nn	np	nn	nn	nn	nn	np	np	np	nn	np	nn	np
3	scaffold_5795_673	<lmxll>	{0-}	(ll,lm)	lm	ll	lm	ll	lm	ll	ll	ll	lm	lm	ll	lm	lm	ll	ll	ll	lm	lm	lm	lm	lm	lm	lm	lm	ll	lm	ll	lm	ll	ll	ll	ll	ll	lm	lm	lm	lm	lm	lm	lm	lm	lm	ll	lm	lm
3	scaffold_5796_7731	<nnxnp>	{-1}	(nn,np)	np	nn	nn	nn	nn	np	np	np	nn	nn	np	np	np	np	nn	nn	nn	nn	nn	nn	nn	np	np	nn	np	np	np	np	np	np	np	nn	np	np	nn	nn	nn	nn	np	np	np	nn	nn	np	np
3	scaffold_5796_7771	<lmxll>	{1-}	(ll,lm)	ll	lm	ll	lm	ll	lm	ll	lm	ll	ll	lm	ll	ll	lm	ll	lm	ll	ll	ll	ll	ll	ll	ll	ll	lm	ll	lm	ll	lm	lm	lm	lm	lm	ll	ll	ll	ll	ll	ll	ll	ll	ll	lm	ll	ll
3	scaffold_5850_3387	<lmxll>	{0-}	(ll,lm)	lm	ll	lm	ll	lm	ll	ll	ll	lm	lm	ll	lm	lm	ll	ll	ll	lm	lm	lm	lm	lm	lm	lm	lm	ll	lm	ll	lm	ll	ll	ll	ll	ll	lm	lm	lm	lm	lm	lm	lm	lm	lm	ll	lm	lm
3	scaffold_58947_238	<nnxnp>	{-1}	(nn,np)	np	np	nn	nn	nn	np	nn	np	nn	nn	np	np	np	np	nn	np	np	nn	nn	np	np	np	np	np	np	nn	np	np	np	nn	np	np	nn	np	nn	nn	nn	np	np	np	np	nn	np	nn	np
3	scaffold_59355_1495	<nnxnp>	{-1}	(nn,np)	np	nn	nn	np	nn	np	nn	np	np	nn	nn	np	nn	nn	np	np	np	nn	nn	nn	nn	np	np	nn	np	nn	nn	nn	np	np	nn	nn	nn	np	np	nn	np	np	np	np	np	np	np	np	nn
3	scaffold_59598_424	<lmxll>	{0-}	(ll,lm)	lm	ll	lm	ll	lm	ll	ll	ll	lm	lm	ll	lm	lm	ll	ll	ll	lm	lm	lm	lm	lm	lm	lm	lm	ll	lm	ll	lm	ll	ll	ll	ll	ll	lm	lm	lm	lm	lm	lm	lm	lm	lm	ll	lm	lm
3	scaffold_5969_6481	<lmxll>	{1-}	(ll,lm)	ll	lm	ll	ll	ll	lm	lm	ll	ll	ll	lm	ll	ll	lm	ll	ll	ll	ll	ll	ll	ll	ll	lm	lm	lm	ll	lm	ll	lm	lm	lm	lm	lm	lm	lm	ll	ll	ll	lm	ll	ll	ll	lm	lm	ll
3	scaffold_60563_2063	<hkxhk>	{11}	(hh,hk,kk)	hk	hk	hh	kk	hh	kk	hh	hk	hk	hh	hk	hk	hh	hk	kk	kk	kk	hk	hh	hh	hh	kk	hk	hh	kk	hk	hh	hh	hh	kk	hh	hk	hh	hk	hk	hk	hk	hk	hk	hk	kk	kk	hk	hk	hh
3	scaffold_60765_2081	<hkxhk>	{11}	(hh,hk,kk)	kk	kk	hh	hh	hh	kk	hk	hk	hh	hh	kk	hk	kk	hk	hh	hk	hk	hh	hh	hk	hk	hk	kk	kk	kk	hk	kk	hk	kk	hk	kk	hk	hk	hk	hk	hh	hk	hk	kk	hk	hk	hk	hk	hk	hk
3	scaffold_61162_718	<lmxll>	{1-}	(ll,lm)	ll	lm	ll	lm	ll	lm	lm	lm	ll	ll	lm	ll	ll	lm	ll	lm	ll	ll	ll	ll	ll	ll	lm	ll	lm	ll	lm	ll	lm	lm	lm	lm	lm	lm	lm	ll	ll	ll	ll	ll	ll	ll	lm	lm	ll
3	scaffold_61162_731	<nnxnp>	{-0}	(nn,np)	nn	np	np	np	np	nn	nn	nn	np	np	nn	nn	nn	nn	np	np	np	np	np	np	np	nn	nn	np	np	nn	nn	nn	nn	nn	nn	nn	np	nn	np	np	np	np	nn	nn	nn	np	np	nn	nn
3	scaffold_61575_203	<lmxll>	{0-}	(ll,lm)	lm	ll	lm	ll	lm	ll	ll	ll	lm	lm	ll	lm	lm	ll	ll	ll	lm	lm	lm	lm	lm	lm	lm	lm	ll	lm	ll	lm	ll	ll	ll	ll	ll	lm	lm	lm	lm	lm	lm	lm	lm	lm	ll	lm	lm
3	scaffold_6178_5522	<hkxhk>	{00}	(hh,hk,kk)	kk	kk	hk	hh	hk	hh	hk	hh	kk	hk	hh	hh	hk	hh	hh	kk	hh	hk	hk	hk	hk	hh	hh	hk	hh	kk	hk	hk	hk	hh	kk	hk	hk	hk	hh	kk	kk	kk	hk	kk	hh	kk	kk	hk	hk
3	scaffold_61914_945	<hkxhk>	{00}	(hh,hk,kk)	hk	hk	kk	hk	kk	hh	hh	hh	kk	kk	hh	hk	kk	hh	hk	hk	kk	kk	kk	kk	kk	hk	hk	kk	hh	hh	hk	kk	hh	hh	hk	hk	hk	hk	hk	kk	kk	kk	hh	hk	hk	hk	hh	hk	kk
3	scaffold_62655_1406	<lmxll>	{0-}	(ll,lm)	lm	ll	lm	ll	lm	ll	lm	ll	lm	lm	ll	lm	lm	ll	ll	ll	ll	lm	lm	lm	lm	ll	lm	lm	ll	ll	lm	lm	lm	ll	lm	ll	lm	lm	lm	ll	lm	lm	lm	lm	ll	ll	lm	lm	lm
3	scaffold_6379_4462	<hkxhk>	{11}	(hh,hk,kk)	hk	hk	hh	hk	hh	kk	kk	kk	hh	hh	kk	hk	hh	hk	hk	hk	hk	hk	hh	hh	hh	hk	hk	hh	kk	kk	hk	hh	kk	kk	hk	hk	hk	hk	hk	hh	hh	hh	hk	hk	hk	hk	hk	hk	hk
3	scaffold_6379_4585	<hkxhk>	{00}	(hh,hk,kk)	hk	hk	kk	hk	kk	hh	hh	hh	kk	kk	hh	hk	kk	hk	hk	hk	hh	hk	kk	kk	kk	hk	hk	kk	hh	hh	hk	kk	hh	hh	hk	hk	hk	hk	hk	kk	kk	kk	kk	hk	hk	hk	hk	kk	hk
3	scaffold_64332_1557	<nnxnp>	{-1}	(nn,np)	np	nn	nn	nn	nn	np	np	np	nn	nn	np	np	np	np	nn	nn	nn	nn	nn	nn	nn	np	np	nn	nn	np	np	np	np	np	np	np	nn	np	nn	nn	nn	nn	np	np	np	nn	nn	np	np
3	scaffold_64854_544	<nnxnp>	{-0}	(nn,np)	nn	np	np	np	np	nn	nn	nn	np	np	nn	nn	nn	nn	np	np	nn	nn	np	np	np	nn	nn	np	nn	nn	nn	nn	nn	nn	nn	np	nn	nn	np	np	np	np	nn	nn	nn	np	np	nn	nn
3	scaffold_64939_1541	<lmxll>	{1-}	(ll,lm)	ll	lm	ll	lm	ll	lm	ll	lm	ll	ll	lm	ll	ll	lm	lm	lm	lm	ll	ll	ll	ll	lm	ll	ll	lm	lm	ll	ll	ll	lm	ll	lm	ll	ll	ll	lm	ll	ll	ll	ll	lm	lm	ll	ll	ll
3	scaffold_64939_1550	<hkxhk>	{10}	(hh,hk,kk)	hh	kk	hk	hk	hk	hk	hk	hk	hh	hk	hk	hh	hk	kk	kk	kk	hk	hk	hk	hk	hk	hk	hh	hk	hk	kk	hk	hk	hk	hk	hk	kk	hh	hh	hh	kk	hh	hh	hh	hh	hk	hk	hh	hh	hk
3	scaffold_64939_1552	<nnxnp>	{-0}	(nn,np)	nn	np	np	nn	np	nn	np	nn	nn	np	nn	nn	np	np	np	np	nn	np	np	np	np	nn	nn	np	nn	np	np	np	np	nn	np	np	nn	nn	nn	np	nn	nn	nn	nn	nn	nn	nn	nn	np
3	scaffold_6553_5632	<nnxnp>	{-1}	(nn,np)	np	nn	nn	nn	nn	np	np	np	nn	nn	np	np	np	np	nn	nn	np	nn	nn	nn	nn	np	np	nn	np	np	np	np	np	np	np	nn	np	np	nn	nn	nn	nn	np	np	np	nn	nn	np	np
3	scaffold_6553_5779	<nnxnp>	{-0}	(nn,np)	nn	np	np	np	np	nn	nn	nn	np	np	nn	nn	nn	nn	np	np	nn	np	np	np	np	nn	nn	np	nn	nn	nn	nn	nn	nn	nn	np	nn	nn	np	np	np	np	nn	nn	nn	np	np	nn	nn
3	scaffold_6553_5803	<nnxnp>	{-1}	(nn,np)	np	nn	nn	nn	nn	np	np	np	nn	nn	np	np	np	np	nn	nn	np	nn	nn	nn	nn	np	np	nn	np	np	np	np	np	np	np	nn	np	np	nn	nn	nn	nn	np	np	np	nn	nn	np	np
3	scaffold_69546_1416	<lmxll>	{0-}	(ll,lm)	lm	ll	lm	ll	lm	ll	lm	ll	lm	lm	ll	lm	lm	ll	ll	ll	ll	lm	lm	lm	lm	ll	lm	lm	ll	ll	lm	lm	lm	ll	lm	ll	lm	lm	lm	ll	lm	lm	lm	lm	ll	ll	lm	lm	lm
3	scaffold_69649_790	<nnxnp>	{-1}	(nn,np)	np	np	nn	nn	nn	np	nn	np	nn	nn	np	np	np	np	nn	np	nn	nn	nn	np	np	np	np	np	nn	nn	np	np	np	nn	np	np	nn	np	nn	nn	nn	np	np	np	np	nn	np	nn	np
3	scaffold_69755_831	<hkxhk>	{11}	(hh,hk,kk)	hk	hk	hh	kk	hh	kk	hk	kk	hk	hh	kk	hk	hh	hk	hk	hk	kk	hh	hh	hh	hh	kk	hk	hh	kk	hk	hh	hh	hh	kk	hh	hk	hk	hk	hk	hk	hk	hk	hk	hk	kk	kk	hh	hk	hh
3	scaffold_70042_940	<hkxhk>	{10}	(hh,hk,kk)	hh	kk	hk	kk	hk	hk	hk	hh	hk	hk	hk	hh	hk	hk	kk	kk	hh	hk	hk	hk	hk	hh	hh	hk	hk	hk	hk	hk	hk	hk	hh	kk	hk	hh	hk	hk	hk	hk	hh	hh	hh	hk	kk	hh	hh
3	scaffold_70071_808	<nnxnp>	{-1}	(nn,np)	np	nn	nn	nn	nn	np	np	np	nn	nn	np	np	np	np	nn	nn	np	nn	nn	nn	nn	np	np	nn	np	np	np	np	np	np	np	nn	np	np	nn	nn	nn	nn	np	np	np	nn	nn	np	np
3	scaffold_726_12560	<nnxnp>	{-0}	(nn,np)	nn	np	np	np	np	nn	nn	nn	np	np	nn	nn	nn	nn	np	np	np	nn	np	np	np	nn	nn	nn	np	np	nn	nn	nn	np	nn	nn	np	nn	np	np	np	np	nn	nn	nn	np	nn	nn	nn
3	scaffold_72821_1430	<hkxhk>	{00}	(hh,hk,kk)	hh	hh	kk	kk	kk	hh	hk	hh	kk	kk	hh	kk	hk	hh	kk	hk	kk	kk	kk	kk	hh	hk	hh	hh	hk	kk	hh	hk	hh	hk	hh	hh	hk	hh	hk	kk	kk	kk	hh	hh	hk	kk	hh	hh	hk
3	scaffold_73112_1219	<nnxnp>	{-1}	(nn,np)	np	nn	nn	nn	nn	np	nn	np	nn	nn	np	np	np	np	nn	nn	nn	nn	nn	nn	nn	np	np	np	nn	nn	np	np	np	nn	np	np	nn	np	nn	nn	nn	nn	np	np	np	nn	np	np	np
3	scaffold_73187_404	<nnxnp>	{-0}	(nn,np)	nn	np	np	np	np	nn	nn	nn	np	np	nn	nn	np	nn	np	np	nn	np	np	np	np	nn	nn	np	nn	nn	nn	np	nn	nn	nn	np	nn	nn	np	np	np	np	nn	nn	nn	np	np	nn	nn
3	scaffold_743_1726	<lmxll>	{1-}	(ll,lm)	lm	lm	ll	ll	ll	lm	lm	lm	ll	ll	lm	lm	ll	lm	ll	ll	ll	ll	ll	ll	lm	ll	lm	lm	lm	ll	lm	ll	lm	lm	lm	lm	ll	lm	lm	ll	ll	ll	lm	lm	ll	ll	lm	lm	ll
3	scaffold_75630_1115	<hkxhk>	{01}	(hh,hk,kk)	kk	hk	hh	hk	hh	hk	hh	hk	kk	hh	hk	kk	hh	hk	hk	hk	hk	hh	hh	hh	hh	hk	kk	hh	hk	hk	hh	hh	hh	hk	hh	hk	hh	kk	kk	hk	kk	kk	kk	kk	hk	hk	kk	kk	hh
3	scaffold_776_13766	<nnxnp>	{-1}	(nn,np)	np	np	nn	nn	nn	np	nn	np	nn	nn	np	np	nn	np	nn	np	nn	nn	nn	np	np	np	np	np	nn	nn	np	np	np	nn	np	np	nn	np	nn	nn	nn	np	np	np	np	nn	np	nn	nn
3	scaffold_776_13957	<nnxnp>	{-1}	(nn,np)	np	np	nn	nn	nn	np	nn	nn	nn	nn	np	np	np	np	nn	np	nn	nn	nn	np	np	np	np	np	nn	nn	np	np	np	nn	np	np	nn	np	nn	nn	nn	np	np	np	np	nn	nn	nn	np
3	scaffold_7771_2057	<lmxll>	{1-}	(ll,lm)	lm	lm	ll	ll	lm	lm	lm	ll	ll	ll	lm	ll	ll	ll	ll	ll	ll	ll	ll	ll	lm	ll	lm	lm	lm	ll	lm	ll	lm	lm	lm	lm	ll	ll	ll	ll	lm	ll	lm	ll	ll	ll	lm	lm	ll
3	scaffold_77824_1049	<nnxnp>	{-0}	(nn,np)	nn	np	np	nn	np	nn	np	nn	nn	np	nn	nn	np	np	nn	np	nn	np	np	np	np	nn	nn	np	nn	np	np	np	np	nn	np	np	np	nn	nn	np	nn	nn	nn	nn	nn	nn	nn	nn	np
3	scaffold_7798_8014	<hkxhk>	{10}	(hh,hk,kk)	hh	kk	hk	hk	hk	hk	hk	hh	hh	hk	kk	hh	hk	kk	hk	hk	hk	kk	hk	hk	hk	hk	hh	hk	hk	kk	hk	hk	hk	hk	hk	kk	hk	hh	hh	kk	hh	hh	hh	hh	hk	hk	hh	hh	hk
3	scaffold_7798_8021	<hkxhk>	{10}	(hh,hk,kk)	hh	kk	hk	hk	hk	hk	hk	hh	hh	hk	kk	hh	hk	kk	hk	hk	hk	kk	hk	hk	hk	hk	hh	hk	hk	kk	hk	hk	hk	hk	hk	kk	hk	hh	hh	kk	hh	hh	hh	hh	hk	hk	hh	hh	hk
3	scaffold_78516_1342	<lmxll>	{1-}	(ll,lm)	ll	lm	ll	lm	ll	lm	lm	ll	ll	ll	lm	ll	ll	lm	lm	lm	ll	ll	ll	ll	ll	ll	ll	ll	lm	ll	ll	ll	lm	lm	lm	lm	lm	ll	ll	ll	ll	ll	ll	ll	ll	ll	ll	ll	ll
3	scaffold_79392_656	<nnxnp>	{-1}	(nn,np)	np	nn	np	np	np	nn	nn	nn	np	np	nn	np	np	nn	np	nn	np	np	np	np	np	np	nn	np	nn	np	nn	np	nn	nn	nn	nn	nn	nn	nn	np	np	np	nn	np	np	np	nn	nn	np
3	scaffold_8068_4135	<lmxll>	{0-}	(ll,lm)	lm	ll	lm	lm	lm	ll	ll	ll	lm	lm	ll	lm	lm	ll	lm	lm	lm	lm	lm	lm	lm	lm	ll	lm	ll	lm	ll	lm	ll	ll	ll	ll	ll	ll	ll	lm	lm	lm	ll	lm	lm	lm	ll	ll	lm
3	scaffold_8068_4184	<lmxll>	{0-}	(ll,lm)	lm	ll	lm	lm	lm	ll	ll	ll	lm	lm	ll	lm	lm	ll	lm	lm	lm	lm	lm	lm	lm	lm	ll	lm	ll	lm	ll	lm	ll	ll	ll	ll	ll	ll	ll	lm	lm	lm	ll	lm	lm	lm	ll	ll	lm
3	scaffold_8068_4262	<lmxll>	{1-}	(ll,lm)	ll	lm	ll	ll	ll	lm	lm	lm	ll	ll	lm	ll	ll	lm	ll	ll	ll	ll	ll	ll	ll	ll	lm	ll	lm	ll	lm	ll	lm	lm	lm	lm	lm	lm	lm	ll	ll	ll	lm	ll	ll	ll	lm	lm	ll
3	scaffold_81500_1424	<nnxnp>	{-0}	(nn,np)	nn	np	np	np	np	nn	nn	nn	np	np	nn	nn	np	nn	np	np	nn	np	np	np	np	nn	nn	np	nn	nn	nn	np	nn	nn	nn	np	nn	nn	np	np	np	np	nn	nn	nn	np	np	nn	nn
3	scaffold_8171_7018	<nnxnp>	{-1}	(nn,np)	np	np	nn	nn	nn	np	nn	np	nn	nn	np	np	np	np	nn	np	nn	nn	nn	nn	np	np	np	np	nn	nn	np	np	np	nn	np	np	nn	np	nn	nn	nn	nn	np	np	np	nn	np	np	np
3	scaffold_8209_2932	<hkxhk>	{11}	(hh,hk,kk)	hk	hk	hh	kk	hh	kk	hk	kk	hk	hh	kk	hk	hh	hk	hk	hk	kk	hh	hh	hh	hh	kk	hk	hh	kk	kk	hk	hh	hh	kk	hk	hk	hk	hk	hk	hk	hk	hk	hk	hk	kk	kk	hh	hk	hh
3	scaffold_82560_930	<lmxll>	{1-}	(ll,lm)	ll	lm	ll	lm	ll	lm	lm	lm	ll	ll	lm	ll	ll	lm	lm	lm	ll	ll	ll	ll	ll	ll	ll	ll	lm	ll	lm	ll	lm	lm	lm	lm	lm	ll	ll	ll	ll	ll	ll	ll	ll	ll	lm	ll	ll
3	scaffold_82560_970	<lmxll>	{1-}	(ll,lm)	ll	lm	ll	lm	ll	lm	lm	lm	ll	ll	ll	ll	ll	lm	lm	lm	ll	ll	ll	ll	ll	ll	ll	ll	lm	ll	lm	ll	lm	ll	lm	lm	lm	ll	ll	ll	ll	ll	ll	ll	ll	ll	lm	ll	ll
3	scaffold_8265_2161	<hkxhk>	{11}	(hh,hk,kk)	kk	kk	hh	hh	hk	kk	hk	hk	hh	hh	kk	hk	hk	hk	hh	hk	hh	hh	hh	hh	hk	hk	kk	kk	hk	hh	kk	hk	kk	hk	kk	kk	hk	hk	hk	hh	hk	hh	kk	hk	hk	hh	hk	kk	hk
3	scaffold_8287_2876	<nnxnp>	{-0}	(nn,np)	nn	np	np	np	np	nn	nn	nn	np	np	nn	nn	nn	nn	np	np	np	np	np	np	np	nn	nn	np	np	nn	nn	nn	nn	nn	nn	nn	np	nn	np	np	np	np	nn	nn	nn	np	np	nn	nn
3	scaffold_83331_243	<nnxnp>	{-1}	(nn,np)	np	np	nn	nn	nn	np	nn	np	nn	nn	np	np	np	np	nn	np	nn	nn	nn	np	np	np	np	np	nn	nn	np	np	np	nn	np	np	nn	np	nn	nn	nn	np	np	np	np	nn	np	nn	np
3	scaffold_83985_935	<nnxnp>	{-0}	(nn,np)	nn	np	np	nn	np	nn	np	nn	nn	np	np	nn	np	np	nn	nn	nn	np	np	np	np	nn	nn	np	nn	np	np	np	np	nn	np	np	np	nn	nn	np	nn	nn	nn	nn	nn	nn	nn	nn	np
3	scaffold_84632_927	<nnxnp>	{-1}	(nn,np)	np	nn	nn	nn	nn	np	np	np	nn	nn	np	np	np	np	nn	nn	nn	nn	nn	nn	nn	np	np	nn	nn	np	np	np	np	np	np	np	nn	np	nn	nn	nn	nn	np	np	nn	nn	nn	nn	np
3	scaffold_84852_934	<hkxhk>	{11}	(hh,hk,kk)	hk	hh	hh	hk	hh	hk	kk	hk	hk	kk	hh	hk	kk	hh	hk	hk	hk	kk	kk	hh	hh	hk	hk	hh	hk	hh	kk	hh	hh	hk	hh	hh	hh	hk	hk	hh	hk	hk	hk	hk	hk	hk	hk	hk	hh
3	scaffold_85554_1128	<lmxll>	{0-}	(ll,lm)	lm	ll	lm	ll	lm	ll	lm	ll	lm	lm	ll	lm	lm	ll	ll	ll	ll	lm	lm	lm	lm	ll	lm	lm	ll	ll	lm	lm	lm	ll	lm	ll	lm	lm	lm	ll	lm	lm	lm	lm	ll	ll	lm	lm	lm
3	scaffold_8555_7284	<lmxll>	{1-}	(ll,lm)	lm	lm	ll	ll	lm	lm	lm	ll	ll	ll	lm	ll	lm	ll	ll	ll	ll	ll	ll	ll	ll	ll	lm	lm	lm	lm	lm	ll	lm	lm	lm	ll	lm	ll	lm	ll	lm	ll	lm	ll	ll	ll	ll	lm	ll
3	scaffold_8555_7312	<lmxll>	{1-}	(ll,lm)	lm	lm	ll	ll	lm	lm	lm	ll	ll	ll	lm	ll	lm	ll	ll	ll	ll	ll	ll	ll	ll	ll	lm	lm	lm	lm	lm	ll	lm	lm	lm	ll	lm	ll	lm	ll	lm	ll	lm	ll	ll	ll	ll	lm	ll
3	scaffold_85748_479	<hkxhk>	{10}	(hh,hk,kk)	hh	kk	hk	kk	hk	hk	hk	hk	hk	hk	hk	hh	hh	hk	hk	kk	hh	hk	hk	hk	hk	hh	hh	hk	hk	hh	hk	hh	hk	hk	hk	kk	hk	hh	hk	hk	hk	hk	hh	hh	hh	hk	kk	hh	hh
3	scaffold_85748_525	<lmxll>	{0-}	(ll,lm)	lm	ll	lm	ll	lm	ll	ll	ll	lm	lm	ll	lm	lm	ll	lm	ll	lm	lm	lm	lm	lm	lm	lm	lm	ll	lm	ll	lm	ll	ll	ll	ll	ll	lm	lm	lm	lm	lm	lm	lm	lm	lm	ll	lm	lm
3	scaffold_8610_6211	<hkxhk>	{11}	(hh,hk,kk)	hk	hk	hh	hk	hh	kk	kk	kk	hh	hh	kk	hk	hh	hk	hk	hk	hk	hk	hh	hh	hh	hk	hk	hh	kk	kk	hk	hh	kk	kk	hk	hk	hk	hk	hk	hh	hh	hk	hk	hk	hk	hk	hk	hk	hh
3	scaffold_8610_6310	<hkxhk>	{11}	(hh,hk,kk)	hk	hk	hh	hk	hh	kk	kk	kk	hh	hh	kk	hk	hh	hk	hk	hk	hk	hk	hh	hh	hh	hk	hk	hh	kk	kk	hk	hh	kk	kk	hk	hk	hk	hk	hk	hh	hh	hk	hk	hk	hk	hk	hk	hk	hh
3	scaffold_880_2215	<nnxnp>	{-1}	(nn,np)	np	np	nn	nn	nn	np	nn	np	nn	nn	np	nn	np	np	nn	np	nn	nn	nn	nn	np	np	np	np	nn	nn	np	np	np	nn	np	np	nn	np	nn	nn	nn	nn	np	np	np	nn	np	np	np
3	scaffold_8829_4362	<nnxnp>	{-1}	(nn,np)	np	nn	nn	nn	nn	np	np	np	nn	nn	np	np	nn	np	nn	nn	np	nn	nn	nn	nn	np	np	nn	np	np	nn	nn	nn	nn	np	nn	np	np	nn	nn	nn	nn	np	np	np	nn	nn	np	nn
3	scaffold_8860_2231	<nnxnp>	{-0}	(nn,np)	nn	np	np	nn	np	nn	np	nn	nn	np	nn	nn	np	np	np	np	nn	np	np	np	np	nn	nn	np	nn	np	np	np	np	nn	np	np	np	nn	nn	np	nn	nn	nn	nn	nn	nn	nn	nn	np
3	scaffold_88664_663	<lmxll>	{0-}	(ll,lm)	lm	ll	lm	ll	lm	ll	ll	ll	lm	lm	ll	lm	lm	ll	ll	ll	lm	lm	lm	lm	lm	lm	lm	lm	ll	lm	ll	lm	ll	ll	ll	ll	ll	lm	lm	lm	lm	lm	lm	lm	lm	lm	ll	lm	lm
3	scaffold_8873_4025	<nnxnp>	{-1}	(nn,np)	np	nn	nn	np	nn	np	np	np	np	nn	np	np	nn	nn	nn	nn	np	nn	nn	nn	nn	np	np	nn	np	np	nn	nn	nn	np	nn	nn	np	np	np	nn	np	np	np	np	np	np	nn	np	nn
3	scaffold_89673_809	<nnxnp>	{-1}	(nn,np)	np	nn	nn	nn	nn	np	np	np	nn	nn	np	np	np	np	nn	nn	np	nn	nn	nn	nn	np	np	nn	np	np	np	np	np	np	np	nn	np	np	nn	nn	nn	nn	nn	np	np	nn	nn	np	np
3	scaffold_90420_530	<nnxnp>	{-1}	(nn,np)	np	nn	nn	nn	nn	np	np	np	nn	nn	np	np	nn	np	nn	nn	np	nn	nn	nn	nn	np	np	nn	np	np	np	nn	np	np	np	nn	np	np	nn	nn	nn	nn	np	np	np	nn	nn	np	np
3	scaffold_90420_584	<nnxnp>	{-0}	(nn,np)	nn	np	np	np	np	nn	nn	nn	np	np	nn	nn	np	nn	np	np	nn	np	np	np	np	nn	nn	np	nn	nn	nn	np	nn	nn	nn	np	nn	nn	np	np	np	np	nn	nn	nn	np	np	nn	nn
3	scaffold_90420_626	<nnxnp>	{-1}	(nn,np)	np	nn	nn	nn	nn	np	np	np	nn	nn	np	np	nn	np	nn	nn	np	nn	nn	nn	nn	np	np	nn	np	np	np	nn	np	np	np	nn	np	np	nn	nn	nn	nn	np	np	np	nn	nn	np	np
3	scaffold_91148_665	<nnxnp>	{-1}	(nn,np)	np	nn	nn	nn	nn	np	np	np	nn	nn	np	np	nn	nn	nn	nn	np	nn	nn	nn	nn	np	np	nn	np	np	nn	nn	nn	np	np	nn	np	np	nn	nn	nn	nn	np	np	np	nn	nn	np	np
3	scaffold_9359_4141	<nnxnp>	{-1}	(nn,np)	np	np	nn	nn	nn	np	nn	np	nn	nn	np	nn	np	np	nn	np	nn	nn	nn	nn	np	np	nn	np	nn	nn	np	np	np	nn	np	np	nn	np	nn	nn	nn	nn	np	np	np	nn	np	np	np
3	scaffold_9368_5923	<nnxnp>	{-1}	(nn,np)	np	nn	nn	nn	nn	np	np	nn	nn	nn	nn	np	np	np	nn	nn	nn	nn	nn	nn	nn	np	nn	nn	nn	np	np	np	np	nn	np	np	nn	np	nn	nn	nn	nn	np	np	np	nn	nn	np	np
3	scaffold_9455_7256	<nnxnp>	{-1}	(nn,np)	np	np	nn	nn	nn	np	nn	np	nn	nn	np	np	nn	np	nn	np	nn	nn	nn	nn	np	np	np	np	nn	nn	np	np	np	nn	np	np	nn	np	nn	nn	nn	nn	np	np	np	nn	np	np	np
3	scf10688	<efxeg>	{11}	(ee,ef,eg,fg)	fg	fg	ee	ee	ee	fg	ef	fg	ee	ee	fg	ee	eg	fg	ee	eg	ee	ee	ee	ee	fg	eg	fg	fg	ef	ee	fg	eg	fg	ef	fg	fg	ef	fg	ef	ee	ee	ee	fg	fg	eg	ee	fg	fg	eg
3	SCF108252	<lmxll>	{0-}	(ll,lm)	lm	ll	lm	ll	lm	ll	ll	ll	lm	lm	ll	lm	lm	ll	ll	ll	lm	lm	lm	lm	lm	lm	lm	lm	ll	lm	ll	lm	ll	ll	ll	ll	ll	lm	lm	lm	lm	lm	lm	lm	lm	lm	ll	lm	lm
3	SCF110888	<nnxnp>	{-0}	(nn,np)	nn	np	np	np	np	nn	nn	nn	np	np	nn	nn	np	nn	np	np	nn	np	np	np	nn	nn	np	np	nn	nn	np	np	nn	nn	nn	np	nn	nn	np	np	np	np	nn	nn	nn	np	np	nn	nn
3	scf142e	<efxeg>	{11}	(ee,ef,eg,fg)	fg	fg	ee	ee	ee	fg	ef	fg	ee	ee	fg	ee	eg	fg	ee	eg	ee	ee	ee	ee	fg	eg	fg	fg	ef	ee	fg	eg	fg	ef	fg	fg	ef	fg	ef	ee	ee	ee	fg	fg	eg	ee	fg	fg	eg
3	SCF153094	<lmxll>	{1-}	(ll,lm)	lm	lm	ll	ll	--	lm	lm	ll	ll	ll	lm	ll	ll	ll	ll	ll	ll	ll	ll	ll	lm	ll	ll	lm	lm	ll	lm	ll	lm	lm	lm	lm	lm	ll	lm	ll	lm	ll	lm	ll	ll	ll	ll	lm	ll
3	SCF157992	<efxeg>	{11}	(ee,ef,eg,fg)	fg	fg	ee	ee	ef	fg	ef	eg	ee	ee	fg	eg	eg	eg	ee	eg	ee	ee	ee	ee	fg	eg	fg	fg	ef	ee	fg	eg	fg	ef	fg	fg	ef	eg	ee	ee	ef	ee	fg	eg	eg	ee	fg	fg	eg
3	SCF162565	<efxeg>	{11}	(ee,ef,eg,fg)	fg	fg	ee	ee	ef	fg	ef	eg	ee	ee	fg	eg	fg	eg	ee	eg	ee	ee	ee	eg	fg	eg	eg	fg	ef	ef	fg	eg	fg	ef	fg	eg	ef	eg	ef	ee	ef	eg	fg	eg	eg	ee	eg	ef	eg
3	SCF177450	<nnxnp>	{-1}	(nn,np)	np	np	nn	nn	nn	np	nn	np	nn	nn	np	nn	np	np	nn	np	nn	nn	nn	nn	np	np	np	np	nn	nn	np	np	np	nn	np	np	nn	np	nn	nn	nn	nn	np	np	np	nn	np	np	np
3	scf20g	<efxeg>	{00}	(ee,ef,eg,fg)	ef	eg	fg	ee	fg	ee	fg	ee	ef	fg	ee	ef	fg	eg	ee	eg	ee	fg	fg	fg	ef	ee	fg	fg	ee	eg	fg	fg	fg	ee	fg	eg	fg	ef	ef	eg	ef	ef	ef	ef	ee	ee	ef	ef	fg
3	SCF21119	<abxcd>	{11}	(ac,ad,bc,bd)	ad	bc	ac	bc	ac	bd	bd	bd	ac	ac	bd	ad	ac	bd	bc	bc	ad	ac	ac	ac	ad	ad	ac	ac	bd	ad	--	ad	bd	bd	bd	bc	bd	ad	ac	ac	ac	ac	ad	ad	ad	ac	bc	ad	ad
3	SCF22477	<nnxnp>	{-0}	(nn,np)	nn	np	np	np	np	nn	nn	nn	np	np	nn	nn	nn	nn	np	np	nn	np	np	np	nn	nn	np	np	nn	nn	nn	nn	nn	nn	nn	np	nn	nn	np	np	np	np	nn	nn	nn	np	np	nn	nn
3	SCF23339	<efxeg>	{00}	(ee,ef,eg,fg)	ef	eg	fg	ee	fg	ee	ef	ee	ef	fg	ee	ef	fg	eg	eg	eg	ee	fg	fg	fg	ef	ee	fg	fg	ee	eg	fg	fg	fg	ee	fg	eg	ef	ef	ef	eg	ef	ef	ef	ef	ee	ee	ef	ef	fg
3	SCF27510	<efxeg>	{11}	(ee,ef,eg,fg)	fg	fg	ee	ee	ee	fg	ef	eg	ee	ee	fg	eg	fg	fg	ee	fg	eg	ee	ee	eg	eg	eg	eg	fg	fg	ef	fg	eg	fg	ef	fg	eg	ef	eg	ef	ee	ef	eg	fg	eg	eg	ef	eg	ef	eg
3	SCF27755	<abxcd>	{00}	(ac,ad,bc,bd)	bc	ad	bd	ac	bd	ac	bd	ac	bc	bd	ac	bc	bd	ad	ac	ad	ac	bd	bd	bd	bc	ac	bd	bd	ac	ad	bd	bd	bd	ac	bd	ad	bd	bc	bc	ad	bc	bc	bc	bc	ac	ac	bc	bc	bd
3	SCF38340	<lmxll>	{1-}	(ll,lm)	ll	--	ll	lm	ll	lm	lm	lm	ll	ll	lm	ll	ll	lm	lm	lm	ll	ll	ll	ll	ll	ll	ll	ll	lm	lm	lm	ll	lm	lm	ll	lm	lm	ll	ll	ll	ll	ll	ll	ll	ll	lm	lm	ll	ll
3	scf511	<abxcd>	{10}	(ac,ad,bc,bd)	ac	bd	ad	bc	ad	bc	ad	bc	ac	ad	bd	ac	ad	bd	bc	bc	--	bd	ad	ad	ac	bc	ad	ad	bc	bd	ad	ad	ad	bc	ad	bd	ad	ac	ac	bd	ac	ac	ac	ac	bc	bc	ac	ac	ad
3	scf5304	<efxeg>	{11}	(ee,ef,eg,fg)	fg	ef	ee	ee	ee	fg	ef	fg	ee	ee	fg	eg	eg	fg	ee	eg	ee	ee	ee	ee	fg	eg	ef	fg	ef	ee	fg	eg	fg	ef	fg	fg	ef	fg	ef	ee	ee	ee	fg	fg	eg	ee	fg	fg	eg
3	SCF57479	<lmxll>	{1-}	(ll,lm)	ll	lm	ll	lm	ll	lm	lm	lm	ll	ll	lm	ll	ll	lm	lm	lm	ll	lm	ll	ll	ll	ll	ll	ll	lm	lm	lm	ll	lm	lm	ll	lm	ll	ll	ll	ll	ll	ll	ll	ll	ll	lm	lm	ll	ll
3	SCF58861	<efxeg>	{11}	(ee,ef,eg,fg)	fg	fg	ee	ee	ee	fg	ef	eg	ee	ee	fg	eg	fg	fg	ee	fg	eg	ee	ee	eg	eg	eg	eg	fg	fg	ef	fg	eg	fg	ef	fg	eg	ef	eg	ef	ee	ef	eg	fg	eg	eg	ef	eg	ef	eg
3	SCF78184	<efxeg>	{01}	(ee,ef,eg,fg)	fg	eg	ef	ee	ef	eg	eg	eg	ef	ef	eg	fg	fg	eg	ef	ee	fg	ef	ef	ef	fg	fg	ef	ef	eg	fg	eg	fg	eg	eg	eg	ee	eg	fg	ef	ef	ef	ef	fg	fg	fg	ef	ee	fg	fg
3	SCF7845	<lmxll>	{0-}	(ll,lm)	lm	ll	lm	ll	lm	ll	ll	ll	lm	lm	ll	lm	lm	ll	lm	ll	lm	lm	lm	lm	lm	lm	lm	lm	ll	lm	ll	lm	ll	ll	ll	ll	ll	ll	lm	lm	lm	lm	lm	lm	lm	lm	ll	lm	lm
3	SCF85773	<abxcd>	{00}	(ac,ad,bc,bd)	ac	ac	bd	bd	bd	ac	ad	ac	bd	bd	ac	bc	bc	ac	bd	bc	bd	bd	bd	bd	ac	bc	ad	ac	ad	bd	ac	bc	ac	ad	ac	ac	ad	ac	ad	bd	bd	bd	--	ac	bc	bd	ac	ac	bc
3	SCF90229	<abxcd>	{01}	(ac,ad,bc,bd)	bd	ac	bc	ad	bc	ad	bc	ad	bd	bc	ac	bd	bc	ac	ad	ad	ad	ac	bc	bc	bd	ad	bc	bc	ad	ac	bc	bc	bc	ad	bc	ac	bc	bd	bd	ac	bd	bd	bd	bd	ad	ad	bd	bd	bc
3	scf9025	<abxcd>	{10}	(ac,ad,bc,bd)	ac	bd	ad	bd	ad	bc	bc	bc	ad	ad	bc	ac	ac	bc	ad	bd	ad	ad	ad	ad	ac	ac	ad	ad	bc	ac	bc	ac	bc	bc	bc	bd	bc	ac	ad	ad	ad	ad	ac	ac	ac	ad	bd	ac	ac
3	SCF9815	<lmxll>	{0-}	(ll,lm)	lm	ll	lm	ll	lm	ll	ll	ll	lm	lm	ll	lm	lm	ll	ll	ll	lm	lm	lm	lm	lm	lm	lm	lm	ll	ll	ll	lm	ll	ll	lm	ll	ll	lm	lm	lm	lm	lm	lm	lm	lm	ll	ll	lm	lm
3	SCF98686	<efxeg>	{11}	(ee,ef,eg,fg)	eg	ef	ee	ef	ee	fg	eg	fg	eg	ee	fg	eg	ee	ef	ef	ef	eg	ef	ee	ee	eg	eg	ee	ee	fg	fg	ef	ee	ee	fg	eg	ef	eg	eg	eg	ef	ee	eg	eg	eg	eg	fg	ee	eg	ee
3	vm04084	<efxeg>	{00}	(ee,ef,eg,fg)	ef	eg	fg	ee	fg	ee	fg	ee	ef	fg	ee	ef	fg	eg	ee	eg	ee	fg	fg	fg	ef	ee	fg	fg	ee	eg	fg	fg	fg	ee	fg	eg	fg	ef	ef	eg	ef	ef	ef	ef	ee	ee	ef	ef	fg
3	vm51409	<nnxnp>	{-0}	(nn,np)	nn	np	np	nn	np	nn	np	nn	nn	np	nn	nn	np	np	nn	np	nn	np	np	np	nn	nn	np	np	nn	np	np	np	np	nn	np	np	np	nn	nn	np	nn	nn	nn	nn	nn	nn	nn	nn	np
3	vm78806	<nnxnp>	{-1}	(nn,np)	np	nn	nn	np	nn	np	nn	np	np	nn	nn	np	nn	nn	np	np	np	nn	nn	nn	np	np	nn	nn	np	nn	nn	nn	nn	np	nn	nn	nn	np	np	nn	np	np	np	np	np	np	np	np	nn
3	X121633_K63	<abxcd>	{01}	(ac,ad,bc,bd)	bd	ac	bc	ac	bc	ad	ad	ad	bc	bc	ad	bd	bc	ac	ac	ac	bd	ac	bc	bc	bd	bd	bc	bc	ad	ad	ac	bc	ad	ad	bd	ac	bd	bd	bd	bc	bc	bd	bd	bd	bd	ac	ac	bd	bd
3	X1trimcontig436904	<efxeg>	{11}	(ee,ef,eg,fg)	eg	ef	ee	ef	ee	fg	fg	fg	ee	ee	fg	eg	eg	fg	ef	ef	eg	ee	ee	ee	eg	eg	ee	ee	fg	eg	fg	eg	fg	fg	fg	ef	fg	eg	ee	ee	ee	ee	eg	eg	eg	ee	ef	eg	eg
3	X1trimcontig439466	<lmxll>	{1-}	(ll,lm)	ll	lm	ll	lm	ll	lm	lm	lm	ll	ll	lm	ll	ll	lm	lm	lm	ll	ll	ll	ll	ll	ll	ll	ll	lm	lm	lm	ll	lm	lm	ll	lm	lm	ll	ll	ll	ll	ll	ll	ll	ll	lm	lm	ll	ll
3	X1trimcontig440008	<hkxhk>	{11}	(hh,hk,kk)	hk	hk	hh	hk	hh	kk	kk	kk	hk	hh	kk	hk	hh	hk	hk	hk	hk	hk	hh	hh	hk	hk	hh	hh	kk	kk	hk	hh	hk	kk	hk	hk	hk	hk	hk	hh	hh	hk	hk	hk	hk	kk	hh	hk	hh
3	X1trimcontig443603	<efxeg>	{11}	(ee,ef,eg,fg)	fg	fg	ee	ee	ef	fg	ef	eg	ee	ee	fg	eg	fg	eg	ee	eg	ee	ee	ee	eg	fg	eg	eg	fg	ef	ef	fg	eg	fg	ef	fg	eg	ef	eg	ef	ee	ef	eg	fg	eg	eg	ee	eg	ef	eg
3	X313711_K70	<efxeg>	{11}	(ee,ef,eg,fg)	fg	fg	ee	ee	ef	fg	ef	eg	ee	ee	fg	eg	eg	eg	ee	eg	ee	ee	ee	ee	fg	eg	eg	fg	ef	ee	fg	eg	fg	ef	fg	fg	ef	eg	ef	ee	ef	ee	fg	eg	eg	ee	fg	fg	eg
3	X411475_K63	<hkxhk>	{11}	(hh,hk,kk)	hk	hk	hh	hk	hh	kk	kk	kk	hk	hh	kk	hk	hh	hk	hk	hk	hk	hk	hh	hh	hk	hk	hh	hh	kk	kk	hk	hh	hk	kk	hk	hk	hk	hk	hk	hh	hh	hk	hk	hk	hk	kk	hh	hk	hh
3	X42710_K70	<hkxhk>	{11}	(hh,hk,kk)	hk	hk	hh	hk	hh	kk	hk	kk	hk	hh	kk	hk	hh	hk	hk	hk	hk	hk	hh	hh	hk	hk	hh	hh	kk	kk	hk	hh	hh	kk	hk	hk	hk	hk	hk	hk	hh	hk	hk	hk	hk	kk	hh	hk	hh
3	X82171_K70	<efxeg>	{10}	(ee,ef,eg,fg)	ee	fg	eg	fg	eg	ef	ef	ef	eg	eg	ef	ee	eg	ef	fg	fg	ee	eg	eg	eg	ee	ee	eg	eg	ef	ee	ef	eg	ef	ef	ef	fg	ef	ee	eg	eg	eg	eg	ee	ee	ee	eg	fg	ee	ee
4	CA855F	<efxeg>	{01}	(ee,ef,eg,fg)	eg	fg	--	fg	--	eg	ee	ee	ef	eg	--	ef	eg	eg	eg	ef	ef	ef	ef	fg	eg	ee	eg	fg	eg	ef	--	ef	ee	ef	--	ef	ee	ee	ee	fg	eg	ef	fg	ef	fg	ef	fg	--	ee
4	contig600	<hkxhk>	{10}	(hh,hk,kk)	kk	hk	hk	hh	kk	hk	hk	hk	hk	hh	kk	hk	hk	hk	hk	hk	hh	hk	hk	hk	kk	kk	hh	hh	hk	hh	hk	hh	kk	kk	kk	hk	hk	hk	kk	hh	kk	hk	hk	hk	hh	kk	kk	kk	kk
4	ct119523	<efxeg>	{10}	(ee,ef,eg,fg)	fg	eg	fg	ee	eg	ef	fg	ef	eg	fg	ef	ef	ef	ef	ef	eg	eg	fg	eg	ee	ee	fg	fg	ee	ef	eg	eg	fg	fg	ee	ef	ee	ef	fg	ee	eg	ee	eg	ef	eg	ef	eg	eg	ef	eg
4	ct119590	<hkxhk>	{00}	(hh,hk,kk)	hh	kk	hk	hk	kk	hh	hk	hk	kk	hh	hk	kk	hh	hh	hh	kk	kk	kk	kk	hk	hh	hk	hh	hk	hh	kk	kk	kk	hk	kk	hk	kk	hh	hk	hk	hk	hh	kk	hk	kk	hh	kk	hk	hh	hk
4	ct94504	<lmxll>	{1-}	(ll,lm)	lm	ll	lm	ll	ll	lm	lm	lm	ll	lm	lm	lm	lm	lm	lm	ll	ll	lm	ll	ll	ll	lm	lm	ll	lm	ll	ll	lm	lm	ll	lm	ll	lm	lm	ll	ll	ll	ll	lm	ll	lm	ll	ll	lm	ll
4	NA1713	<hkxhk>	{01}	(hh,hk,kk)	hk	hk	hk	kk	hh	hk	hk	hk	hk	hk	hh	hk	hh	hk	hk	hk	kk	hk	hk	hk	hh	hh	kk	kk	hk	kk	hk	kk	hh	hk	hh	hk	hh	hk	hh	kk	hk	hk	kk	hk	kk	hh	hk	hh	hh
4	scaffold_1015_13487	<nnxnp>	{-0}	(nn,np)	nn	nn	np	nn	np	nn	np	np	np	nn	np	np	np	np	np	np	nn	np	np	nn	nn	np	np	nn	np	nn	np	nn	np	np	np	np	np	np	np	nn	nn	nn	nn	nn	nn	np	np	np	np
4	scaffold_1015_8686	<lmxll>	{1-}	(ll,lm)	lm	lm	ll	lm	lm	lm	lm	lm	lm	lm	lm	ll	lm	ll	ll	ll	ll	ll	ll	lm	ll	lm	lm	ll	ll	ll	lm	ll	lm	ll	lm	ll	lm	lm	lm	ll	lm	lm	ll	lm	ll	lm	ll	lm	lm
4	scaffold_10709_5238	<lmxll>	{1-}	(ll,lm)	lm	ll	lm	ll	ll	lm	lm	lm	ll	lm	lm	lm	lm	lm	lm	ll	ll	lm	ll	ll	lm	lm	ll	ll	lm	ll	ll	lm	lm	ll	lm	ll	lm	lm	ll	ll	ll	ll	lm	ll	lm	ll	ll	lm	ll
4	scaffold_115_16042	<nnxnp>	{-0}	(nn,np)	np	nn	np	nn	np	nn	nn	np	nn	nn	np	nn	np	np	np	nn	nn	np	np	nn	nn	np	np	nn	np	nn	nn	nn	np	np	np	np	np	nn	np	nn	np	nn	np	nn	np	np	np	np	np
4	scaffold_1224_13094	<nnxnp>	{-1}	(nn,np)	np	nn	nn	np	nn	np	nn	nn	nn	np	nn	np	np	np	np	nn	nn	nn	nn	np	nn	nn	np	np	np	nn	nn	nn	nn	nn	np	nn	np	nn	np	nn	np	nn	np	nn	np	nn	np	np	nn
4	scaffold_1231_11640	<nnxnp>	{-0}	(nn,np)	np	np	np	nn	np	nn	np	nn	np	np	nn	nn	nn	nn	nn	np	np	np	np	nn	np	np	nn	nn	nn	np	np	np	np	nn	nn	nn	nn	np	nn	np	nn	np	nn	np	nn	np	np	nn	np
4	scaffold_12481_3093	<hkxhk>	{01}	(hh,hk,kk)	hk	hk	hh	kk	hh	kk	hk	hk	hk	kk	hh	hk	hh	hk	hk	kk	hk	hk	hk	hh	kk	hk	hh	hk	hk	kk	hk	kk	hh	hh	hh	hk	hk	kk	hh	kk	hh	hk	hh	hk	hk	hh	hh	hk	hk
4	scaffold_1250_2298	<hkxhk>	{01}	(hh,hk,kk)	hk	hk	hk	kk	hh	hk	hh	hk	hk	kk	hh	hk	hk	hk	hk	hk	kk	kk	hk	hk	kk	hh	hh	kk	hk	kk	hk	kk	hh	hh	hh	hk	hk	hk	hh	kk	hh	hk	hh	hk	hk	hh	hh	hh	hh
4	scaffold_12816_2498	<hkxhk>	{10}	(hh,hk,kk)	hk	hk	hk	hh	kk	hk	hk	hk	hk	hk	kk	hk	kk	hk	hk	hk	hh	hk	hk	hk	hh	kk	kk	hh	hk	hh	hk	hh	kk	hk	kk	hk	kk	hk	kk	hh	hk	hk	hh	hk	hh	kk	hk	kk	kk
4	scaffold_1300_3183	<nnxnp>	{-0}	(nn,np)	nn	nn	np	nn	np	nn	np	np	np	nn	np	np	nn	nn	np	np	np	np	np	nn	nn	np	np	nn	nn	nn	np	np	np	np	nn	np	np	np	np	nn	nn	nn	nn	nn	nn	np	nn	np	np
4	scaffold_13096_1145	<nnxnp>	{-1}	(nn,np)	np	np	nn	np	nn	np	nn	nn	nn	np	nn	nn	np	np	np	nn	nn	nn	nn	np	np	nn	np	np	np	nn	nn	nn	nn	nn	np	nn	nn	nn	nn	np	np	nn	np	nn	np	nn	np	nn	nn
4	scaffold_13217_5100	<nnxnp>	{-1}	(nn,np)	nn	np	nn	np	nn	np	nn	nn	np	np	nn	np	nn	nn	nn	np	np	nn	nn	np	np	nn	nn	np	nn	np	nn	np	nn	nn	nn	nn	nn	np	nn	np	nn	np	nn	np	nn	nn	nn	nn	nn
4	scaffold_13790_6221	<lmxll>	{1-}	(ll,lm)	ll	lm	lm	ll	lm	ll	lm	ll	lm	ll	lm	lm	lm	ll	ll	ll	lm	ll	ll	lm	ll	ll	lm	lm	ll	ll	lm	ll	lm	lm	lm	ll	ll	ll	lm	ll	lm	lm	lm	lm	ll	lm	lm	ll	ll
4	scaffold_13942_3967	<hkxhk>	{01}	(hh,hk,kk)	hk	hk	hh	kk	hk	hk	hh	hk	hk	hh	hh	hk	hk	hk	hk	hk	hk	hh	hk	kk	hh	hh	kk	kk	hk	hk	hk	hk	hh	kk	hk	kk	hk	hh	kk	kk	kk	hk	hk	hk	hk	hk	kk	hk	hk
4	scaffold_14113_5194	<hkxhk>	{11}	(hh,hk,kk)	kk	hh	hk	hk	hh	kk	hk	hk	hh	kk	hk	hk	kk	kk	kk	hh	hh	hh	hh	hk	hk	hk	kk	hk	kk	hh	hh	hh	hk	hh	kk	hh	kk	hk	kk	hk	kk	hh	hk	hh	kk	hh	hk	kk	hk
4	scaffold_14113_5197	<lmxll>	{0-}	(ll,lm)	ll	lm	ll	lm	lm	ll	ll	ll	lm	ll	ll	lm	ll	ll	ll	lm	lm	lm	lm	lm	ll	ll	ll	lm	ll	lm	lm	lm	ll	lm	ll	lm	ll	ll	ll	lm	ll	lm	lm	lm	ll	lm	lm	ll	ll
4	scaffold_14223_3778	<hkxhk>	{11}	(hh,hk,kk)	kk	hk	hk	hk	hh	kk	hk	hk	hh	kk	hk	hh	kk	kk	kk	hh	hh	hh	hh	hk	kk	hk	kk	hk	kk	hh	hk	hh	hk	hh	kk	hh	hk	hk	hk	hk	kk	hh	hk	hh	hk	hh	hk	hk	hk
4	scaffold_14358_1606	<nnxnp>	{-0}	(nn,np)	np	nn	np	np	np	nn	nn	np	nn	nn	np	np	np	np	np	nn	nn	np	np	np	nn	nn	np	nn	np	nn	nn	nn	np	np	np	np	np	nn	np	nn	np	nn	np	nn	np	np	np	np	np
4	scaffold_14433_4162	<hkxhk>	{01}	(hh,hk,kk)	hh	hk	hk	kk	hh	hk	hk	hk	hk	kk	hh	hk	hk	hk	hk	hk	kk	hk	hk	hk	kk	hh	hh	kk	hk	kk	hk	kk	hh	hh	hh	hk	hk	hk	hh	kk	hh	hk	hk	hk	kk	hh	hh	hh	hh
4	scaffold_14433_4250	<hkxhk>	{01}	(hh,hk,kk)	hh	hk	hk	kk	hh	hk	hk	hk	hk	kk	hh	hk	hk	hk	hk	hk	kk	hk	hk	hk	kk	hh	hh	kk	hk	kk	hk	kk	hh	hh	hh	hk	hk	hk	hh	kk	hh	hk	hk	hk	kk	hh	hh	hh	hh
4	scaffold_14475_4972	<hkxhk>	{01}	(hh,hk,kk)	hk	hk	hh	kk	hh	kk	hk	hk	hk	kk	hh	hk	hh	hk	hk	kk	hk	hh	hk	hh	kk	hk	hh	hk	hk	kk	hk	kk	hh	hh	hh	hk	hk	kk	hh	kk	hh	hk	hh	hk	hk	hh	hh	hk	hk
4	scaffold_14762_927	<lmxll>	{1-}	(ll,lm)	lm	ll	ll	ll	ll	lm	lm	lm	ll	lm	lm	ll	lm	lm	lm	ll	ll	ll	ll	ll	lm	lm	lm	ll	lm	ll	ll	ll	lm	ll	lm	ll	lm	lm	ll	ll	lm	ll	ll	ll	lm	ll	ll	lm	ll
4	scaffold_14868_593	<lmxll>	{1-}	(ll,lm)	lm	ll	lm	ll	ll	lm	lm	lm	ll	lm	lm	ll	lm	lm	lm	ll	ll	ll	ll	ll	lm	lm	lm	ll	lm	ll	ll	ll	lm	ll	lm	ll	lm	lm	ll	ll	lm	ll	ll	ll	lm	ll	ll	lm	lm
4	scaffold_14937_1946	<nnxnp>	{-1}	(nn,np)	np	np	nn	np	nn	np	nn	nn	nn	np	nn	nn	np	np	np	nn	nn	nn	nn	np	np	nn	nn	np	np	nn	nn	nn	nn	nn	np	nn	nn	nn	nn	np	np	nn	np	nn	np	nn	np	nn	nn
4	scaffold_15375_4951	<hkxhk>	{11}	(hh,hk,kk)	kk	hh	hk	hk	hh	kk	hk	kk	hh	hk	hk	hk	kk	kk	kk	hh	hh	hh	hh	hk	hk	hk	kk	hk	kk	hh	hh	hh	hk	hh	kk	hk	kk	hk	hk	hk	hk	hh	hk	hh	kk	hh	hk	kk	hh
4	scaffold_15557_2616	<nnxnp>	{-0}	(nn,np)	nn	np	np	nn	np	nn	np	nn	np	np	np	nn	nn	nn	nn	np	np	np	np	nn	np	np	nn	nn	nn	np	np	np	np	nn	nn	nn	nn	np	nn	nn	nn	np	nn	np	nn	np	nn	nn	np
4	scaffold_15557_2624	<nnxnp>	{-0}	(nn,np)	np	np	np	nn	np	nn	np	nn	np	np	np	nn	nn	nn	nn	np	np	np	np	nn	np	np	nn	nn	nn	np	np	np	np	nn	nn	nn	nn	np	nn	nn	nn	np	nn	np	nn	np	nn	nn	np
4	scaffold_15914_3804	<lmxll>	{1-}	(ll,lm)	lm	lm	ll	lm	lm	lm	lm	lm	lm	lm	lm	lm	lm	lm	ll	ll	ll	ll	ll	ll	lm	lm	lm	ll	ll	ll	lm	ll	lm	ll	lm	ll	lm	lm	lm	lm	lm	ll	ll	lm	ll	ll	ll	lm	lm
4	scaffold_16032_5807	<lmxll>	{0-}	(ll,lm)	ll	ll	lm	ll	ll	ll	ll	ll	lm	ll	ll	ll	ll	ll	ll	lm	lm	lm	lm	lm	ll	ll	ll	lm	lm	lm	ll	lm	ll	lm	ll	lm	ll	ll	ll	lm	ll	lm	lm	lm	lm	lm	lm	ll	ll
4	scaffold_16354_3940	<lmxll>	{0-}	(ll,lm)	ll	ll	ll	lm	lm	ll	ll	ll	lm	ll	ll	lm	ll	ll	ll	lm	lm	ll	lm	lm	ll	ll	lm	lm	ll	lm	lm	lm	ll	lm	ll	lm	ll	ll	lm	lm	lm	lm	ll	lm	ll	lm	lm	ll	lm
4	scaffold_16354_3959	<nnxnp>	{-0}	(nn,np)	nn	np	np	nn	np	nn	np	nn	np	np	np	nn	nn	nn	nn	np	np	np	np	nn	np	np	nn	nn	nn	np	np	np	np	np	nn	nn	nn	np	nn	nn	nn	np	nn	np	nn	np	nn	nn	np
4	scaffold_16540_5236	<lmxll>	{0-}	(ll,lm)	ll	ll	lm	ll	ll	ll	ll	ll	lm	ll	ll	ll	ll	ll	ll	lm	lm	lm	lm	lm	ll	ll	ll	lm	lm	lm	ll	lm	ll	lm	ll	lm	ll	ll	ll	lm	ll	lm	lm	lm	lm	lm	lm	ll	ll
4	scaffold_16749_3112	<nnxnp>	{-0}	(nn,np)	nn	np	np	nn	np	nn	np	nn	np	nn	np	np	nn	nn	nn	np	np	np	np	nn	np	np	nn	nn	nn	np	np	np	np	np	nn	np	nn	np	nn	nn	nn	np	nn	np	nn	np	nn	nn	np
4	scaffold_17095_1878	<hkxhk>	{11}	(hh,hk,kk)	kk	hh	hk	hk	hh	kk	hk	kk	hh	kk	hk	hk	kk	kk	kk	hh	hh	hh	hh	hk	hk	hk	kk	hk	kk	hh	hh	hh	hk	hh	kk	hk	kk	hk	hk	hk	kk	hh	hk	hh	kk	hh	hk	kk	hk
4	scaffold_17721_2753	<nnxnp>	{-1}	(nn,np)	nn	nn	np	nn	nn	nn	nn	nn	nn	nn	nn	np	nn	np	np	np	np	np	np	nn	np	nn	nn	np	np	np	nn	np	nn	np	nn	np	nn	nn	nn	nn	nn	np	np	nn	np	nn	np	nn	nn
4	scaffold_17876_1814	<lmxll>	{0-}	(ll,lm)	lm	ll	ll	lm	ll	lm	ll	lm	ll	lm	ll	ll	ll	lm	lm	lm	ll	lm	lm	ll	lm	lm	ll	ll	lm	lm	ll	lm	ll	ll	ll	lm	lm	lm	ll	lm	ll	ll	ll	ll	lm	ll	ll	lm	lm
4	scaffold_17876_1908	<lmxll>	{0-}	(ll,lm)	lm	ll	ll	lm	ll	lm	ll	lm	ll	lm	ll	ll	ll	lm	lm	lm	ll	lm	lm	ll	lm	lm	ll	ll	lm	lm	ll	lm	ll	ll	ll	lm	lm	lm	ll	lm	ll	ll	ll	ll	lm	ll	ll	lm	lm
4	scaffold_17932_2804	<nnxnp>	{-0}	(nn,np)	nn	nn	np	nn	np	nn	nn	nn	np	nn	np	np	np	np	np	np	nn	np	np	nn	nn	np	np	nn	np	nn	nn	nn	np	np	np	np	np	nn	np	nn	nn	nn	nn	nn	nn	np	np	np	np
4	scaffold_18008_3339	<lmxll>	{0-}	(ll,lm)	ll	ll	lm	ll	ll	ll	ll	ll	lm	ll	ll	ll	ll	ll	lm	lm	lm	lm	lm	lm	ll	ll	ll	lm	lm	lm	ll	lm	ll	lm	ll	lm	ll	ll	ll	ll	ll	lm	lm	lm	lm	lm	lm	ll	ll
4	scaffold_18008_673	<hkxhk>	{01}	(hh,hk,kk)	hk	hk	hk	hk	hh	hk	hh	hh	hk	hk	hh	hh	hk	hk	kk	hk	hk	hk	hk	kk	hk	hh	hh	kk	kk	kk	hh	hk	hh	hk	hk	hk	hh	hh	hh	hk	hk	hk	kk	hk	kk	hk	kk	hh	hh
4	scaffold_18215_1687	<hkxhk>	{01}	(hh,hk,kk)	hh	hk	hh	kk	hh	kk	hk	hh	hk	kk	hh	hh	hh	hh	hk	kk	hk	hk	hk	hh	kk	hk	hh	hk	hk	kk	hk	kk	hh	hh	hh	hk	hk	kk	hk	kk	hh	hk	hh	hk	hk	hh	hh	hk	hk
4	scaffold_18215_1768	<nnxnp>	{-0}	(nn,np)	np	nn	np	nn	np	nn	nn	nn	nn	nn	np	np	np	np	np	nn	nn	np	np	np	nn	np	np	nn	np	nn	nn	nn	np	np	np	np	np	nn	np	nn	np	nn	np	nn	np	np	np	np	np
4	scaffold_18215_3418	<nnxnp>	{-0}	(nn,np)	np	nn	np	nn	np	nn	nn	np	nn	nn	np	np	np	np	np	nn	nn	np	np	np	nn	np	np	nn	np	nn	nn	nn	np	np	np	np	np	nn	np	nn	np	nn	np	nn	np	np	np	np	np
4	scaffold_18247_5405	<nnxnp>	{-0}	(nn,np)	nn	nn	np	nn	np	nn	np	np	np	nn	np	np	nn	nn	np	np	np	np	np	nn	nn	np	np	nn	nn	nn	np	np	np	np	nn	np	np	np	np	nn	nn	nn	nn	nn	nn	np	nn	np	np
4	scaffold_1840_4342	<hkxhk>	{10}	(hh,hk,kk)	hk	hk	hk	hh	kk	hh	hk	hk	kk	hk	kk	hk	kk	hk	hk	hk	hh	hk	hk	hk	hh	kk	kk	hh	hk	hh	hk	hh	kk	hk	kk	hk	kk	hk	kk	hh	hh	hk	hh	hk	hh	kk	hk	kk	kk
4	scaffold_18755_3637	<lmxll>	{0-}	(ll,lm)	ll	ll	lm	ll	ll	ll	ll	ll	lm	ll	ll	ll	ll	ll	lm	lm	lm	lm	lm	lm	ll	ll	ll	lm	lm	lm	ll	lm	ll	lm	ll	lm	ll	ll	ll	ll	ll	lm	lm	ll	lm	lm	lm	ll	ll
4	scaffold_195_14754	<hkxhk>	{01}	(hh,hk,kk)	hk	hk	hk	hk	hh	hk	hh	hh	hk	hk	hh	hh	hk	hk	hk	hk	hk	hk	hk	kk	hk	hh	hh	kk	kk	kk	hh	hk	hh	hk	hk	hk	hh	hh	hh	hk	hk	hk	kk	hk	kk	hk	kk	hh	hh
4	scaffold_20038_5099	<lmxll>	{1-}	(ll,lm)	lm	lm	ll	lm	lm	lm	lm	lm	ll	lm	lm	lm	lm	lm	ll	ll	ll	ll	ll	ll	lm	lm	lm	ll	ll	ll	lm	ll	ll	ll	lm	ll	lm	lm	lm	lm	lm	ll	ll	lm	ll	ll	ll	lm	lm
4	scaffold_20122_2272	<nnxnp>	{-0}	(nn,np)	nn	nn	np	nn	np	nn	np	np	np	nn	np	np	np	np	np	np	nn	np	np	nn	nn	np	np	nn	np	nn	np	nn	np	np	np	np	np	np	np	nn	nn	nn	nn	nn	nn	np	np	np	np
4	scaffold_20204_2267	<nnxnp>	{-1}	(nn,np)	np	np	nn	np	nn	np	nn	nn	nn	np	nn	nn	np	np	np	nn	nn	nn	nn	np	np	nn	np	np	np	nn	nn	nn	nn	nn	np	nn	nn	nn	nn	np	np	nn	np	nn	np	nn	np	nn	nn
4	scaffold_20651_3554	<hkxhk>	{11}	(hh,hk,kk)	hh	kk	hk	hk	hk	hh	hk	hh	kk	hk	hk	hk	hk	hh	hh	hk	kk	hh	hh	hk	hk	hh	hk	kk	hh	kk	kk	hk	hh	hk	hk	hh	hh	hk	hk	hk	hk	kk	hk	kk	hh	hk	hk	hh	hh
4	scaffold_2079_1738	<hkxhk>	{10}	(hh,hk,kk)	kk	hk	kk	hh	hk	hk	kk	hh	hk	kk	hk	hk	hk	hk	hk	hk	hk	kk	hk	hh	kk	kk	hh	hh	hk	hk	hk	kk	kk	hh	hk	hh	hk	kk	hh	hk	hh	hk	hk	hk	hk	hk	hk	hk	hk
4	scaffold_21084_3281	<nnxnp>	{-1}	(nn,np)	np	np	nn	np	nn	np	nn	nn	nn	np	nn	nn	np	np	np	nn	nn	nn	nn	np	np	nn	np	np	np	nn	nn	nn	nn	nn	np	nn	nn	nn	nn	np	np	nn	np	nn	np	nn	np	nn	nn
4	scaffold_21171_3837	<nnxnp>	{-1}	(nn,np)	nn	np	nn	nn	nn	np	np	nn	np	np	nn	nn	nn	nn	nn	np	np	nn	nn	nn	np	np	nn	np	nn	np	np	np	nn	nn	nn	nn	nn	np	nn	np	nn	np	nn	np	nn	nn	nn	nn	nn
4	scaffold_21171_3841	<lmxll>	{0-}	(ll,lm)	ll	ll	ll	lm	ll	lm	ll	lm	ll	lm	ll	ll	lm	ll	lm	lm	ll	lm	lm	ll	lm	lm	lm	ll	lm	lm	ll	lm	ll	ll	ll	lm	lm	lm	lm	lm	ll	ll	ll	ll	lm	ll	ll	lm	lm
4	scaffold_2126_10174	<nnxnp>	{-1}	(nn,np)	np	np	nn	np	nn	np	nn	nn	nn	np	nn	nn	np	np	np	nn	nn	nn	nn	np	np	nn	np	np	np	nn	nn	nn	nn	nn	np	nn	nn	nn	nn	np	np	nn	np	nn	np	nn	np	nn	nn
4	scaffold_2126_10218	<lmxll>	{1-}	(ll,lm)	lm	ll	ll	lm	lm	lm	lm	lm	ll	lm	lm	lm	lm	lm	lm	ll	ll	ll	ll	ll	lm	lm	lm	ll	lm	ll	lm	ll	lm	ll	lm	ll	lm	lm	lm	ll	lm	ll	ll	ll	ll	ll	ll	lm	lm
4	scaffold_21375_1808	<lmxll>	{1-}	(ll,lm)	lm	ll	ll	lm	lm	lm	lm	lm	ll	lm	lm	lm	ll	lm	lm	ll	ll	ll	ll	ll	ll	lm	ll	ll	ll	ll	ll	ll	lm	ll	lm	ll	lm	lm	lm	ll	lm	ll	ll	ll	ll	ll	ll	ll	lm
4	scaffold_2155_1271	<nnxnp>	{-1}	(nn,np)	nn	np	nn	nn	np	nn	np	nn	np	np	np	np	nn	nn	nn	nn	np	nn	nn	np	nn	np	np	np	nn	nn	np	nn	np	np	np	nn	nn	np	np	nn	np	np	np	np	nn	np	np	np	nn
4	scaffold_2155_1395	<nnxnp>	{-0}	(nn,np)	np	nn	np	nn	np	nn	nn	np	nn	nn	np	nn	np	np	np	nn	nn	np	np	nn	nn	np	np	nn	np	nn	nn	nn	nn	np	np	np	np	nn	np	nn	np	nn	np	nn	np	np	np	np	np
4	scaffold_21976_1734	<lmxll>	{0-}	(ll,lm)	ll	lm	ll	lm	lm	ll	ll	ll	lm	ll	ll	lm	ll	ll	ll	lm	lm	lm	lm	lm	ll	ll	ll	lm	ll	lm	lm	lm	ll	lm	ll	lm	ll	ll	ll	lm	ll	lm	lm	lm	ll	lm	lm	ll	ll
4	scaffold_22657_800	<nnxnp>	{-1}	(nn,np)	np	np	nn	np	nn	np	nn	nn	nn	np	nn	nn	nn	nn	nn	nn	np	nn	nn	np	np	nn	nn	np	nn	np	nn	np	nn	nn	nn	nn	nn	nn	nn	np	np	np	np	np	np	nn	nn	nn	nn
4	scaffold_22674_919	<lmxll>	{0-}	(ll,lm)	ll	ll	lm	ll	ll	ll	ll	ll	ll	ll	ll	lm	ll	lm	lm	lm	lm	lm	lm	ll	lm	ll	ll	lm	lm	lm	ll	lm	ll	lm	ll	lm	ll	ll	ll	ll	ll	lm	lm	ll	lm	ll	lm	ll	ll
4	scaffold_22849_2855	<lmxll>	{1-}	(ll,lm)	lm	lm	ll	lm	lm	lm	lm	lm	lm	lm	lm	ll	lm	ll	ll	ll	ll	ll	ll	lm	ll	lm	lm	ll	ll	ll	lm	ll	lm	ll	lm	ll	lm	lm	lm	lm	lm	lm	ll	lm	ll	lm	ll	lm	lm
4	scaffold_2295_2038	<lmxll>	{0-}	(ll,lm)	ll	ll	lm	ll	ll	ll	ll	ll	lm	ll	ll	ll	ll	ll	lm	lm	lm	lm	lm	lm	ll	ll	ll	lm	lm	lm	ll	lm	ll	lm	ll	lm	ll	ll	ll	ll	ll	lm	lm	lm	lm	lm	lm	ll	ll
4	scaffold_23446_3911	<lmxll>	{1-}	(ll,lm)	lm	lm	ll	ll	lm	lm	lm	ll	lm	lm	lm	lm	ll	ll	ll	ll	ll	ll	ll	lm	ll	lm	lm	ll	ll	ll	lm	ll	lm	lm	lm	ll	lm	lm	lm	ll	lm	lm	lm	lm	ll	lm	ll	lm	lm
4	scaffold_23531_2867	<hkxhk>	{10}	(hh,hk,kk)	hk	hk	hk	hk	kk	hk	kk	kk	kk	hk	kk	hk	kk	hk	hk	hk	hh	hk	hk	hk	hh	kk	kk	hh	hh	hh	kk	hh	kk	hk	hk	hk	kk	kk	kk	hk	hk	hk	hh	hk	hh	kk	hk	kk	kk
4	scaffold_23531_2897	<hkxhk>	{01}	(hh,hk,kk)	hk	hk	hk	hk	hh	hk	hh	hh	hh	hk	hh	hk	hh	hk	hk	hk	kk	hk	hk	hk	kk	hh	hh	kk	kk	kk	hh	kk	hh	hk	hk	hk	hh	hh	hh	hk	hk	hk	kk	hk	kk	hh	hk	hh	hh
4	scaffold_23760_3475	<lmxll>	{0-}	(ll,lm)	ll	ll	lm	ll	ll	ll	ll	ll	lm	ll	ll	ll	ll	ll	ll	lm	lm	lm	lm	lm	ll	ll	ll	lm	lm	lm	ll	lm	ll	lm	ll	lm	ll	ll	ll	lm	ll	lm	lm	lm	lm	lm	lm	ll	ll
4	scaffold_23835_1563	<hkxhk>	{01}	(hh,hk,kk)	hk	hk	hh	kk	hk	hk	hh	hk	hk	hk	hh	kk	hk	hk	hk	hk	hk	hk	hk	kk	hh	hh	hk	kk	hk	hk	hk	hk	hh	hk	hk	kk	hk	hh	kk	kk	hk	hk	kk	hk	hk	hk	kk	hk	hh
4	scaffold_24035_2128	<hkxhk>	{01}	(hh,hk,kk)	hk	hk	hk	hk	hh	hk	hh	hh	hk	kk	hh	hh	hk	hk	kk	hk	hk	hk	hk	kk	hk	hh	hh	kk	kk	kk	hh	hk	hh	hk	hk	hk	hh	hh	hh	hk	hk	hk	kk	hk	kk	hk	kk	hh	hh
4	scaffold_2436_5595	<lmxll>	{0-}	(ll,lm)	ll	ll	lm	ll	ll	ll	ll	ll	lm	ll	ll	ll	ll	ll	lm	lm	lm	lm	lm	lm	ll	ll	ll	lm	lm	lm	ll	lm	ll	lm	ll	lm	ll	ll	ll	ll	ll	lm	lm	lm	lm	lm	lm	ll	ll
4	scaffold_24503_4120	<lmxll>	{0-}	(ll,lm)	lm	ll	ll	lm	ll	lm	ll	lm	ll	lm	ll	ll	ll	ll	lm	lm	ll	lm	lm	ll	lm	lm	ll	ll	lm	lm	ll	lm	ll	ll	ll	lm	lm	lm	lm	lm	ll	ll	ll	ll	lm	ll	ll	lm	lm
4	scaffold_24747_2460	<hkxhk>	{10}	(hh,hk,kk)	kk	hk	kk	hh	hk	hk	kk	hk	hk	kk	hk	hk	hk	hk	hk	hk	hk	kk	hk	hh	kk	kk	hh	hh	hk	hk	hk	kk	kk	hh	hk	hh	hk	kk	hh	hh	hh	hk	hk	hk	hk	hh	hk	hk	hk
4	scaffold_25210_859	<nnxnp>	{-0}	(nn,np)	nn	nn	np	nn	np	nn	np	np	np	nn	np	np	nn	nn	np	np	np	np	np	nn	nn	np	np	nn	nn	nn	np	np	np	np	nn	np	np	np	np	nn	nn	nn	nn	nn	nn	np	nn	np	np
4	scaffold_2522_847	<nnxnp>	{-1}	(nn,np)	np	nn	nn	nn	nn	np	nn	nn	nn	np	nn	np	np	np	np	nn	nn	nn	nn	np	nn	nn	np	np	np	nn	nn	nn	nn	nn	np	nn	np	nn	np	np	np	nn	np	nn	np	nn	np	np	nn
4	scaffold_25241_2231	<nnxnp>	{-1}	(nn,np)	nn	np	nn	np	nn	np	np	nn	np	np	nn	nn	nn	nn	nn	nn	np	nn	nn	np	np	nn	nn	np	nn	np	np	np	nn	nn	nn	nn	nn	np	nn	np	nn	np	nn	np	nn	nn	nn	nn	nn
4	scaffold_25483_644	<lmxll>	{0-}	(ll,lm)	ll	ll	lm	ll	ll	ll	ll	ll	lm	ll	ll	ll	ll	ll	ll	ll	lm	lm	lm	lm	ll	ll	ll	lm	lm	lm	ll	lm	ll	lm	ll	lm	ll	ll	ll	ll	ll	lm	lm	lm	lm	lm	lm	ll	ll
4	scaffold_2606_5310	<nnxnp>	{-1}	(nn,np)	np	np	nn	np	nn	np	nn	nn	nn	np	nn	nn	np	np	np	nn	nn	nn	nn	np	np	nn	np	np	np	nn	nn	nn	nn	nn	np	nn	nn	nn	nn	np	np	nn	np	nn	np	nn	np	nn	nn
4	scaffold_26143_193	<hkxhk>	{01}	(hh,hk,kk)	hk	hk	hk	hk	hh	hk	hh	hh	hh	hk	hh	hh	hk	hk	kk	hk	hk	hk	hk	kk	hk	hh	hh	kk	kk	kk	hh	hk	hh	hk	hk	hk	hh	hh	hh	hk	hk	hk	kk	hh	kk	hk	kk	hh	hh
4	scaffold_26143_204	<hkxhk>	{01}	(hh,hk,kk)	hk	hk	hk	hk	hh	hk	hh	hh	hh	hk	hh	hh	hk	hk	kk	hk	hk	hk	hk	kk	hk	hh	hh	kk	kk	kk	hh	hk	hh	hk	hk	hk	hh	hh	hh	hk	hk	hk	kk	hh	kk	hk	kk	hh	hh
4	scaffold_26143_262	<hkxhk>	{01}	(hh,hk,kk)	hk	hk	hk	hk	hh	hk	hh	hh	hh	hk	hh	hh	hk	hk	kk	hk	hk	hk	hk	kk	hk	hh	hh	kk	kk	kk	hh	hk	hh	hk	hk	hk	hh	hh	hh	hk	hk	hk	kk	hh	kk	hk	kk	hh	hh
4	scaffold_26277_1001	<hkxhk>	{01}	(hh,hk,kk)	hh	hk	hk	kk	hh	hk	hk	hk	hk	kk	hh	hk	hk	hk	hk	hk	kk	hk	hk	hk	kk	hh	hh	kk	hk	kk	hk	kk	hh	hh	hh	hk	hk	hk	hh	kk	hh	hk	hk	hk	kk	hh	hh	hh	hh
4	scaffold_26277_821	<hkxhk>	{01}	(hh,hk,kk)	hh	hk	hk	kk	hh	hk	hk	hk	hk	kk	hh	hk	hk	hk	hk	hk	kk	hk	hk	hk	kk	hh	hh	kk	hk	kk	hk	kk	hh	hh	hh	hk	hk	hk	hh	kk	hh	hk	hk	hk	kk	hh	hh	hh	hh
4	scaffold_27003_407	<nnxnp>	{-0}	(nn,np)	nn	nn	np	nn	np	nn	np	nn	nn	nn	np	np	np	nn	np	np	nn	np	nn	nn	nn	np	nn	nn	nn	nn	np	nn	np	np	nn	np	np	np	np	nn	nn	nn	nn	nn	nn	np	nn	np	np
4	scaffold_27846_3448	<nnxnp>	{-0}	(nn,np)	nn	np	np	nn	np	nn	np	np	np	nn	np	np	nn	nn	nn	np	np	np	np	nn	nn	np	nn	nn	nn	np	np	np	np	np	nn	np	np	np	np	nn	nn	np	nn	np	nn	np	nn	nn	np
4	scaffold_28119_1915	<lmxll>	{1-}	(ll,lm)	lm	ll	lm	ll	ll	lm	lm	lm	ll	lm	lm	ll	lm	lm	lm	ll	ll	ll	ll	ll	lm	lm	lm	ll	lm	ll	ll	ll	lm	ll	lm	ll	lm	lm	lm	ll	lm	ll	ll	ll	lm	ll	ll	lm	lm
4	scaffold_28222_843	<hkxhk>	{01}	(hh,hk,kk)	hk	hk	hk	hk	hh	hk	hh	hh	hk	hk	hh	hh	hk	hk	hk	hk	hk	kk	hk	kk	hk	hh	hh	kk	kk	kk	hh	kk	hh	hk	hk	hk	hh	hh	hh	hk	hk	hk	kk	hk	kk	hk	kk	hh	hh
4	scaffold_28912_2253	<hkxhk>	{10}	(hh,hk,kk)	kk	kk	kk	kk	hk	hk	hk	hk	hh	hh	hk	hk	hh	kk	hh	hh	hk	hh	hk	hh	hh	hk	hk	hh	hh	hh	hk	hk	hk	kk	kk	kk	hk	hk	hk	hh	hk	hh	hh	kk	hh	kk	hh	hk	hk
4	scaffold_293_13406	<lmxll>	{1-}	(ll,lm)	lm	ll	lm	ll	ll	lm	lm	lm	ll	lm	lm	ll	lm	lm	lm	ll	ll	ll	ll	ll	lm	lm	lm	ll	lm	ll	ll	ll	lm	ll	lm	ll	lm	lm	lm	ll	lm	ll	ll	ll	lm	ll	ll	lm	lm
4	scaffold_2971_4637	<lmxll>	{0-}	(ll,lm)	ll	lm	ll	lm	lm	ll	ll	ll	lm	ll	ll	lm	ll	ll	ll	lm	lm	lm	lm	lm	ll	ll	ll	lm	ll	lm	lm	lm	ll	lm	ll	lm	ll	ll	lm	lm	lm	lm	ll	lm	ll	lm	lm	ll	lm
4	scaffold_2971_4707	<lmxll>	{0-}	(ll,lm)	ll	lm	ll	lm	lm	ll	ll	ll	lm	ll	ll	lm	ll	ll	ll	lm	lm	lm	lm	lm	ll	ll	ll	lm	ll	lm	lm	lm	ll	lm	ll	lm	ll	ll	lm	lm	lm	lm	ll	lm	ll	lm	lm	ll	lm
4	scaffold_2982_7405	<nnxnp>	{-1}	(nn,np)	nn	np	nn	np	nn	np	np	nn	np	np	nn	np	nn	nn	nn	np	np	nn	nn	nn	np	nn	nn	np	nn	np	np	np	nn	nn	nn	nn	nn	np	nn	np	nn	np	nn	np	nn	nn	nn	nn	nn
4	scaffold_30462_3194	<lmxll>	{1-}	(ll,lm)	lm	lm	ll	lm	lm	lm	lm	lm	lm	lm	lm	ll	lm	lm	ll	ll	ll	ll	ll	lm	ll	lm	lm	ll	ll	ll	lm	ll	lm	ll	lm	ll	lm	lm	lm	lm	lm	ll	ll	lm	ll	ll	ll	lm	ll
4	scaffold_31187_2503	<lmxll>	{1-}	(ll,lm)	lm	ll	lm	ll	ll	lm	lm	lm	ll	lm	lm	ll	lm	lm	lm	ll	ll	lm	ll	ll	lm	lm	ll	ll	lm	ll	ll	ll	lm	ll	lm	ll	lm	lm	ll	ll	ll	ll	lm	ll	lm	ll	ll	lm	ll
4	scaffold_311_12011	<hkxhk>	{11}	(hh,hk,kk)	kk	hk	hk	kk	hk	kk	hk	hk	hh	kk	hk	hk	kk	kk	kk	hh	hh	hh	hh	hk	kk	hk	kk	hk	kk	hh	hk	hh	hk	hh	kk	hh	hk	hk	hk	hk	kk	hh	hk	hh	hk	hh	hk	hk	hk
4	scaffold_31313_1886	<hkxhk>	{10}	(hh,hk,kk)	hk	hk	hk	hh	kk	hk	hk	hk	kk	hk	kk	hk	kk	hk	hk	hk	hh	hk	hk	hk	hh	kk	kk	hh	hk	hh	hk	hh	kk	hk	kk	hk	kk	hk	kk	hh	hk	hk	hh	hk	hh	kk	hk	kk	kk
4	scaffold_31361_502	<hkxhk>	{01}	(hh,hk,kk)	hh	hk	hk	kk	hk	hh	hk	hh	hk	hk	hk	kk	hh	hh	hh	hk	hk	hk	hk	kk	hk	hk	hh	kk	hh	hk	hk	hk	hk	hk	hh	kk	hh	hk	kk	kk	hh	hk	kk	hk	hh	hk	kk	hh	hk
4	scaffold_32204_531	<hkxhk>	{01}	(hh,hk,kk)	hk	kk	hh	kk	hk	hk	hh	hk	hk	hh	hh	hk	hk	hk	hk	hk	hk	hh	hk	kk	hh	hh	kk	kk	hk	hk	kk	hk	hh	kk	hk	kk	hk	hh	kk	kk	kk	hk	hk	kk	hk	hk	kk	kk	kk
4	scaffold_32238_721	<nnxnp>	{-1}	(nn,np)	np	np	nn	np	nn	np	nn	nn	nn	np	nn	nn	np	np	np	nn	nn	nn	nn	np	np	nn	nn	np	np	nn	nn	nn	nn	nn	np	nn	nn	nn	nn	np	np	nn	np	nn	np	nn	np	nn	nn
4	scaffold_32307_1416	<nnxnp>	{-1}	(nn,np)	np	nn	nn	np	nn	np	nn	nn	nn	np	nn	np	np	np	np	nn	nn	nn	nn	np	nn	nn	np	np	np	nn	nn	nn	nn	nn	np	nn	np	nn	np	np	np	nn	np	nn	np	nn	np	np	nn
4	scaffold_3248_9743	<hkxhk>	{10}	(hh,hk,kk)	kk	hk	kk	hh	hk	hk	kk	hh	hk	kk	hk	hk	hk	hk	hk	hk	hk	kk	hk	hh	kk	kk	hh	hh	hk	hk	hk	kk	kk	hh	hk	hh	hk	kk	hh	hk	hh	hk	hk	hk	hk	hk	hk	hk	hk
4	scaffold_32513_1445	<nnxnp>	{-1}	(nn,np)	nn	np	nn	np	nn	np	np	nn	np	np	nn	nn	nn	nn	nn	np	np	nn	nn	nn	np	nn	nn	np	nn	np	np	np	nn	nn	nn	nn	nn	np	nn	np	nn	np	nn	np	nn	nn	nn	nn	nn
4	scaffold_33200_1441	<nnxnp>	{-0}	(nn,np)	np	np	np	nn	np	nn	np	nn	np	np	nn	nn	nn	nn	nn	np	np	nn	np	nn	np	np	nn	nn	nn	np	np	np	np	nn	nn	nn	nn	np	nn	np	nn	np	nn	np	nn	np	np	nn	np
4	scaffold_33200_1542	<nnxnp>	{-0}	(nn,np)	np	np	np	nn	np	nn	np	nn	np	np	nn	nn	nn	nn	nn	np	nn	nn	np	nn	np	np	nn	nn	nn	np	np	np	np	nn	nn	nn	nn	np	nn	np	nn	np	nn	np	nn	np	np	nn	np
4	scaffold_33200_2695	<nnxnp>	{-0}	(nn,np)	np	np	nn	nn	np	nn	np	nn	np	np	nn	nn	nn	nn	nn	np	np	np	np	nn	np	np	nn	nn	nn	np	np	np	np	nn	nn	nn	nn	nn	nn	np	nn	np	nn	np	nn	np	np	nn	np
4	scaffold_33303_1078	<nnxnp>	{-1}	(nn,np)	np	np	nn	np	nn	np	nn	nn	nn	np	nn	nn	np	np	nn	nn	nn	nn	nn	np	np	nn	nn	np	np	np	nn	np	nn	nn	np	nn	nn	nn	nn	np	np	np	np	np	np	nn	np	nn	nn
4	scaffold_33303_2712	<nnxnp>	{-1}	(nn,np)	np	np	nn	np	nn	np	nn	nn	nn	np	nn	nn	np	np	nn	nn	nn	nn	nn	np	np	nn	nn	np	np	np	nn	np	nn	nn	np	nn	nn	nn	nn	np	np	np	np	np	np	nn	np	nn	nn
4	scaffold_33653_3534	<nnxnp>	{-1}	(nn,np)	nn	np	nn	nn	nn	np	np	nn	np	np	nn	nn	nn	nn	nn	np	np	nn	nn	nn	np	np	nn	np	nn	np	np	np	nn	nn	nn	nn	nn	np	nn	np	nn	np	nn	np	nn	nn	nn	nn	nn
4	scaffold_3474_6975	<lmxll>	{1-}	(ll,lm)	lm	lm	ll	lm	lm	lm	lm	lm	ll	lm	lm	lm	lm	lm	lm	ll	ll	ll	ll	ll	lm	lm	lm	ll	ll	ll	lm	ll	lm	ll	lm	ll	lm	lm	lm	ll	lm	ll	ll	ll	ll	ll	ll	lm	lm
4	scaffold_36057_1140	<nnxnp>	{-0}	(nn,np)	nn	nn	np	nn	np	nn	np	nn	np	nn	np	np	np	np	nn	np	nn	np	np	nn	nn	np	np	nn	np	nn	nn	nn	np	np	np	np	np	nn	np	nn	nn	nn	nn	nn	nn	np	np	np	np
4	scaffold_36168_1913	<lmxll>	{1-}	(ll,lm)	lm	ll	ll	lm	lm	lm	ll	lm	ll	lm	lm	lm	lm	lm	lm	ll	ll	ll	ll	ll	lm	lm	lm	ll	lm	ll	ll	ll	ll	ll	lm	ll	lm	lm	lm	ll	lm	ll	ll	ll	ll	ll	ll	lm	lm
4	scaffold_3706_3322	<lmxll>	{0-}	(ll,lm)	ll	ll	lm	ll	ll	ll	ll	ll	ll	ll	ll	lm	ll	ll	lm	lm	lm	lm	lm	ll	lm	ll	ll	lm	lm	lm	ll	lm	ll	lm	ll	lm	ll	ll	ll	ll	ll	lm	lm	ll	lm	lm	lm	ll	ll
4	scaffold_37097_3046	<nnxnp>	{-0}	(nn,np)	nn	nn	np	nn	np	nn	np	np	np	nn	np	np	np	nn	np	np	nn	np	np	nn	nn	np	np	nn	nn	nn	np	nn	np	np	nn	np	np	np	np	nn	nn	nn	nn	nn	nn	np	np	np	np
4	scaffold_37301_60	<hkxhk>	{10}	(hh,hk,kk)	hk	kk	hk	hh	hh	kk	hk	hh	hk	hk	kk	kk	kk	kk	hk	kk	hh	hk	hk	hh	hk	hk	hh	hh	hh	hk	kk	hk	hk	hh	kk	hh	hh	hk	hh	kk	hh	kk	hk	kk	hh	hk	kk	hk	kk
4	scaffold_3760_922	<lmxll>	{1-}	(ll,lm)	lm	lm	ll	lm	lm	lm	lm	lm	lm	lm	lm	ll	lm	lm	ll	ll	ll	ll	ll	lm	ll	lm	lm	ll	ll	ll	lm	ll	lm	ll	lm	ll	lm	lm	lm	lm	lm	ll	ll	lm	ll	ll	ll	lm	lm
4	scaffold_37794_2052	<lmxll>	{0-}	(ll,lm)	ll	ll	lm	ll	ll	ll	ll	ll	lm	ll	ll	ll	ll	ll	lm	lm	lm	lm	lm	lm	ll	ll	ll	lm	lm	lm	ll	lm	ll	lm	ll	lm	ll	ll	ll	ll	ll	lm	lm	lm	lm	lm	lm	ll	ll
4	scaffold_39345_990	<lmxll>	{0-}	(ll,lm)	lm	ll	ll	lm	ll	lm	ll	lm	ll	lm	ll	ll	ll	lm	lm	lm	ll	lm	lm	ll	lm	lm	ll	ll	lm	lm	ll	lm	ll	ll	ll	lm	lm	lm	ll	lm	ll	ll	ll	ll	lm	ll	ll	lm	lm
4	scaffold_405_8462	<hkxhk>	{01}	(hh,hk,kk)	hk	kk	hh	kk	hk	hk	hh	hh	hk	hk	hh	hk	kk	hk	hk	hk	hk	hk	hk	kk	hh	hh	hk	kk	hk	hk	hk	hk	hh	hk	kk	hk	hh	hh	hh	kk	hk	hk	kk	hk	kk	hk	kk	hk	hh
4	scaffold_41385_1874	<nnxnp>	{-1}	(nn,np)	np	np	nn	np	nn	np	nn	nn	nn	np	nn	nn	nn	nn	nn	nn	np	nn	nn	np	np	nn	nn	np	nn	np	nn	np	nn	nn	nn	nn	nn	nn	nn	np	np	np	np	np	np	nn	nn	nn	nn
4	scaffold_41942_2055	<lmxll>	{1-}	(ll,lm)	lm	lm	ll	lm	lm	lm	lm	ll	ll	lm	lm	lm	lm	lm	ll	ll	ll	ll	ll	ll	lm	lm	lm	ll	ll	ll	lm	ll	lm	ll	lm	ll	lm	lm	lm	lm	lm	ll	ll	ll	ll	ll	ll	lm	lm
4	scaffold_421_12120	<lmxll>	{1-}	(ll,lm)	lm	ll	lm	ll	ll	lm	lm	lm	ll	lm	lm	ll	lm	lm	lm	ll	ll	ll	ll	ll	lm	lm	lm	ll	lm	ll	ll	ll	lm	ll	lm	ll	lm	lm	ll	ll	lm	ll	ll	ll	lm	ll	ll	lm	ll
4	scaffold_421_12125	<lmxll>	{1-}	(ll,lm)	lm	ll	lm	ll	ll	lm	lm	lm	ll	lm	lm	ll	lm	lm	lm	ll	ll	ll	ll	ll	lm	lm	lm	ll	lm	ll	ll	ll	lm	ll	lm	ll	lm	lm	ll	ll	lm	ll	ll	ll	lm	ll	ll	lm	ll
4	scaffold_42437_2720	<nnxnp>	{-0}	(nn,np)	nn	nn	np	nn	np	nn	np	np	np	nn	np	np	np	np	np	np	nn	np	np	nn	nn	np	np	nn	np	nn	np	nn	np	np	np	np	np	np	np	nn	nn	nn	nn	nn	nn	np	np	np	np
4	scaffold_42755_943	<nnxnp>	{-1}	(nn,np)	np	nn	nn	np	nn	np	nn	nn	nn	np	nn	np	np	np	np	nn	nn	nn	nn	np	nn	nn	np	np	np	nn	nn	nn	nn	nn	np	nn	np	nn	np	np	np	nn	np	nn	np	nn	np	np	nn
4	scaffold_42755_973	<hkxhk>	{01}	(hh,hk,kk)	hk	hk	hh	kk	hk	hk	hh	hh	hk	hk	hh	kk	hk	hk	hk	hk	hk	hk	hk	kk	hh	hh	hk	kk	hk	hk	hk	hk	hh	hk	hk	hk	hk	hh	hk	kk	hk	hk	kk	hk	hk	hk	kk	hk	hh
4	scaffold_42834_865	<lmxll>	{1-}	(ll,lm)	lm	lm	ll	lm	lm	lm	lm	lm	lm	lm	lm	ll	lm	lm	ll	ll	ll	ll	ll	lm	ll	lm	lm	ll	ll	ll	lm	ll	lm	ll	lm	ll	lm	lm	lm	lm	lm	ll	ll	lm	ll	ll	ll	lm	lm
4	scaffold_43726_1274	<nnxnp>	{-0}	(nn,np)	np	nn	np	nn	np	nn	nn	np	nn	nn	np	np	np	np	np	nn	nn	np	np	np	nn	np	np	nn	np	nn	nn	nn	np	np	np	np	np	nn	np	nn	np	nn	np	nn	np	np	np	np	np
4	scaffold_4386_895	<hkxhk>	{10}	(hh,hk,kk)	kk	hk	hk	hh	kk	hk	hh	hk	hk	hh	kk	hk	hk	hk	hk	hk	hh	hk	hk	hk	hh	kk	kk	hh	hk	hh	hk	hh	kk	kk	kk	hk	hk	hk	kk	hh	kk	hk	hk	hh	hh	kk	kk	kk	kk
4	scaffold_4404_8428	<hkxhk>	{01}	(hh,hk,kk)	hk	hk	hh	kk	hk	hk	hh	hk	hk	hh	hh	kk	hk	hk	hk	hk	hk	hh	hk	kk	hh	hh	kk	kk	hk	hk	hk	hk	hh	hk	hk	kk	hk	hh	kk	kk	kk	hk	hk	hk	hk	hk	kk	hk	hk
4	scaffold_45022_1071	<hkxhk>	{01}	(hh,hk,kk)	hk	hk	hh	kk	hk	hk	hh	kk	hk	hh	hh	hk	hk	hk	hk	hk	hk	hh	hk	kk	hh	hh	kk	kk	hk	hk	hk	hk	hh	kk	hk	kk	hk	hh	kk	kk	kk	hk	hk	hh	hk	hk	kk	hk	hk
4	scaffold_45116_2562	<lmxll>	{1-}	(ll,lm)	lm	lm	ll	ll	lm	lm	lm	ll	lm	lm	lm	lm	ll	ll	ll	ll	ll	ll	ll	lm	ll	lm	lm	ll	ll	ll	lm	ll	lm	lm	lm	ll	lm	lm	lm	ll	lm	lm	lm	lm	ll	lm	ll	lm	lm
4	scaffold_45191_576	<hkxhk>	{01}	(hh,hk,kk)	hk	hk	hk	hk	hh	hk	hh	hh	hk	hk	hh	hh	hk	hk	hk	hk	hk	hk	hk	kk	hk	hh	hh	kk	kk	kk	hh	hk	hh	hk	hk	hk	hh	hh	hh	kk	hk	hk	kk	hk	kk	hk	kk	hh	hh
4	scaffold_4550_4483	<lmxll>	{0-}	(ll,lm)	lm	ll	lm	lm	ll	lm	ll	ll	ll	lm	ll	ll	lm	lm	lm	lm	lm	lm	lm	ll	lm	ll	ll	lm	lm	lm	ll	lm	ll	ll	ll	lm	lm	ll	ll	lm	ll	ll	ll	ll	lm	ll	ll	ll	ll
4	scaffold_4553_1673	<nnxnp>	{-1}	(nn,np)	np	nn	nn	np	nn	np	nn	nn	nn	np	nn	nn	np	np	np	nn	nn	nn	nn	np	np	nn	np	np	np	nn	nn	nn	nn	nn	np	nn	nn	nn	nn	np	np	nn	np	nn	np	nn	np	np	nn
4	scaffold_4605_6097	<hkxhk>	{10}	(hh,hk,kk)	kk	hk	kk	hh	hk	hk	kk	hh	hk	kk	hk	hk	hk	hk	hk	hk	hk	kk	hk	hh	kk	kk	hh	hh	hk	hk	hk	kk	kk	hh	hk	hh	hk	kk	hh	hk	hh	hk	hk	hk	hh	hk	hk	hk	hk
4	scaffold_466_11599	<nnxnp>	{-1}	(nn,np)	np	nn	nn	np	nn	np	nn	np	nn	nn	nn	np	np	np	np	nn	nn	nn	nn	np	nn	nn	np	np	np	nn	nn	nn	nn	nn	np	np	np	nn	np	np	np	nn	np	nn	np	nn	np	np	nn
4	scaffold_466_2095	<nnxnp>	{-0}	(nn,np)	nn	np	np	nn	np	nn	np	nn	np	np	np	nn	nn	nn	nn	np	np	np	np	nn	np	np	nn	nn	nn	np	np	np	np	np	nn	nn	nn	np	nn	nn	nn	np	nn	np	nn	np	nn	nn	np
4	scaffold_47054_2298	<lmxll>	{1-}	(ll,lm)	lm	ll	lm	ll	ll	lm	lm	lm	ll	lm	lm	ll	lm	lm	lm	ll	ll	ll	ll	ll	lm	lm	lm	ll	lm	ll	ll	ll	lm	ll	ll	ll	lm	lm	lm	ll	lm	ll	ll	ll	lm	ll	ll	lm	lm
4	scaffold_47054_2317	<lmxll>	{1-}	(ll,lm)	lm	ll	lm	ll	ll	lm	lm	lm	ll	lm	lm	ll	lm	lm	lm	ll	ll	ll	ll	ll	lm	lm	lm	ll	lm	ll	ll	ll	lm	ll	ll	ll	lm	lm	lm	ll	lm	ll	ll	ll	lm	ll	ll	lm	lm
4	scaffold_4724_2880	<lmxll>	{0-}	(ll,lm)	ll	ll	lm	ll	ll	ll	ll	ll	lm	ll	ll	ll	ll	ll	ll	lm	lm	lm	lm	lm	ll	ll	ll	lm	ll	lm	ll	lm	ll	lm	ll	lm	ll	ll	ll	lm	ll	lm	lm	lm	lm	lm	lm	ll	ll
4	scaffold_47329_1182	<lmxll>	{1-}	(ll,lm)	lm	ll	lm	ll	ll	ll	lm	ll	ll	lm	lm	lm	lm	lm	lm	ll	ll	lm	lm	ll	lm	lm	ll	ll	lm	ll	ll	lm	lm	ll	lm	ll	lm	lm	ll	ll	ll	ll	lm	ll	lm	ll	ll	lm	lm
4	scaffold_47518_2554	<hkxhk>	{00}	(hh,hk,kk)	hk	hk	kk	hk	hk	hk	hk	hk	kk	hk	hk	hk	hk	hk	hk	kk	kk	kk	kk	hh	hk	hk	hk	hh	hk	kk	hk	kk	hk	kk	hk	kk	hk	hk	hk	hh	hk	kk	hh	kk	hh	kk	hh	hk	hk
4	scaffold_4752_1024	<lmxll>	{1-}	(ll,lm)	lm	lm	ll	lm	lm	lm	lm	lm	lm	lm	lm	ll	lm	ll	ll	ll	ll	ll	ll	lm	ll	lm	lm	ll	ll	ll	lm	ll	lm	ll	lm	ll	lm	lm	lm	lm	lm	lm	ll	lm	ll	lm	ll	lm	lm
4	scaffold_4761_4837	<lmxll>	{1-}	(ll,lm)	lm	ll	lm	lm	lm	lm	lm	lm	ll	lm	lm	ll	lm	lm	lm	ll	ll	ll	ll	ll	lm	lm	lm	ll	lm	ll	lm	ll	lm	ll	lm	ll	lm	lm	lm	ll	lm	ll	ll	ll	ll	ll	ll	lm	lm
4	scaffold_49457_250	<hkxhk>	{00}	(hh,hk,kk)	hk	hh	hk	hk	hh	hk	hh	hk	hh	hh	kk	hh	hk	hk	hk	hk	hk	hk	hk	hh	hk	kk	kk	hh	hk	hk	hh	hk	kk	kk	kk	hk	hk	hh	kk	hk	kk	hh	kk	hh	hk	kk	kk	kk	kk
4	scaffold_49517_2516	<hkxhk>	{01}	(hh,hk,kk)	hh	hh	hh	kk	hk	hh	hh	hk	hk	hk	hk	hk	hk	kk	hh	hh	kk	hh	hh	hh	hh	hk	hk	kk	hk	kk	hh	kk	hk	hh	hk	hh	hk	hh	hk	kk	hk	hk	kk	hh	kk	hk	kk	hk	hk
4	scaffold_49548_2207	<hkxhk>	{01}	(hh,hk,kk)	hk	hk	hh	kk	hk	hk	hh	hk	hk	hh	hh	hk	hk	hk	hk	hk	hk	hh	hk	kk	hh	hh	kk	kk	hk	hk	hk	hk	hh	kk	hk	kk	hk	hh	kk	kk	kk	hk	hk	hk	hk	hk	kk	hk	hk
4	scaffold_49749_788	<lmxll>	{1-}	(ll,lm)	lm	ll	lm	ll	ll	lm	lm	lm	ll	lm	lm	ll	lm	lm	lm	ll	ll	ll	ll	ll	lm	lm	lm	ll	lm	ll	ll	ll	lm	ll	lm	ll	lm	lm	ll	ll	ll	ll	lm	ll	lm	ll	ll	lm	ll
4	scaffold_50216_824	<lmxll>	{0-}	(ll,lm)	ll	ll	lm	ll	ll	ll	ll	ll	ll	ll	ll	lm	ll	lm	lm	lm	lm	lm	lm	ll	lm	ll	ll	lm	lm	lm	ll	lm	ll	lm	ll	lm	ll	ll	ll	ll	ll	ll	lm	ll	lm	ll	lm	ll	ll
4	scaffold_5120_1454	<hkxhk>	{11}	(hh,hk,kk)	kk	hh	hk	hk	hh	kk	hk	kk	hh	hk	hk	hk	kk	kk	kk	hh	hh	hh	hh	hk	hk	hk	kk	hk	kk	hh	hh	hh	hk	hh	kk	hk	kk	hk	hk	hk	hk	hh	kk	hh	kk	hh	hk	kk	hh
4	scaffold_51514_2267	<lmxll>	{1-}	(ll,lm)	lm	lm	ll	lm	lm	lm	lm	lm	lm	lm	lm	ll	lm	lm	ll	ll	ll	ll	ll	lm	ll	lm	lm	ll	ll	ll	lm	ll	lm	ll	lm	ll	lm	lm	lm	lm	lm	ll	ll	lm	ll	ll	ll	lm	lm
4	scaffold_51672_24	<hkxhk>	{01}	(hh,hk,kk)	hk	hk	hk	kk	hh	hk	hk	hk	hk	kk	hh	hk	hk	hk	hk	kk	kk	hk	hk	hk	kk	hh	hh	kk	hk	kk	hk	kk	hh	hh	hh	hk	hk	hk	hh	kk	hh	hk	hh	hk	hk	hh	hh	hh	hh
4	scaffold_51747_1076	<hkxhk>	{01}	(hh,hk,kk)	kk	hk	hh	hk	hk	kk	hh	kk	hk	hh	hh	hk	kk	kk	kk	hk	hk	hh	hk	hk	hh	hh	hk	hk	kk	hk	hk	hk	hh	hk	kk	hk	kk	hh	hk	hk	hk	hk	kk	hk	kk	hk	hk	hh	hk
4	scaffold_51888_1216	<lmxll>	{1-}	(ll,lm)	ll	lm	ll	ll	lm	lm	ll	ll	lm	ll	lm	ll	lm	ll	ll	ll	ll	ll	ll	lm	ll	lm	lm	ll	ll	ll	lm	ll	lm	ll	lm	ll	lm	lm	ll	ll	lm	lm	ll	ll	ll	lm	ll	ll	lm
4	scaffold_53043_1457	<lmxll>	{0-}	(ll,lm)	lm	ll	ll	lm	ll	lm	ll	lm	ll	lm	ll	ll	ll	lm	lm	lm	ll	lm	lm	ll	lm	lm	ll	ll	lm	lm	ll	lm	ll	ll	ll	lm	lm	lm	ll	lm	ll	ll	ll	ll	lm	ll	ll	lm	lm
4	scaffold_54129_1190	<hkxhk>	{01}	(hh,hk,kk)	hk	hk	hh	kk	hk	hk	hh	hh	hk	hk	hh	kk	hk	hk	hk	hk	hk	hk	hk	kk	hh	hh	hk	kk	hk	hk	hk	hk	hh	hk	hk	hk	hk	hh	hk	kk	hk	hk	kk	hk	hk	hk	kk	hk	hh
4	scaffold_54129_725	<lmxll>	{0-}	(ll,lm)	ll	lm	ll	lm	lm	ll	ll	ll	lm	ll	ll	lm	ll	ll	ll	lm	ll	ll	lm	lm	ll	ll	ll	lm	ll	lm	lm	lm	ll	lm	ll	lm	ll	ll	ll	lm	ll	lm	ll	lm	ll	lm	ll	ll	ll
4	scaffold_5428_1979	<lmxll>	{1-}	(ll,lm)	lm	ll	lm	ll	ll	lm	lm	lm	ll	lm	lm	lm	lm	lm	lm	ll	ll	lm	ll	ll	lm	lm	ll	ll	lm	ll	ll	lm	lm	ll	lm	ll	lm	lm	ll	ll	ll	ll	lm	ll	lm	ll	ll	lm	ll
4	scaffold_54382_172	<hkxhk>	{11}	(hh,hk,kk)	kk	kk	hh	kk	hk	kk	hk	hk	hh	kk	hh	hk	kk	kk	hk	hh	hh	hh	hh	hk	kk	hk	hk	hk	hk	hk	hk	hh	kk	hh	kk	hh	hk	hk	hk	kk	kk	hh	hh	hh	hk	hh	hk	hk	hk
4	scaffold_5443_4548	<lmxll>	{1-}	(ll,lm)	lm	lm	ll	ll	lm	lm	lm	ll	lm	lm	lm	ll	lm	ll	ll	ll	ll	ll	ll	lm	ll	lm	lm	ll	ll	ll	lm	ll	lm	ll	lm	ll	lm	lm	lm	ll	lm	lm	ll	lm	ll	lm	ll	lm	lm
4	scaffold_55482_425	<lmxll>	{0-}	(ll,lm)	ll	ll	lm	ll	ll	ll	ll	ll	lm	ll	ll	ll	ll	ll	lm	lm	lm	lm	lm	lm	ll	ll	ll	lm	lm	lm	ll	lm	ll	lm	ll	lm	ll	ll	ll	ll	ll	lm	lm	lm	lm	lm	lm	ll	ll
4	scaffold_55661_317	<nnxnp>	{-1}	(nn,np)	np	np	nn	np	nn	np	nn	nn	nn	np	nn	nn	nn	nn	nn	nn	np	nn	nn	np	np	nn	nn	np	nn	np	nn	np	nn	nn	np	nn	nn	nn	nn	np	np	np	np	np	np	nn	nn	nn	nn
4	scaffold_55661_419	<nnxnp>	{-1}	(nn,np)	np	np	nn	np	nn	np	nn	nn	nn	np	nn	nn	nn	nn	nn	nn	np	nn	nn	np	np	nn	nn	np	nn	np	nn	np	nn	nn	np	nn	nn	nn	nn	np	np	np	np	np	np	nn	nn	nn	nn
4	scaffold_55661_422	<lmxll>	{0-}	(ll,lm)	ll	ll	lm	ll	ll	ll	ll	ll	ll	ll	ll	lm	ll	lm	lm	lm	lm	lm	lm	ll	lm	ll	ll	lm	lm	lm	ll	lm	ll	lm	ll	lm	ll	ll	ll	ll	ll	ll	lm	ll	lm	ll	ll	ll	ll
4	scaffold_55661_429	<nnxnp>	{-1}	(nn,np)	np	np	nn	np	nn	np	nn	nn	nn	np	nn	nn	nn	nn	nn	nn	np	nn	nn	np	np	nn	nn	np	nn	np	nn	np	nn	nn	np	nn	nn	nn	nn	np	np	np	np	np	np	nn	nn	nn	nn
4	scaffold_558_1398	<hkxhk>	{00}	(hh,hk,kk)	hh	hh	kk	hh	hk	hh	hk	hk	hk	hh	hk	kk	hk	hk	kk	kk	hk	kk	kk	hh	hk	hk	hk	hk	hk	hk	hk	hk	hk	kk	hh	kk	hk	hk	hk	hh	hh	hk	hk	hh	hk	hk	kk	hk	hk
4	scaffold_56_5956	<nnxnp>	{-1}	(nn,np)	nn	np	nn	np	nn	np	np	nn	np	np	nn	np	nn	nn	nn	np	np	nn	nn	nn	np	nn	nn	np	nn	np	np	np	nn	nn	nn	nn	nn	np	nn	np	nn	np	nn	np	nn	nn	nn	nn	nn
4	scaffold_576_7685	<hkxhk>	{11}	(hh,hk,kk)	kk	hk	hh	hk	kk	hk	hk	hh	hk	hk	kk	hk	kk	hh	hh	hh	hk	hh	hh	hk	hk	kk	kk	hk	hh	hk	hk	hk	kk	hh	kk	hh	kk	hk	kk	hk	hk	hk	hk	hk	hk	kk	hh	kk	kk
4	scaffold_58717_991	<hkxhk>	{00}	(hh,hk,kk)	hh	hh	kk	hh	hk	hh	hk	hk	hk	hh	hk	kk	hh	hh	hk	kk	kk	kk	kk	hk	hh	hk	hk	hk	hk	hk	hk	kk	hh	kk	hh	kk	hk	hk	hh	hh	hh	kk	hk	hk	hk	kk	hk	hk	hk
4	scaffold_59299_131	<hkxhk>	{01}	(hh,hk,kk)	hk	hk	hk	hk	hh	hk	hh	hh	hk	hk	hh	hh	hk	hk	kk	hk	hk	hk	hk	kk	hk	hh	hh	kk	kk	kk	hh	hk	hh	hk	hk	hk	hh	hh	hh	hk	hk	hk	kk	hk	kk	hk	kk	hh	hh
4	scaffold_5952_4592	<lmxll>	{0-}	(ll,lm)	ll	lm	lm	ll	ll	ll	ll	ll	lm	ll	ll	ll	ll	ll	ll	lm	lm	lm	lm	lm	ll	ll	ll	lm	ll	lm	ll	lm	ll	lm	ll	lm	ll	ll	ll	lm	ll	lm	lm	lm	lm	lm	lm	ll	ll
4	scaffold_59555_482	<hkxhk>	{01}	(hh,hk,kk)	hh	hk	hh	kk	hh	hk	hh	hk	hk	hh	hh	hh	hh	hk	kk	hk	hk	hh	hk	kk	hh	hh	kk	kk	hk	kk	hk	hh	hh	kk	hk	kk	hk	hh	kk	kk	kk	hk	hk	hk	hh	hk	hk	kk	hk
4	scaffold_60004_1026	<lmxll>	{1-}	(ll,lm)	lm	lm	ll	lm	lm	lm	lm	lm	lm	lm	lm	ll	lm	ll	ll	ll	ll	ll	ll	lm	ll	lm	lm	ll	ll	ll	lm	ll	lm	ll	lm	ll	lm	lm	lm	ll	lm	lm	ll	lm	ll	lm	ll	lm	lm
4	scaffold_60004_1142	<hkxhk>	{01}	(hh,hk,kk)	hk	hk	hk	hk	hh	hk	hh	hh	hh	hk	hh	hk	hh	hk	hk	hk	kk	hk	hk	hk	kk	hh	hh	kk	hk	kk	hk	kk	hh	hk	hh	hk	hh	hh	hh	kk	hk	hk	kk	hk	kk	hh	hk	hh	hh
4	scaffold_60829_1701	<hkxhk>	{01}	(hh,hk,kk)	hk	hk	hh	kk	hk	hk	hh	hk	hk	hk	hh	kk	hk	hk	kk	hk	hk	hk	hk	kk	hh	hh	hk	kk	hk	hk	hk	hk	hh	hk	hk	hk	hk	hh	kk	kk	hk	hk	kk	hk	hk	hk	kk	hk	hh
4	scaffold_60960_209	<nnxnp>	{-1}	(nn,np)	np	np	nn	np	nn	np	nn	nn	nn	np	nn	nn	np	np	np	nn	nn	nn	nn	np	np	nn	np	np	np	nn	nn	nn	nn	nn	np	nn	nn	nn	nn	np	np	nn	np	nn	np	nn	np	np	nn
4	scaffold_61087_1103	<lmxll>	{1-}	(ll,lm)	lm	lm	lm	ll	lm	ll	lm	ll	lm	ll	lm	lm	lm	lm	ll	ll	lm	ll	ll	lm	ll	ll	lm	lm	ll	ll	lm	ll	lm	lm	lm	ll	ll	ll	ll	ll	lm	lm	lm	lm	ll	lm	lm	ll	ll
4	scaffold_61281_506	<nnxnp>	{-1}	(nn,np)	nn	np	nn	np	nn	np	np	nn	np	np	nn	np	nn	nn	nn	np	np	nn	nn	nn	np	nn	nn	np	nn	np	np	np	nn	nn	nn	nn	nn	np	nn	np	nn	np	nn	np	nn	nn	nn	nn	nn
4	scaffold_61281_633	<nnxnp>	{-1}	(nn,np)	nn	np	nn	np	nn	np	np	nn	np	np	nn	np	nn	nn	nn	np	np	nn	nn	nn	np	nn	nn	np	nn	np	np	np	nn	nn	nn	nn	nn	np	nn	np	nn	np	nn	np	nn	nn	nn	nn	nn
4	scaffold_61487_1101	<hkxhk>	{10}	(hh,hk,kk)	hk	hk	hk	hh	kk	hk	hk	hk	hk	hk	kk	hk	kk	hk	hk	hk	hh	hk	hk	hk	hh	kk	kk	hh	hk	hh	hk	hh	kk	hk	kk	hk	kk	hk	kk	hh	hk	hk	hh	hk	hh	kk	hk	kk	kk
4	scaffold_62638_380	<hkxhk>	{11}	(hh,hk,kk)	hh	hk	hh	kk	hk	kk	hk	hh	hk	hk	hk	hk	hh	hh	hh	kk	kk	hh	hh	hk	kk	hk	hk	hk	hh	kk	hk	kk	hk	hk	hk	hh	hh	hk	hk	kk	hk	hk	hk	hk	hh	hk	hk	hk	hh
4	scaffold_6270_6464	<lmxll>	{1-}	(ll,lm)	lm	lm	ll	lm	lm	lm	lm	lm	ll	lm	lm	lm	lm	lm	ll	ll	ll	ll	ll	ll	lm	lm	lm	ll	ll	ll	lm	ll	lm	ll	lm	ll	lm	lm	lm	lm	lm	ll	ll	lm	ll	ll	ll	lm	lm
4	scaffold_62948_639	<lmxll>	{0-}	(ll,lm)	lm	ll	lm	lm	ll	lm	ll	lm	ll	lm	ll	ll	ll	lm	lm	lm	ll	lm	lm	ll	lm	lm	ll	ll	lm	lm	ll	lm	ll	ll	ll	lm	lm	ll	ll	lm	ll	ll	ll	ll	lm	ll	ll	ll	lm
4	scaffold_64216_1757	<hkxhk>	{11}	(hh,hk,kk)	kk	kk	hk	kk	hk	kk	hk	hk	hk	kk	hk	hk	kk	kk	hh	hk	hk	hk	hk	hh	kk	hk	hk	hh	hh	hh	hk	hk	hk	hk	kk	hk	hk	hk	hk	kk	kk	hk	hh	hk	hh	hk	hh	hk	hk
4	scaffold_64497_1447	<lmxll>	{1-}	(ll,lm)	lm	lm	ll	lm	lm	lm	lm	lm	ll	lm	lm	lm	lm	lm	ll	ll	ll	ll	ll	ll	lm	lm	lm	ll	ll	ll	lm	ll	lm	ll	lm	ll	lm	lm	lm	lm	lm	ll	ll	ll	ll	ll	ll	lm	lm
4	scaffold_64658_1073	<lmxll>	{1-}	(ll,lm)	lm	lm	ll	lm	lm	lm	lm	lm	lm	lm	lm	ll	lm	lm	ll	ll	ll	ll	ll	lm	ll	lm	lm	ll	ll	ll	lm	ll	lm	ll	lm	ll	lm	lm	lm	lm	lm	ll	ll	lm	ll	ll	ll	lm	lm
4	scaffold_6529_1808	<nnxnp>	{-0}	(nn,np)	nn	nn	np	nn	np	nn	np	np	np	nn	np	np	np	np	np	np	nn	np	np	nn	nn	np	np	nn	np	nn	nn	nn	np	np	np	np	np	np	np	nn	nn	nn	nn	nn	nn	np	np	np	np
4	scaffold_6531_346	<lmxll>	{0-}	(ll,lm)	ll	ll	lm	ll	ll	ll	ll	ll	ll	ll	ll	lm	ll	lm	lm	lm	lm	lm	lm	ll	lm	ll	ll	lm	lm	lm	ll	lm	ll	lm	ll	lm	ll	ll	ll	ll	ll	ll	lm	ll	lm	ll	lm	ll	ll
4	scaffold_65387_812	<hkxhk>	{00}	(hh,hk,kk)	hh	hh	kk	hh	hk	hh	hk	hk	hk	hh	hk	kk	hk	hk	kk	kk	hk	kk	kk	hh	hk	hk	hk	hk	hk	hk	hk	hk	hk	kk	hh	kk	hk	hk	hk	hh	hh	hk	hk	hh	hk	kk	hk	hk	hk
4	scaffold_65696_1602	<hkxhk>	{01}	(hh,hk,kk)	hk	hk	hh	kk	hk	hk	hh	hk	hk	hh	hh	hk	hk	hk	hk	hk	hk	hh	hk	kk	hh	hh	kk	kk	hk	hk	hk	hk	hh	kk	hk	kk	hk	hh	kk	kk	kk	hk	hk	hk	hk	hk	kk	hk	hk
4	scaffold_66266_726	<hkxhk>	{01}	(hh,hk,kk)	hh	hk	hh	kk	hk	hk	hh	hk	hk	hh	hk	hk	hk	hk	hk	hk	hk	hh	hk	kk	hh	hh	kk	kk	hk	hk	hk	hh	hh	kk	hk	kk	hk	hh	kk	hk	kk	hk	hk	hk	hk	hk	hk	hk	hk
4	scaffold_66687_192	<nnxnp>	{-1}	(nn,np)	np	nn	nn	np	nn	np	nn	np	nn	nn	nn	np	np	np	np	nn	nn	nn	nn	np	nn	nn	np	np	np	nn	nn	nn	nn	nn	np	np	np	nn	np	np	np	nn	np	nn	np	nn	np	np	nn
4	scaffold_67901_1555	<lmxll>	{1-}	(ll,lm)	ll	lm	lm	ll	lm	ll	lm	ll	lm	ll	lm	lm	lm	ll	ll	ll	lm	ll	ll	lm	ll	ll	lm	lm	ll	ll	lm	ll	ll	lm	lm	ll	ll	ll	lm	ll	lm	lm	lm	lm	ll	lm	lm	ll	ll
4	scaffold_68201_613	<nnxnp>	{-0}	(nn,np)	nn	np	np	nn	np	nn	np	nn	np	np	np	nn	nn	nn	nn	np	np	np	np	nn	np	np	nn	nn	nn	np	np	np	np	np	nn	nn	nn	np	nn	nn	nn	np	nn	np	nn	np	nn	nn	np
4	scaffold_68330_223	<hkxhk>	{01}	(hh,hk,kk)	hh	hk	hh	kk	hk	hk	hh	kk	hk	hh	hk	hk	hk	hk	hk	hk	hk	hh	hh	kk	hh	hh	kk	kk	hk	hk	hk	hh	hh	kk	hk	kk	hk	hh	kk	hk	kk	hk	hk	hk	hk	hk	hk	hk	hk
4	scaffold_6878_7959	<hkxhk>	{01}	(hh,hk,kk)	hk	hk	hk	hk	hh	hk	hh	hh	hh	hk	hh	hk	hk	hk	hk	hk	hk	hk	hk	hk	kk	hh	hh	kk	kk	kk	hh	hk	hh	hk	hk	hk	hh	hh	hh	hk	hk	kk	kk	hk	kk	hk	kk	hh	hh
4	scaffold_69505_1274	<hkxhk>	{00}	(hh,hk,kk)	hh	hh	kk	hh	hk	hh	hk	hk	hk	hh	hk	kk	hh	hk	kk	kk	kk	kk	kk	hh	hk	hk	hk	hk	hk	hk	hk	hk	hk	kk	hh	kk	hk	hk	hk	hh	hh	hk	hk	hh	hk	kk	hk	hk	hk
4	scaffold_69570_1175	<nnxnp>	{-1}	(nn,np)	np	nn	nn	np	nn	np	nn	np	nn	np	nn	np	np	np	np	nn	nn	nn	nn	np	nn	nn	np	np	np	nn	nn	nn	nn	nn	np	nn	np	nn	np	np	np	nn	np	nn	np	nn	np	np	nn
4	scaffold_70108_831	<nnxnp>	{-0}	(nn,np)	nn	np	np	nn	np	nn	np	nn	np	np	np	nn	nn	nn	nn	np	np	np	np	nn	np	np	nn	nn	nn	np	np	np	np	np	nn	nn	nn	np	nn	nn	nn	np	nn	np	nn	np	nn	nn	np
4	scaffold_70138_1297	<hkxhk>	{01}	(hh,hk,kk)	hh	hk	hk	kk	hh	hk	hk	hk	hk	kk	hh	hk	hk	hk	hk	hk	kk	hk	hk	hk	kk	hh	hh	kk	hk	kk	hk	kk	hh	hh	hh	hk	hk	hk	hh	kk	hh	hk	hk	hk	kk	hh	hk	hh	hh
4	scaffold_70138_1445	<hkxhk>	{01}	(hh,hk,kk)	hk	hh	hk	kk	hk	hh	kk	hk	hh	kk	hk	hk	hh	hh	hk	hh	kk	hk	hh	hh	kk	hk	hk	kk	hh	kk	hk	kk	hk	hk	hk	hh	hh	hh	hk	kk	hk	hh	hh	kk	kk	hk	hh	hk	hk
4	scaffold_70138_1476	<hkxhk>	{01}	(hh,hk,kk)	hk	hh	hk	kk	hk	hh	kk	hk	hh	kk	hk	hk	hh	hh	hk	hh	kk	hk	hh	hh	kk	hk	hk	kk	hh	kk	hk	kk	hk	hk	hk	hk	hh	hh	hk	kk	hk	hk	hh	kk	kk	hk	hh	hk	hk
4	scaffold_70438_845	<lmxll>	{1-}	(ll,lm)	lm	ll	lm	ll	ll	lm	lm	lm	ll	lm	lm	ll	lm	lm	lm	ll	ll	ll	ll	ll	lm	lm	lm	ll	lm	ll	ll	ll	lm	ll	lm	ll	lm	lm	lm	ll	lm	ll	ll	ll	lm	ll	ll	lm	lm
4	scaffold_71525_1564	<lmxll>	{1-}	(ll,lm)	lm	ll	lm	ll	ll	lm	lm	lm	ll	lm	lm	lm	lm	lm	lm	ll	ll	lm	ll	ll	lm	lm	ll	ll	lm	ll	ll	lm	lm	ll	lm	ll	lm	lm	ll	ll	ll	ll	lm	ll	lm	ll	ll	lm	ll
4	scaffold_73329_440	<hkxhk>	{10}	(hh,hk,kk)	kk	hk	kk	hh	hk	kk	kk	hh	hk	kk	hk	hk	hk	hh	hk	hk	hk	kk	kk	hh	kk	kk	hh	hh	hk	hk	hk	kk	kk	hh	hk	hh	hk	kk	hh	kk	hh	hh	hh	hk	hk	hk	hk	hk	kk
4	scaffold_73329_507	<hkxhk>	{10}	(hh,hk,kk)	kk	hk	kk	hh	hh	hk	kk	hh	hk	kk	hk	hk	hk	hk	hk	hh	hk	kk	kk	hh	kk	kk	hh	hh	hk	hk	hk	kk	kk	hh	hk	hh	hk	kk	hh	kk	hh	hk	kk	hk	hh	hk	hh	hk	kk
4	scaffold_7544_7265	<nnxnp>	{-0}	(nn,np)	nn	nn	np	nn	np	nn	np	np	np	nn	np	np	nn	nn	np	np	np	np	np	nn	nn	np	np	nn	nn	nn	np	nn	np	np	nn	np	np	np	np	nn	nn	nn	nn	nn	nn	np	nn	np	np
4	scaffold_7562_7186	<hkxhk>	{10}	(hh,hk,kk)	kk	hk	kk	hh	hk	hk	kk	hk	hk	hk	hk	hk	hk	kk	hk	hk	hk	kk	hk	hh	kk	kk	hh	hh	hk	hk	hk	kk	kk	hh	hk	hh	hk	kk	hh	hh	hh	hk	hk	hk	hk	hk	hh	hh	hk
4	scaffold_7894_1547	<hkxhk>	{01}	(hh,hk,kk)	hk	hk	hk	kk	hh	hk	hk	hk	hh	hk	hh	hk	hh	hk	hk	hk	kk	hk	hk	hk	kk	hh	hh	kk	hk	kk	hk	kk	hh	hk	hh	hk	hh	hk	hh	kk	hk	hk	kk	hk	kk	hh	hk	hh	hh
4	scaffold_80493_282	<hkxhk>	{01}	(hh,hk,kk)	hk	hk	hk	hk	hh	hk	hh	hh	hh	kk	hh	hh	hk	hk	hk	hk	hk	hk	hk	kk	hk	hh	hh	kk	kk	hk	hh	hk	hh	hk	hk	hk	hh	hh	hh	kk	hh	hh	kk	hk	kk	hk	kk	hh	hh
4	scaffold_80923_1123	<lmxll>	{0-}	(ll,lm)	ll	ll	lm	ll	ll	ll	ll	ll	lm	ll	ll	ll	ll	ll	lm	lm	lm	lm	lm	lm	ll	ll	ll	lm	lm	lm	ll	lm	ll	lm	ll	lm	ll	ll	ll	ll	ll	lm	lm	ll	lm	lm	lm	ll	ll
4	scaffold_81503_1092	<hkxhk>	{01}	(hh,hk,kk)	hk	hk	hk	hk	hh	hk	hh	hh	hk	hk	hh	hh	hk	hk	hk	hk	hk	hk	hk	kk	hk	hh	hh	kk	kk	kk	hh	hk	hh	hk	hk	hk	hh	hh	hh	hk	hk	hk	kk	hk	kk	hk	kk	hh	hh
4	scaffold_824_4565	<lmxll>	{1-}	(ll,lm)	lm	lm	ll	ll	lm	lm	lm	ll	lm	lm	lm	lm	ll	ll	ll	ll	ll	ll	ll	lm	ll	lm	lm	ll	ll	ll	lm	ll	lm	lm	lm	ll	lm	lm	lm	ll	lm	lm	lm	lm	ll	lm	ll	lm	lm
4	scaffold_83153_778	<nnxnp>	{-1}	(nn,np)	np	np	nn	np	nn	np	nn	nn	nn	np	nn	nn	nn	nn	nn	nn	np	nn	nn	np	np	nn	nn	np	nn	np	nn	np	nn	nn	np	nn	nn	nn	nn	np	np	np	np	np	np	nn	nn	nn	nn
4	scaffold_8390_6599	<lmxll>	{1-}	(ll,lm)	lm	lm	ll	lm	lm	lm	lm	lm	lm	lm	lm	ll	lm	ll	ll	ll	ll	ll	ll	lm	ll	lm	lm	ll	ll	ll	lm	ll	lm	ll	lm	ll	lm	lm	lm	lm	lm	lm	ll	lm	ll	lm	ll	lm	lm
4	scaffold_87360_1156	<nnxnp>	{-0}	(nn,np)	np	np	np	nn	np	nn	np	nn	np	np	nn	nn	nn	nn	nn	np	np	np	np	nn	np	np	nn	nn	nn	np	np	np	np	nn	nn	nn	nn	np	nn	nn	nn	np	nn	np	nn	np	np	nn	np
4	scaffold_88382_740	<nnxnp>	{-0}	(nn,np)	np	np	np	nn	np	nn	np	nn	np	np	nn	nn	nn	nn	nn	np	np	np	np	nn	np	np	nn	nn	nn	np	np	np	np	nn	nn	nn	nn	np	nn	nn	nn	np	nn	np	nn	np	np	nn	np
4	scaffold_88972_309	<hkxhk>	{01}	(hh,hk,kk)	hh	hk	hk	kk	hh	hk	hk	hk	hk	kk	hh	hk	hk	hk	hk	hk	kk	hk	hk	hk	kk	hh	hh	kk	hk	kk	hk	kk	hh	hh	hh	hk	hk	hk	hh	kk	hh	hk	hk	hk	kk	hh	hh	hh	hh
4	scaffold_893_13996	<lmxll>	{1-}	(ll,lm)	ll	lm	lm	ll	lm	ll	lm	ll	lm	ll	lm	lm	lm	lm	ll	ll	lm	ll	ll	lm	ll	ll	lm	lm	ll	ll	lm	ll	lm	lm	lm	ll	ll	ll	ll	ll	lm	lm	lm	lm	ll	lm	lm	ll	ll
4	scaffold_90453_156	<nnxnp>	{-0}	(nn,np)	nn	np	np	nn	np	nn	np	np	np	nn	np	np	nn	nn	nn	np	np	np	np	nn	nn	np	nn	nn	nn	np	np	np	np	np	nn	np	np	np	np	nn	nn	np	nn	np	nn	np	nn	nn	np
4	scaffold_90626_420	<nnxnp>	{-0}	(nn,np)	nn	nn	np	nn	np	nn	np	np	np	nn	np	np	nn	nn	nn	np	np	np	np	nn	nn	np	np	nn	nn	np	np	np	np	np	nn	np	np	np	np	nn	nn	np	nn	np	nn	np	nn	np	np
4	scaffold_9084_2870	<nnxnp>	{-1}	(nn,np)	nn	np	nn	nn	nn	np	nn	nn	np	np	nn	np	nn	nn	nn	np	np	nn	nn	np	np	nn	nn	np	nn	np	np	np	nn	nn	nn	nn	nn	np	nn	np	nn	np	nn	np	nn	nn	nn	nn	nn
4	scaffold_9204_4798	<nnxnp>	{-0}	(nn,np)	nn	np	np	nn	np	nn	np	np	np	nn	np	nn	nn	nn	nn	np	np	nn	np	nn	np	np	nn	nn	nn	np	np	np	np	np	nn	np	nn	np	nn	nn	nn	np	nn	np	nn	np	nn	nn	np
4	scaffold_9495_6618	<hkxhk>	{11}	(hh,hk,kk)	kk	hh	hk	hk	hh	kk	hk	kk	hh	hk	hk	kk	kk	kk	kk	hh	hh	hk	hh	hk	hk	hk	hk	hk	kk	hh	hh	hh	hk	hh	kk	hk	kk	hk	hk	hk	hk	hh	kk	hh	kk	hh	hk	kk	hh
4	scaffold_9757_6109	<hkxhk>	{01}	(hh,hk,kk)	hh	hk	hh	hk	hh	hk	hh	hh	hk	hk	hh	hh	hk	hk	kk	hk	hk	kk	hk	kk	hh	hh	hh	kk	kk	kk	hh	kk	hh	hk	hk	hk	hh	hh	hh	hk	hk	hk	kk	hh	kk	hk	kk	kk	hh
4	SCF100820	<efxeg>	{10}	(ee,ef,eg,fg)	ef	ef	eg	ee	fg	ef	ef	eg	ef	ef	fg	eg	fg	eg	eg	eg	ee	eg	eg	ef	fg	fg	ee	ee	eg	ee	ef	ee	fg	eg	fg	eg	fg	ef	fg	ee	ef	ef	ee	ef	ee	fg	eg	fg	fg
4	SCF101064	<lmxll>	{1-}	(ll,lm)	lm	lm	ll	ll	lm	lm	lm	ll	lm	ll	lm	lm	ll	ll	ll	ll	ll	ll	ll	lm	lm	lm	ll	ll	ll	ll	lm	ll	lm	lm	lm	ll	lm	lm	lm	ll	lm	lm	lm	lm	ll	lm	ll	lm	lm
4	SCF108294	<lmxll>	{0-}	(ll,lm)	lm	ll	lm	lm	ll	lm	ll	lm	ll	ll	ll	ll	lm	lm	lm	lm	lm	lm	lm	ll	ll	ll	lm	ll	lm	lm	ll	lm	ll	ll	ll	lm	lm	ll	ll	lm	ll	ll	ll	ll	lm	ll	ll	ll	lm
4	SCF11084	<nnxnp>	{-1}	(nn,np)	nn	np	nn	np	nn	np	np	nn	np	np	nn	np	nn	nn	nn	np	np	nn	nn	np	nn	nn	np	np	nn	np	np	np	nn	nn	nn	nn	nn	np	nn	np	nn	np	nn	np	nn	nn	nn	nn	nn
4	SCF1128	<abxcd>	{01}	(ac,ad,bc,bd)	bc	ad	bc	bd	ac	bd	ad	bc	ad	ad	ac	ad	bc	bc	bc	bd	bd	bc	bc	ad	ac	ac	bd	ad	bc	bd	ad	bd	ac	ac	ac	bc	bc	ad	ac	bd	ac	ad	ac	ad	bc	ac	ac	ac	bc
4	SCF113389	<efxeg>	{10}	(ee,ef,eg,fg)	ef	ee	fg	ee	eg	ef	fg	fg	eg	ef	fg	eg	ef	ef	ef	eg	eg	eg	eg	ee	ef	fg	ef	ee	ef	eg	eg	eg	fg	eg	ee	eg	fg	fg	fg	ee	ef	eg	ee	eg	ee	eg	ee	ef	fg
4	SCF124075	<efxeg>	{00}	(ee,ef,eg,fg)	ee	ee	fg	ee	eg	ee	eg	eg	fg	ee	eg	eg	ee	ee	ee	fg	fg	fg	fg	ef	eg	eg	ee	ef	ef	ef	eg	fg	eg	fg	ee	fg	eg	eg	eg	ee	ee	fg	ef	fg	ef	fg	ef	eg	eg
4	SCF140628	<efxeg>	{10}	(ee,ef,eg,fg)	ef	ee	fg	ee	fg	ef	fg	fg	eg	ef	fg	eg	ef	ef	ef	eg	eg	eg	eg	ee	ef	fg	ef	ee	ef	eg	fg	eg	fg	eg	ef	eg	fg	fg	fg	ee	ef	eg	ee	eg	ee	eg	ee	fg	fg
4	SCF14119	<lmxll>	{0-}	(ll,lm)	ll	ll	ll	lm	ll	lm	ll	lm	ll	lm	ll	ll	lm	ll	lm	lm	ll	lm	lm	ll	lm	lm	lm	ll	lm	lm	ll	lm	ll	ll	ll	lm	lm	lm	lm	lm	ll	ll	ll	ll	lm	ll	ll	lm	lm
4	SCF145739	<hkxhk>	{01}	(hh,hk,kk)	hk	hk	hh	kk	hh	kk	hk	hk	hk	kk	hh	hh	hh	hh	hk	kk	hk	hk	hk	hh	hh	hk	kk	hk	hk	kk	hk	kk	hh	hh	hh	hk	hk	kk	hk	kk	hh	hk	hh	hk	hk	hh	hh	hk	hk
4	SCF154541	<efxeg>	{00}	(ee,ef,eg,fg)	ee	ee	fg	ee	eg	ee	eg	eg	eg	ee	eg	fg	ee	ee	fg	fg	fg	fg	fg	ef	eg	eg	ee	ef	ef	ef	eg	fg	eg	fg	ee	fg	eg	eg	eg	ee	ee	fg	ef	eg	ef	fg	ef	eg	eg
4	SCF15845	<efxeg>	{00}	(ee,ef,eg,fg)	ee	ee	fg	ee	eg	ee	eg	eg	eg	ee	eg	fg	ee	ef	fg	fg	fg	fg	fg	ee	eg	eg	ef	ef	ef	ef	eg	ef	eg	fg	ee	fg	eg	eg	eg	ee	ee	ef	ef	ee	ef	fg	ef	eg	eg
4	SCF162175	<nnxnp>	{-0}	(nn,np)	nn	np	np	nn	np	nn	np	nn	np	np	np	nn	nn	nn	nn	np	np	np	np	nn	nn	np	np	nn	nn	np	np	np	np	np	nn	nn	nn	np	nn	nn	nn	np	nn	np	nn	np	nn	nn	np
4	SCF16359	<nnxnp>	{-0}	(nn,np)	nn	nn	np	nn	np	nn	nn	np	np	nn	np	np	np	np	np	np	nn	np	np	nn	np	np	nn	nn	np	nn	nn	nn	np	np	np	np	np	nn	np	nn	nn	nn	nn	nn	nn	np	np	np	np
4	SCF18363	<lmxll>	{0-}	(ll,lm)	lm	ll	ll	lm	ll	lm	ll	lm	ll	lm	ll	ll	ll	ll	lm	lm	ll	lm	lm	ll	ll	lm	lm	ll	lm	lm	ll	lm	ll	ll	ll	lm	lm	lm	lm	lm	ll	ll	ll	ll	lm	ll	ll	lm	lm
4	SCF194552	<abxcd>	{01}	(ac,ad,bc,bd)	ad	ad	bc	ad	ac	ad	ac	ac	ac	ad	ac	bc	ac	bd	bc	bc	bd	bc	bc	ad	ac	ac	bd	bd	bd	bd	ac	bd	ac	bc	ad	bc	ac	ac	ac	ad	ad	bd	bd	ad	bd	ac	bc	ac	ac
4	SCF204979	<hkxhk>	{10}	(hh,hk,kk)	kk	hk	hk	hh	kk	hk	hk	hk	hk	hk	kk	hk	kk	hk	hk	hk	hh	hk	hk	hk	kk	kk	hh	hh	hk	hh	hk	hh	kk	hk	kk	hk	kk	hk	kk	hh	hk	hk	--	hk	hh	kk	hk	kk	kk
4	scf24k	<efxeg>	{10}	(ee,ef,eg,fg)	fg	ef	eg	ee	fg	ef	ef	eg	ef	ef	fg	ef	fg	eg	eg	eg	ee	eg	eg	ef	fg	fg	ee	ee	eg	ee	ef	ee	fg	eg	fg	eg	fg	ef	fg	ee	ef	ef	ee	ef	ee	fg	eg	fg	fg
4	SCF26697	<efxeg>	{10}	(ee,ef,eg,fg)	fg	eg	fg	ee	eg	ef	fg	ee	eg	fg	ef	ef	ef	ef	ef	eg	eg	fg	fg	ee	ee	fg	fg	ee	ef	eg	eg	fg	fg	ee	ef	ee	ef	fg	ee	eg	ee	eg	ef	eg	ef	eg	eg	ef	eg
4	scf26r	<abxcd>	{11}	(ac,ad,bc,bd)	bc	bd	bc	ac	bc	ad	bd	ac	bd	ad	bc	bc	bc	bc	ac	ad	bd	ac	ac	bc	bc	ad	ad	bd	ac	ad	bd	ad	bc	bc	bc	ac	ac	ad	ac	ad	bc	bd	bc	bd	ac	bc	bc	ac	ac
4	SCF28100	<abxcd>	{10}	(ac,ad,bc,bd)	bc	bc	ad	bc	bd	bc	bd	bd	ad	bc	bd	bd	bc	bc	ac	ad	ad	ad	ad	ac	bd	bd	bc	ac	ac	ac	bd	ad	bd	ad	bc	ad	bd	bd	bd	bc	bc	ad	ac	bd	ac	ad	ac	bd	bd
4	SCF29560	<lmxll>	{1-}	(ll,lm)	lm	lm	lm	ll	lm	ll	lm	ll	lm	ll	lm	lm	lm	lm	ll	ll	lm	ll	ll	lm	lm	ll	ll	lm	ll	ll	lm	ll	lm	lm	lm	ll	ll	ll	ll	ll	lm	lm	lm	lm	ll	lm	lm	ll	ll
4	SCF38553	<lmxll>	{1-}	(ll,lm)	lm	lm	ll	lm	lm	lm	lm	lm	lm	lm	lm	ll	lm	lm	ll	ll	ll	ll	ll	lm	lm	lm	ll	ll	ll	ll	lm	ll	lm	ll	lm	ll	lm	lm	lm	lm	lm	ll	ll	lm	ll	ll	ll	lm	lm
4	SCF46739	<hkxhk>	{00}	(hh,hk,kk)	hh	hk	hk	hk	hk	hh	hk	hk	kk	hh	hk	kk	hh	hh	hh	kk	kk	kk	kk	hk	hh	hk	hh	hk	hh	kk	hk	kk	hk	kk	hh	kk	hk	hk	hk	hk	hh	kk	hk	kk	hk	kk	hk	hk	hk
4	SCF46912	<efxeg>	{10}	(ee,ef,eg,fg)	eg	ef	eg	ee	fg	ee	ef	eg	ef	ef	fg	ef	eg	eg	eg	ee	ee	eg	eg	ef	fg	fg	ee	ef	eg	ee	ef	ee	fg	fg	fg	eg	eg	ef	fg	ee	fg	ef	fg	ef	eg	fg	fg	fg	eg
4	SCF49598	<hkxhk>	{10}	(hh,hk,kk)	hk	hk	hk	hh	kk	hk	hk	hk	hk	hh	kk	hk	hk	hk	hk	hk	hh	hk	hk	hk	kk	kk	hh	hh	hk	hh	hk	hh	kk	kk	kk	hk	hk	hk	kk	hh	kk	hk	hk	hk	hk	kk	kk	kk	kk
4	SCF51810	<efxeg>	{10}	(ee,ef,eg,fg)	fg	ef	fg	eg	fg	ee	ef	eg	ef	ee	fg	fg	eg	fg	eg	ee	ef	eg	eg	fg	eg	ee	ee	ef	eg	ee	ef	ee	fg	fg	fg	eg	eg	ee	eg	ee	fg	ef	fg	ef	eg	fg	fg	eg	eg
4	SCF53282	<hkxhk>	{10}	(hh,hk,kk)	hk	hk	kk	hh	kk	hh	hk	hk	hk	hh	kk	kk	kk	kk	hk	hh	hk	hk	hk	kk	kk	hk	hh	hk	hk	hh	hk	hh	kk	kk	kk	hk	hk	hh	hk	hh	kk	hk	kk	hk	hk	kk	kk	hk	hk
4	SCF56561	<hkxhk>	{10}	(hh,hk,kk)	kk	hk	kk	hh	hk	hk	kk	hh	hk	kk	hk	hk	hk	hk	hk	hk	hk	kk	kk	hh	hh	kk	kk	hh	hk	hk	hk	kk	kk	hh	hk	hh	hk	kk	hh	hk	hh	hk	hk	hk	hk	hk	hk	hk	kk
4	SCF6530	<hkxhk>	{01}	(hh,hk,kk)	hk	hk	hk	hk	hh	hk	hh	hh	hk	hk	hh	hh	hk	hk	hk	hk	hk	hk	hk	kk	hh	hh	hk	kk	hk	hk	hh	hk	hh	hk	hk	hk	hh	hh	hh	kk	hk	hk	kk	hk	kk	hk	kk	hh	hh
4	scf6955c	<efxeg>	{01}	(ee,ef,eg,fg)	eg	eg	ef	eg	ee	eg	ee	ee	ef	eg	ee	ee	eg	eg	fg	ef	ef	ef	ef	fg	ee	ee	eg	fg	fg	fg	ee	ef	ee	ef	eg	ef	ee	ee	ee	eg	eg	ef	fg	ef	fg	ef	fg	ee	ee
4	SCF72229	<nnxnp>	{-1}	(nn,np)	np	nn	nn	np	nn	np	nn	nn	nn	np	nn	nn	np	np	np	nn	nn	nn	nn	np	np	nn	np	np	np	nn	nn	nn	nn	nn	np	nn	np	nn	nn	np	np	nn	np	nn	np	nn	np	np	nn
4	SCF74895	<abxcd>	{10}	(ac,ad,bc,bd)	bd	bc	bd	ad	bd	ac	bc	ad	bc	ac	bd	bd	ad	bd	ad	ac	bc	ad	ad	bd	ad	ac	ac	bc	ad	ac	bc	ac	bd	bd	bd	ad	ad	ac	ad	ac	bd	bc	bd	bc	ad	bd	bd	ad	ad
4	SCF79014	<hkxhk>	{10}	(hh,hk,kk)	hk	hk	hk	hh	kk	hk	hk	hk	hk	hk	kk	hh	kk	hk	hk	hk	hh	hk	hk	hk	kk	kk	hh	hh	hk	hh	hk	hh	kk	hk	kk	hk	kk	hk	kk	hh	hk	hk	hh	hk	hh	kk	hk	kk	kk
4	SCF83036	<hkxhk>	{10}	(hh,hk,kk)	hk	hk	kk	hh	hk	hk	kk	hk	hk	kk	kk	hk	hk	hk	hk	hk	hk	kk	hk	hh	hh	kk	kk	hh	hk	hk	hk	hk	kk	hh	hk	hh	hk	kk	hh	hh	hh	hk	hk	hk	hk	hk	hh	hk	hk
4	SCF9157	<efxeg>	{01}	(ee,ef,eg,fg)	eg	ef	ee	fg	ef	eg	ee	eg	ef	ee	ee	fg	eg	eg	eg	ef	ef	ef	ef	fg	eg	ee	ee	fg	eg	ef	ef	ef	ee	ef	eg	fg	eg	ee	fg	fg	eg	ef	fg	ef	eg	ef	fg	eg	ef
4	SCF96539	<lmxll>	{1-}	(ll,lm)	lm	lm	ll	ll	lm	lm	lm	lm	lm	lm	lm	ll	lm	ll	ll	ll	ll	ll	ll	lm	lm	lm	ll	ll	ll	ll	lm	ll	lm	ll	lm	ll	lm	lm	lm	ll	lm	lm	ll	lm	ll	lm	ll	lm	lm
4	vm52204	<lmxll>	{0-}	(ll,lm)	ll	ll	lm	ll	ll	ll	ll	ll	lm	ll	ll	ll	ll	ll	lm	lm	lm	lm	lm	lm	ll	ll	ll	lm	lm	lm	ll	lm	ll	lm	ll	lm	ll	ll	ll	ll	ll	lm	lm	lm	lm	lm	lm	ll	ll
4	vm52682	<efxeg>	{10}	(ee,ef,eg,fg)	ef	ee	fg	ef	fg	ef	fg	fg	eg	ef	fg	eg	ef	ef	ef	eg	eg	eg	eg	ee	ef	fg	ef	ee	ef	eg	fg	eg	fg	eg	ef	eg	fg	fg	fg	ee	ef	eg	ee	eg	ee	eg	ee	fg	fg
4	vm83024	<nnxnp>	{-1}	(nn,np)	np	nn	nn	np	nn	np	nn	np	nn	nn	nn	np	np	np	np	nn	nn	nn	nn	np	np	nn	nn	np	np	nn	nn	nn	nn	nn	np	np	np	nn	np	np	np	nn	np	nn	np	nn	np	np	nn
4	X1trimcontig176303	<efxeg>	{10}	(ee,ef,eg,fg)	fg	eg	fg	ee	eg	ef	fg	ee	eg	fg	ef	ef	ef	ef	ef	eg	eg	fg	fg	ee	ee	fg	fg	ee	ef	eg	eg	fg	fg	ee	ef	ee	ef	fg	ee	eg	ee	eg	ef	eg	ef	eg	eg	ef	eg
4	X281884_K70	<efxeg>	{10}	(ee,ef,eg,fg)	fg	ee	fg	eg	fg	ee	ef	eg	ef	ee	fg	fg	eg	fg	eg	ee	ef	eg	eg	fg	eg	ee	ee	ef	eg	ee	ef	ee	fg	fg	fg	eg	eg	ee	eg	ee	fg	ef	fg	ef	eg	fg	fg	eg	eg
4	X2ms4d10b	<efxeg>	{10}	(ee,ef,eg,fg)	fg	eg	fg	ee	eg	ef	fg	ef	eg	fg	ef	ef	ef	ef	ef	eg	eg	fg	eg	ee	ee	fg	fg	ee	ef	eg	eg	fg	fg	ee	ef	ee	ef	fg	ee	eg	ee	eg	ef	eg	ef	eg	eg	ef	eg
4	X305731_K63	<lmxll>	{1-}	(ll,lm)	lm	lm	ll	lm	lm	lm	lm	lm	ll	lm	lm	lm	lm	lm	ll	ll	ll	ll	ll	ll	lm	lm	lm	ll	ll	ll	lm	ll	lm	ll	lm	lm	lm	lm	lm	lm	lm	ll	ll	lm	ll	ll	ll	lm	lm
4	X416328_K63	<abxcd>	{01}	(ac,ad,bc,bd)	ad	bc	ac	bd	bc	ad	ac	ac	bc	ad	ac	bc	ad	ad	ad	bc	bc	bc	bc	bd	ad	ac	ad	bd	ad	bc	bc	bc	ac	bc	ad	bc	ad	ac	ac	bd	ad	bc	bd	bc	ad	bc	bd	ad	ac
4	X418294_K63	<efxeg>	{10}	(ee,ef,eg,fg)	fg	eg	fg	ee	eg	ee	fg	ee	eg	fg	ef	ef	ef	ef	ef	eg	eg	fg	fg	ee	ee	fg	fg	ee	ef	eg	eg	fg	fg	ee	ef	ee	ef	fg	ee	eg	ee	eg	ee	eg	ef	eg	eg	ef	fg
4	X5ms2b12	<lmxll>	{1-}	(ll,lm)	lm	ll	lm	ll	ll	lm	lm	lm	ll	lm	lm	ll	lm	lm	lm	ll	ll	lm	ll	ll	ll	lm	lm	ll	lm	ll	ll	ll	lm	ll	lm	ll	lm	lm	ll	ll	ll	ll	lm	ll	lm	ll	ll	lm	ll
5	CA794F	<lmxll>	{1-}	(ll,lm)	lm	ll	ll	ll	lm	ll	lm	ll	lm	ll	lm	ll	lm	ll	ll	ll	ll	lm	lm	ll	lm	ll	lm	lm	lm	ll	ll	ll	lm	ll	lm	lm	ll	lm	ll	ll	lm	lm	lm	ll	lm	ll	ll	ll	lm
5	ct115258	<efxeg>	{01}	(ee,ef,eg,fg)	eg	fg	fg	fg	ee	ef	ee	fg	eg	ef	eg	fg	eg	ef	fg	ef	ef	ee	ef	fg	ee	fg	ee	ee	ee	ee	eg	fg	ee	fg	eg	ef	eg	eg	fg	fg	ee	eg	eg	ef	ee	ef	fg	fg	fg
5	ct144370	<efxeg>	{11}	(ee,ef,eg,fg)	eg	eg	eg	ee	ee	ef	ef	fg	ef	ef	fg	eg	eg	ee	ee	eg	fg	ee	eg	ef	ee	eg	ef	ee	ef	ef	ee	fg	ef	fg	ef	ef	ef	ee	ef	fg	fg	fg	ee	fg	fg	fg	ef	ee	ee
5	ct153008	<efxeg>	{10}	(ee,ef,eg,fg)	ee	ee	ee	eg	eg	fg	fg	ef	fg	fg	ef	ee	ee	eg	eg	eg	ef	fg	ef	fg	eg	ef	fg	eg	fg	fg	eg	ef	fg	ef	fg	fg	fg	eg	fg	ef	ef	ef	ee	ef	fg	ef	fg	eg	eg
5	ct98042	<nnxnp>	{-0}	(nn,np)	nn	np	nn	np	np	np	nn	nn	nn	np	nn	nn	nn	np	nn	nn	nn	nn	nn	np	nn	nn	nn	np	np	nn	nn	nn	np	nn	nn	np	np	np	np	nn	nn	np	np	nn	np	np	nn	np	np
5	scaffold_10090_2222	<nnxnp>	{-0}	(nn,np)	nn	nn	nn	np	np	np	np	nn	nn	nn	nn	nn	nn	np	nn	np	nn	np	np	np	np	nn	np	np	nn	np	np	nn	np	nn	nn	np	nn	nn	nn	np	np	nn	nn	np	np	np	nn	nn	nn
5	scaffold_10316_6856	<nnxnp>	{-0}	(nn,np)	nn	np	nn	nn	np	np	nn	nn	np	np	nn	nn	nn	np	np	nn	nn	np	nn	np	nn	nn	np	np	np	nn	nn	nn	np	nn	nn	np	np	np	np	nn	nn	np	nn	nn	np	nn	nn	np	np
5	scaffold_1049_8288	<nnxnp>	{-0}	(nn,np)	nn	nn	nn	nn	np	np	nn	np	nn	np	nn	nn	nn	np	nn	nn	np	np	np	nn	nn	nn	np	np	np	nn	nn	nn	np	nn	nn	np	nn	nn	nn	nn	np	nn	nn	nn	np	np	nn	np	nn
5	scaffold_1104_13457	<nnxnp>	{-0}	(nn,np)	nn	np	nn	np	np	nn	nn	nn	np	np	nn	nn	nn	np	nn	nn	nn	np	nn	np	nn	nn	nn	np	np	nn	nn	nn	np	nn	nn	np	np	np	np	nn	nn	np	np	nn	np	np	nn	np	np
5	scaffold_11523_4161	<lmxll>	{0-}	(ll,lm)	lm	ll	lm	lm	lm	ll	lm	ll	ll	lm	ll	lm	lm	ll	lm	lm	lm	lm	lm	ll	ll	lm	ll	ll	ll	lm	ll	ll	lm	ll	ll	lm	lm	lm	ll	ll	ll	ll	ll	lm	ll	lm	lm	lm	ll
5	scaffold_11523_4166	<hkxhk>	{11}	(hh,hk,kk)	hk	hk	hk	hh	hh	hk	hk	kk	kk	hh	kk	hk	hk	hk	hk	hk	hk	hk	hk	hk	kk	hk	kk	hk	hk	hk	kk	kk	hh	kk	kk	hh	hh	hh	hk	kk	kk	hk	hk	hk	hk	hh	hk	hh	hk
5	scaffold_11651_3525	<hkxhk>	{00}	(hh,hk,kk)	hk	hk	hk	kk	kk	hk	hk	hh	hk	hh	hh	hk	hk	kk	kk	hk	hh	kk	hk	hk	hk	hk	kk	kk	hk	kk	kk	hh	hk	hh	hk	hk	hk	kk	hk	hh	hh	hh	kk	hh	hh	hh	hk	kk	kk
5	scaffold_11775_216	<nnxnp>	{-1}	(nn,np)	np	np	np	np	nn	nn	nn	np	np	nn	np	np	np	nn	np	np	nn	nn	nn	np	nn	np	nn	nn	nn	nn	np	np	nn	np	np	nn	np	np	np	np	nn	np	np	np	nn	nn	np	np	np
5	scaffold_11882_5584	<hkxhk>	{11}	(hh,hk,kk)	kk	hk	hk	hk	hk	hh	hk	hh	hk	hh	kk	hk	hk	hk	hk	hk	hh	hk	hh	kk	kk	hk	kk	hk	hk	hk	kk	hk	hk	hk	kk	hh	kk	hk	hk	hk	hk	hk	hk	hk	hk	hh	hk	hh	kk
5	scaffold_11986_2944	<nnxnp>	{-1}	(nn,np)	np	np	np	np	nn	nn	nn	np	np	nn	np	np	np	nn	np	nn	nn	nn	nn	np	nn	np	nn	nn	np	nn	np	np	nn	np	np	nn	np	np	np	np	nn	np	np	nn	nn	nn	np	np	np
5	scaffold_11986_2989	<hkxhk>	{11}	(hh,hk,kk)	kk	hk	hk	hk	hk	hh	hk	hh	kk	hh	kk	hk	kk	hh	hk	hh	hh	hk	hk	hk	hk	hk	hk	hk	kk	hk	kk	hk	hk	hk	kk	hh	kk	kk	hk	hk	hk	kk	kk	hh	hk	hh	hk	hk	hk
5	scaffold_11986_3053	<nnxnp>	{-1}	(nn,np)	np	np	np	np	nn	nn	nn	np	np	nn	np	np	np	nn	np	nn	nn	nn	nn	np	nn	np	nn	nn	np	nn	np	np	nn	np	np	nn	np	np	np	np	nn	np	np	nn	nn	nn	np	np	np
5	scaffold_1210_883	<lmxll>	{0-}	(ll,lm)	ll	lm	lm	lm	ll	lm	lm	lm	ll	lm	ll	lm	lm	ll	lm	lm	lm	lm	lm	ll	ll	lm	ll	ll	ll	lm	ll	lm	ll	lm	ll	lm	lm	lm	lm	lm	ll	ll	ll	lm	ll	lm	lm	lm	ll
5	scaffold_1210_954	<lmxll>	{0-}	(ll,lm)	ll	lm	lm	lm	ll	lm	ll	lm	ll	lm	ll	lm	lm	ll	lm	lm	lm	lm	lm	ll	ll	lm	ll	ll	ll	lm	ll	lm	ll	lm	ll	lm	lm	lm	lm	lm	ll	ll	ll	lm	ll	lm	lm	lm	ll
5	scaffold_1210_976	<nnxnp>	{-0}	(nn,np)	nn	nn	nn	nn	np	np	nn	nn	nn	np	nn	nn	nn	np	nn	nn	np	np	nn	np	nn	nn	nn	np	np	nn	nn	nn	np	nn	nn	np	nn	nn	nn	nn	nn	np	np	nn	np	np	nn	np	np
5	scaffold_12152_1265	<hkxhk>	{10}	(hh,hk,kk)	hk	hh	hh	hh	kk	hk	kk	hh	hk	hk	hk	hh	hk	hk	hh	hk	hk	kk	hk	hh	kk	hh	kk	kk	kk	kk	hk	hh	kk	hh	hk	hk	hk	hk	hh	hh	kk	hk	hk	hk	kk	hk	hh	hh	hh
5	scaffold_12152_1383	<lmxll>	{0-}	(ll,lm)	ll	lm	lm	lm	ll	lm	ll	lm	ll	lm	ll	lm	ll	lm	lm	lm	lm	ll	lm	lm	ll	lm	ll	ll	ll	ll	ll	lm	ll	lm	ll	lm	ll	ll	lm	lm	ll	ll	ll	lm	ll	lm	lm	lm	ll
5	scaffold_12152_1458	<hkxhk>	{10}	(hh,hk,kk)	hk	hh	hh	hh	kk	hk	kk	hh	hk	hk	hk	hh	hk	hk	hh	hk	hk	kk	hk	hh	kk	hh	kk	kk	kk	kk	hk	hh	kk	hh	hk	hk	hk	hk	hh	hh	kk	hk	hk	hk	kk	hk	hh	hh	hh
5	scaffold_12378_2846	<nnxnp>	{-0}	(nn,np)	nn	np	nn	np	np	np	nn	nn	nn	np	nn	nn	nn	np	nn	nn	nn	nn	nn	np	nn	nn	nn	np	np	nn	nn	nn	np	nn	nn	np	np	np	np	nn	nn	np	np	nn	np	np	nn	np	np
5	scaffold_12541_1991	<nnxnp>	{-1}	(nn,np)	np	nn	np	nn	nn	nn	np	np	np	nn	np	np	np	nn	np	np	np	np	np	nn	np	np	np	nn	nn	np	np	np	nn	np	np	nn	np	nn	np	np	np	nn	nn	np	nn	nn	np	nn	nn
5	scaffold_12625_2077	<hkxhk>	{01}	(hh,hk,kk)	kk	kk	kk	hk	hk	hh	hh	hk	hh	hh	hk	kk	kk	hk	hk	kk	hk	hh	kk	hh	hh	kk	hk	hk	hh	hh	hk	hk	hh	hk	hh	hh	hh	hk	hh	hk	hk	hk	kk	hk	hk	hk	hh	hk	kk
5	scaffold_12686_4233	<lmxll>	{0-}	(ll,lm)	ll	lm	lm	lm	ll	lm	lm	ll	lm	lm	ll	lm	lm	ll	lm	lm	lm	ll	lm	ll	ll	lm	ll	ll	ll	ll	ll	lm	ll	lm	ll	lm	ll	lm	lm	lm	ll	ll	ll	lm	ll	lm	lm	lm	ll
5	scaffold_13948_3284	<nnxnp>	{-1}	(nn,np)	np	np	np	np	nn	nn	nn	nn	np	nn	np	np	np	nn	np	np	nn	nn	nn	np	nn	np	nn	nn	nn	np	np	np	nn	np	np	nn	np	np	np	np	nn	np	np	np	nn	nn	np	nn	np
5	scaffold_14000_1791	<lmxll>	{0-}	(ll,lm)	ll	lm	lm	lm	ll	lm	ll	lm	ll	lm	ll	lm	ll	lm	lm	lm	lm	ll	lm	ll	ll	lm	ll	ll	ll	ll	ll	lm	ll	lm	ll	lm	ll	lm	lm	lm	ll	ll	ll	lm	ll	lm	lm	lm	lm
5	scaffold_14525_5928	<lmxll>	{0-}	(ll,lm)	ll	lm	lm	lm	ll	lm	lm	lm	lm	lm	ll	lm	lm	ll	lm	lm	lm	ll	lm	ll	ll	lm	ll	ll	ll	ll	ll	lm	ll	lm	ll	lm	ll	lm	lm	lm	ll	ll	ll	lm	ll	lm	lm	lm	ll
5	scaffold_14912_1011	<lmxll>	{1-}	(ll,lm)	lm	ll	lm	ll	lm	ll	lm	ll	lm	ll	lm	ll	lm	ll	ll	ll	ll	lm	lm	ll	lm	ll	lm	lm	lm	ll	ll	ll	ll	ll	lm	lm	ll	lm	ll	ll	lm	lm	lm	ll	lm	ll	ll	lm	lm
5	scaffold_15701_2749	<hkxhk>	{01}	(hh,hk,kk)	kk	hk	kk	hk	hk	hh	kk	hk	hh	hk	hk	kk	kk	hh	kk	kk	kk	kk	kk	hh	hk	kk	hk	hh	hh	kk	hk	hk	hk	hk	hk	hh	hk	hk	hh	hk	hk	hh	hh	hk	hh	hk	hk	hk	hh
5	scaffold_15701_2753	<nnxnp>	{-0}	(nn,np)	nn	np	nn	np	np	np	nn	nn	np	np	nn	nn	nn	np	nn	nn	nn	nn	nn	np	nn	nn	nn	np	np	nn	nn	nn	np	nn	nn	np	np	np	np	nn	nn	np	np	nn	np	np	nn	np	np
5	scaffold_1576_13246	<nnxnp>	{-0}	(nn,np)	nn	nn	nn	np	np	np	np	nn	nn	np	nn	nn	nn	np	nn	np	nn	np	np	np	np	nn	np	np	nn	np	np	nn	np	nn	nn	np	nn	nn	nn	np	np	nn	nn	np	np	np	nn	nn	nn
5	scaffold_16286_2573	<lmxll>	{0-}	(ll,lm)	ll	lm	lm	lm	ll	lm	ll	lm	ll	lm	ll	lm	ll	lm	lm	lm	lm	ll	lm	lm	ll	lm	ll	ll	ll	ll	ll	lm	ll	lm	ll	lm	ll	ll	lm	lm	ll	ll	ll	lm	ll	lm	lm	lm	lm
5	scaffold_16407_2036	<nnxnp>	{-0}	(nn,np)	nn	nn	nn	nn	np	np	np	nn	nn	np	nn	nn	nn	np	nn	np	np	np	np	nn	np	nn	np	np	np	np	nn	nn	np	nn	nn	np	nn	nn	nn	nn	np	nn	nn	nn	np	np	nn	nn	nn
5	scaffold_16407_552	<nnxnp>	{-1}	(nn,np)	np	np	np	np	nn	nn	nn	np	np	nn	np	np	np	nn	np	nn	nn	nn	nn	np	nn	np	nn	nn	nn	nn	np	np	nn	np	np	nn	np	np	np	np	nn	np	np	np	nn	nn	np	np	np
5	scaffold_16674_1701	<hkxhk>	{00}	(hh,hk,kk)	hh	kk	hh	hh	hk	hk	hk	kk	hh	hk	hh	kk	hh	hk	hh	kk	hk	hk	hk	hh	hk	hh	hk	hk	hk	hk	hh	hh	hk	kk	hh	hk	hh	kk	kk	kk	hk	hh	hh	kk	hk	hk	kk	kk	hh
5	scaffold_16674_1702	<hkxhk>	{00}	(hh,hk,kk)	hh	kk	hh	hh	hk	hk	hk	kk	hh	hk	hh	kk	hh	hk	hh	kk	hk	hk	hk	hh	hk	kk	hk	hk	hk	hk	hh	hh	hk	kk	hh	hk	hh	kk	kk	kk	hk	hh	hh	kk	hk	hk	kk	kk	hh
5	scaffold_16674_1703	<hkxhk>	{00}	(hh,hk,kk)	hh	hh	hh	hh	hk	hk	hk	kk	hh	hk	hh	kk	hh	hk	hh	kk	hk	hk	hk	hh	hk	hh	hk	hk	hk	hk	hh	hh	hk	kk	hh	hk	hh	kk	kk	kk	hk	hh	hh	kk	hk	hk	kk	kk	hh
5	scaffold_16674_1707	<hkxhk>	{00}	(hh,hk,kk)	hh	kk	hh	hh	hk	hk	hk	hk	hh	hk	hh	kk	hh	hk	hh	kk	hk	hk	hk	hh	hk	hh	hk	hk	hk	hk	hh	hh	hk	kk	hh	hk	hh	kk	kk	kk	hk	hh	hh	kk	hk	hk	kk	kk	hh
5	scaffold_16982_4482	<nnxnp>	{-0}	(nn,np)	nn	nn	nn	np	np	np	nn	nn	np	np	nn	nn	nn	np	np	nn	nn	nn	nn	np	np	nn	np	np	np	np	nn	nn	np	nn	np	nn	np	np	np	nn	nn	nn	nn	nn	nn	nn	np	np	np
5	scaffold_17071_1943	<nnxnp>	{-1}	(nn,np)	np	nn	np	nn	nn	nn	np	np	nn	nn	np	nn	np	nn	np	np	np	nn	np	nn	np	np	nn	nn	nn	np	np	np	nn	np	np	nn	nn	nn	nn	np	np	nn	nn	np	nn	nn	np	nn	nn
5	scaffold_17146_4078	<hkxhk>	{11}	(hh,hk,kk)	hk	hk	hk	hh	hh	hk	hk	kk	kk	hh	kk	hk	hk	hk	hk	hk	hk	hk	hk	hk	kk	hk	kk	hk	hk	hk	kk	kk	hh	kk	kk	hh	hh	hh	hh	kk	kk	hk	hk	hk	hk	hh	hk	hh	hk
5	scaffold_17214_5535	<hkxhk>	{01}	(hh,hk,kk)	kk	hh	kk	hh	hh	hk	kk	hk	hk	kk	hk	kk	kk	hk	kk	kk	kk	kk	kk	hk	hh	kk	hk	hk	hk	kk	hh	hh	kk	hh	hk	hh	hh	hh	hk	hh	hk	hk	hk	kk	hk	hh	kk	kk	hk
5	scaffold_17394_239	<nnxnp>	{-1}	(nn,np)	np	np	np	nn	nn	nn	nn	np	np	nn	np	np	np	nn	np	nn	np	nn	nn	nn	nn	np	nn	nn	np	nn	nn	np	nn	np	np	nn	np	np	np	nn	nn	np	np	nn	nn	nn	np	np	np
5	scaffold_17716_3824	<lmxll>	{0-}	(ll,lm)	lm	lm	lm	lm	lm	ll	lm	ll	ll	ll	ll	lm	lm	lm	lm	lm	lm	lm	lm	ll	ll	lm	lm	ll	ll	ll	ll	ll	lm	ll	ll	ll	ll	lm	ll	ll	ll	ll	ll	ll	ll	ll	ll	lm	ll
5	scaffold_17939_2784	<lmxll>	{0-}	(ll,lm)	ll	lm	lm	lm	ll	lm	ll	lm	ll	lm	ll	lm	ll	lm	lm	lm	lm	ll	ll	lm	ll	lm	ll	ll	ll	ll	ll	lm	ll	lm	ll	lm	lm	ll	lm	lm	ll	ll	ll	lm	ll	lm	lm	lm	lm
5	scaffold_18076_2607	<lmxll>	{1-}	(ll,lm)	ll	ll	ll	ll	ll	lm	ll	lm	lm	ll	lm	ll	ll	lm	ll	ll	ll	ll	ll	lm	lm	ll	lm	lm	lm	ll	lm	lm	ll	lm	lm	lm	ll	ll	lm	lm	lm	lm	lm	lm	lm	ll	lm	ll	lm
5	scaffold_18127_3633	<lmxll>	{1-}	(ll,lm)	ll	ll	ll	ll	ll	lm	ll	lm	lm	ll	lm	ll	ll	lm	ll	ll	ll	ll	ll	lm	lm	ll	lm	lm	lm	ll	lm	lm	ll	lm	lm	lm	ll	ll	lm	lm	lm	lm	lm	lm	lm	ll	lm	ll	lm
5	scaffold_19138_2849	<nnxnp>	{-1}	(nn,np)	np	np	np	np	nn	nn	nn	np	np	nn	np	np	np	nn	np	nn	nn	nn	nn	np	nn	np	nn	nn	nn	nn	np	np	nn	np	np	nn	np	np	np	np	nn	nn	np	np	nn	nn	np	nn	nn
5	scaffold_19199_2299	<nnxnp>	{-1}	(nn,np)	np	np	np	nn	nn	nn	nn	np	nn	nn	np	np	np	nn	nn	nn	np	nn	np	nn	nn	np	nn	nn	nn	nn	nn	np	nn	np	nn	nn	nn	nn	nn	np	np	np	nn	np	nn	np	nn	nn	nn
5	scaffold_19199_680	<lmxll>	{1-}	(ll,lm)	ll	ll	ll	ll	ll	lm	lm	lm	lm	lm	lm	ll	ll	ll	ll	ll	lm	lm	lm	lm	lm	lm	ll	ll	lm	lm	ll	lm	lm	lm	lm	lm	lm	ll	lm	lm	lm	lm	ll	lm	lm	lm	lm	ll	ll
5	scaffold_19385_4788	<lmxll>	{1-}	(ll,lm)	lm	ll	ll	ll	lm	ll	lm	ll	lm	ll	lm	ll	ll	ll	ll	ll	ll	lm	ll	lm	lm	ll	lm	lm	lm	lm	lm	ll	lm	ll	lm	ll	lm	ll	ll	ll	lm	lm	lm	ll	lm	ll	ll	ll	ll
5	scaffold_19405_3231	<lmxll>	{0-}	(ll,lm)	lm	lm	lm	lm	lm	ll	ll	ll	ll	ll	ll	lm	lm	lm	lm	lm	ll	ll	ll	ll	ll	ll	lm	lm	ll	ll	lm	ll	ll	ll	ll	ll	ll	lm	ll	ll	ll	ll	lm	ll	ll	ll	ll	lm	lm
5	scaffold_19553_2642	<lmxll>	{1-}	(ll,lm)	lm	ll	lm	ll	lm	ll	ll	ll	lm	ll	lm	ll	lm	ll	ll	ll	ll	lm	lm	ll	lm	ll	lm	lm	lm	ll	ll	ll	lm	ll	lm	lm	ll	lm	ll	ll	lm	lm	lm	ll	lm	ll	ll	lm	lm
5	scaffold_19676_3590	<nnxnp>	{-1}	(nn,np)	np	nn	np	nn	nn	nn	np	np	np	nn	np	np	np	nn	np	np	np	np	np	nn	np	np	np	nn	nn	np	np	np	nn	np	np	nn	np	nn	np	np	np	nn	nn	np	nn	nn	np	nn	nn
5	scaffold_20175_2723	<hkxhk>	{01}	(hh,hk,kk)	kk	kk	kk	hk	hk	hh	kk	hk	hh	hh	hk	kk	kk	hk	hk	kk	kk	hk	kk	hh	hk	kk	hk	hh	hh	hk	hk	hk	kk	hk	hh	hh	hh	hk	hh	hk	hk	hh	hh	hk	hh	hk	hh	hk	hh
5	scaffold_20175_2729	<lmxll>	{1-}	(ll,lm)	ll	ll	ll	ll	ll	lm	ll	lm	lm	lm	lm	ll	ll	ll	ll	ll	ll	ll	ll	lm	lm	ll	ll	lm	lm	lm	lm	lm	ll	lm	lm	lm	lm	ll	lm	lm	lm	lm	lm	lm	lm	lm	lm	ll	lm
5	scaffold_20582_2639	<lmxll>	{0-}	(ll,lm)	lm	lm	lm	lm	lm	ll	lm	ll	ll	ll	ll	lm	lm	ll	lm	lm	lm	lm	lm	ll	ll	lm	ll	ll	ll	ll	ll	ll	lm	ll	ll	ll	ll	lm	ll	ll	ll	ll	ll	ll	ll	ll	ll	lm	ll
5	scaffold_206_16589	<nnxnp>	{-0}	(nn,np)	nn	nn	nn	np	np	np	np	nn	np	np	nn	nn	nn	np	np	nn	nn	nn	nn	np	np	nn	np	np	np	np	np	nn	np	nn	np	np	np	np	np	nn	nn	nn	np	nn	nn	nn	np	np	np
5	scaffold_206_16716	<nnxnp>	{-0}	(nn,np)	nn	nn	nn	np	np	np	np	nn	np	np	nn	nn	nn	np	nn	nn	nn	np	nn	np	np	nn	nn	np	np	np	np	nn	nn	nn	np	np	np	np	np	nn	nn	nn	np	nn	nn	nn	np	np	np
5	scaffold_206_4033	<nnxnp>	{-0}	(nn,np)	nn	nn	nn	np	np	np	np	nn	np	np	nn	nn	nn	np	np	nn	nn	np	nn	np	np	nn	np	np	np	np	np	nn	np	nn	np	np	np	np	np	nn	nn	nn	np	nn	nn	nn	np	np	np
5	scaffold_2085_1132	<nnxnp>	{-1}	(nn,np)	np	nn	np	nn	nn	nn	np	np	np	nn	np	np	np	nn	np	np	np	np	np	nn	np	np	np	nn	nn	np	np	np	nn	np	np	nn	nn	nn	nn	np	np	nn	nn	np	nn	nn	np	nn	nn
5	scaffold_20881_627	<lmxll>	{1-}	(ll,lm)	ll	lm	ll	ll	ll	lm	ll	lm	lm	ll	lm	ll	ll	lm	ll	ll	ll	ll	ll	lm	lm	ll	lm	lm	lm	ll	lm	lm	ll	lm	lm	ll	ll	ll	lm	lm	lm	lm	lm	ll	lm	ll	ll	ll	lm
5	scaffold_20912_2837	<hkxhk>	{11}	(hh,hk,kk)	hk	hk	hk	hh	hh	hk	hh	kk	kk	hh	kk	hh	hk	hk	hk	hk	hk	hk	hk	kk	kk	hk	kk	hk	hk	hk	kk	kk	hh	kk	kk	hh	hh	hh	hk	kk	kk	hk	hk	kk	kk	hh	hh	hh	kk
5	scaffold_21003_1737	<hkxhk>	{00}	(hh,hk,kk)	hk	hk	hk	kk	kk	hk	hk	hh	hk	hk	hh	hk	hk	kk	kk	hh	hh	hk	hk	hk	hh	hh	kk	kk	hk	kk	kk	hh	hk	hh	hk	hk	hk	kk	hk	hh	hh	hh	kk	hh	hh	hh	hk	kk	kk
5	scaffold_21037_1978	<nnxnp>	{-1}	(nn,np)	np	nn	np	nn	nn	nn	np	np	nn	nn	np	np	np	nn	np	np	np	nn	np	nn	np	np	np	nn	nn	np	np	np	nn	np	np	nn	nn	nn	nn	np	np	nn	nn	np	nn	nn	np	nn	nn
5	scaffold_21175_121	<hkxhk>	{01}	(hh,hk,kk)	kk	kk	kk	hk	hk	hh	hk	hk	hh	hh	hk	kk	kk	hk	hk	kk	hk	hk	kk	hh	hh	kk	hk	hh	hh	hh	hk	hk	hh	hk	hh	hh	hh	hk	hh	hk	hk	hk	hh	hk	hk	hk	hh	hk	hh
5	scaffold_21658_557	<lmxll>	{0-}	(ll,lm)	ll	lm	lm	lm	ll	lm	lm	lm	ll	lm	ll	lm	lm	ll	lm	lm	lm	lm	lm	ll	ll	lm	ll	ll	ll	lm	ll	lm	ll	lm	ll	lm	lm	lm	lm	ll	ll	ll	ll	lm	ll	lm	lm	lm	ll
5	scaffold_2180_10465	<nnxnp>	{-0}	(nn,np)	nn	np	nn	np	np	np	nn	nn	np	np	nn	nn	nn	np	nn	nn	nn	np	nn	np	nn	nn	np	np	np	nn	nn	nn	np	nn	nn	np	np	np	np	nn	nn	np	np	nn	np	np	nn	np	np
5	scaffold_21920_2900	<hkxhk>	{11}	(hh,hk,kk)	kk	hk	hk	hk	hk	hh	hk	hk	kk	hh	kk	hk	hk	hh	hk	hk	hh	hk	hh	kk	hk	hk	hk	hk	hk	hk	kk	hk	hk	hk	kk	hh	kk	hk	hk	hk	hk	kk	kk	hk	hk	hh	hk	hk	hk
5	scaffold_22181_3176	<lmxll>	{1-}	(ll,lm)	ll	lm	ll	ll	ll	ll	ll	ll	lm	ll	lm	ll	ll	lm	ll	ll	ll	ll	ll	lm	lm	ll	lm	lm	lm	ll	lm	lm	ll	ll	lm	ll	ll	ll	ll	lm	lm	lm	lm	ll	lm	ll	ll	ll	lm
5	scaffold_22960_1575	<nnxnp>	{-1}	(nn,np)	np	nn	np	nn	nn	nn	np	np	np	nn	np	np	np	nn	np	np	np	np	np	nn	np	np	np	nn	nn	np	np	np	nn	np	np	nn	nn	nn	nn	np	np	nn	nn	np	nn	nn	np	nn	nn
5	scaffold_23139_3113	<hkxhk>	{01}	(hh,hk,kk)	kk	hh	kk	hk	hk	hh	kk	hk	hh	hk	hk	kk	kk	hh	kk	kk	kk	kk	kk	hh	kk	kk	hk	hh	hh	kk	hk	hk	hk	hk	hk	hk	hk	hh	hh	hk	hk	hh	hh	kk	hh	hh	kk	hk	hh
5	scaffold_23139_3256	<hkxhk>	{01}	(hh,hk,kk)	kk	hh	kk	hk	hk	hh	kk	hk	hh	kk	kk	kk	kk	hh	kk	kk	kk	kk	kk	hh	hk	kk	hk	hh	hh	kk	hk	hk	hk	hk	hk	hk	hk	hk	hh	hk	hk	hh	hh	kk	hh	hk	kk	hk	hh
5	scaffold_23139_3315	<hkxhk>	{01}	(hh,hk,kk)	kk	hh	kk	hk	hk	hh	kk	hk	hh	hk	hk	kk	kk	hh	kk	kk	kk	kk	kk	hh	hk	kk	hk	hh	hh	kk	hk	hk	hk	hk	hk	hk	hk	hk	hh	hk	hk	hh	hh	kk	hh	hk	kk	hk	hh
5	scaffold_23139_3345	<hkxhk>	{01}	(hh,hk,kk)	kk	hh	kk	hk	hk	hh	kk	hk	hh	hk	hk	kk	kk	hh	kk	kk	kk	kk	kk	hh	hk	kk	hk	hh	hh	kk	hk	hk	hk	hk	hk	hk	hk	hk	hh	hk	hk	hh	hh	kk	hh	hk	kk	hk	hh
5	scaffold_23139_3388	<hkxhk>	{01}	(hh,hk,kk)	kk	hh	kk	hk	hk	hh	kk	hk	hh	hk	hk	kk	kk	hh	kk	kk	kk	kk	kk	hh	hk	kk	hk	hh	hh	kk	hk	hk	hk	hk	hk	hk	hk	hk	hh	hk	hk	hh	hh	kk	hh	hk	kk	hk	hh
5	scaffold_2350_983	<hkxhk>	{00}	(hh,hk,kk)	hk	hk	hk	kk	kk	hk	kk	hh	hk	hk	hh	hk	hk	kk	kk	hk	hh	kk	hk	hk	hk	hk	kk	hk	hk	hk	kk	hh	hk	hh	hk	hk	hk	kk	hk	hh	hh	hh	hk	hh	hh	hh	hk	kk	hk
5	scaffold_24494_1921	<nnxnp>	{-1}	(nn,np)	np	np	np	nn	nn	nn	nn	np	np	nn	np	np	np	nn	np	nn	np	nn	nn	nn	nn	np	nn	nn	np	nn	nn	np	nn	np	np	np	np	np	np	nn	nn	nn	np	nn	nn	nn	np	np	np
5	scaffold_24494_1922	<nnxnp>	{-1}	(nn,np)	np	np	np	nn	nn	nn	nn	np	np	np	np	np	np	nn	np	nn	np	nn	nn	nn	nn	np	nn	nn	np	nn	nn	np	nn	np	np	np	np	np	np	nn	nn	nn	np	nn	nn	nn	np	np	np
5	scaffold_24494_1923	<nnxnp>	{-1}	(nn,np)	np	np	np	nn	nn	nn	nn	np	np	np	np	np	np	nn	np	nn	np	nn	nn	nn	nn	np	nn	nn	np	nn	nn	np	nn	np	np	np	np	np	np	nn	nn	nn	np	nn	nn	nn	np	np	np
5	scaffold_24997_3415	<nnxnp>	{-1}	(nn,np)	np	np	np	np	nn	nn	nn	np	np	nn	np	np	np	nn	np	nn	nn	nn	nn	np	nn	np	nn	nn	nn	nn	np	np	nn	np	np	nn	np	np	np	np	nn	np	np	nn	nn	nn	np	np	np
5	scaffold_2504_10828	<lmxll>	{0-}	(ll,lm)	lm	ll	lm	lm	lm	ll	lm	ll	ll	lm	ll	lm	lm	ll	lm	lm	lm	lm	lm	ll	ll	lm	ll	ll	ll	lm	ll	ll	lm	ll	ll	lm	lm	lm	ll	ll	ll	ll	ll	lm	ll	lm	lm	lm	ll
5	scaffold_2504_10870	<lmxll>	{1-}	(ll,lm)	ll	lm	ll	ll	ll	lm	ll	lm	lm	ll	lm	ll	ll	lm	ll	ll	ll	ll	ll	lm	lm	ll	lm	lm	lm	ll	lm	lm	ll	lm	lm	ll	ll	ll	lm	lm	lm	lm	lm	ll	lm	ll	ll	ll	lm
5	scaffold_25143_2323	<hkxhk>	{00}	(hh,hk,kk)	hk	hk	hk	kk	kk	hk	hk	hh	hk	kk	hh	hk	hk	kk	kk	hk	hh	hk	hh	hk	hk	hh	kk	kk	hk	hk	kk	hh	hk	hh	hk	hk	hk	kk	hk	hh	hh	hh	hk	hh	hh	hh	hk	kk	kk
5	scaffold_25315_2065	<lmxll>	{0-}	(ll,lm)	lm	ll	lm	lm	lm	ll	lm	lm	ll	ll	ll	lm	lm	ll	lm	lm	lm	lm	lm	ll	ll	ll	ll	ll	ll	lm	ll	ll	lm	ll	ll	lm	lm	lm	lm	ll	ll	ll	ll	lm	ll	lm	lm	lm	ll
5	scaffold_25377_1385	<lmxll>	{1-}	(ll,lm)	ll	ll	ll	ll	ll	lm	ll	lm	lm	ll	lm	ll	ll	lm	ll	ll	ll	ll	ll	lm	lm	ll	lm	lm	lm	ll	lm	lm	ll	lm	lm	lm	ll	ll	lm	lm	lm	lm	lm	lm	lm	ll	ll	ll	lm
5	scaffold_25615_186	<hkxhk>	{00}	(hh,hk,kk)	hk	kk	hk	kk	kk	hk	hk	hh	hk	hk	hh	hk	hk	hk	hk	hk	hk	kk	hk	hk	hh	hk	hk	hk	hk	hh	hh	hh	kk	hh	hh	hk	hk	kk	hk	hh	hh	hk	hk	hh	hk	hk	hh	kk	hk
5	scaffold_25733_1629	<nnxnp>	{-0}	(nn,np)	nn	np	nn	np	np	np	nn	nn	np	np	nn	nn	nn	np	nn	nn	nn	nn	nn	np	nn	nn	nn	np	np	nn	nn	nn	np	nn	nn	np	np	np	np	nn	nn	nn	np	nn	np	np	nn	np	np
5	scaffold_25855_3062	<lmxll>	{1-}	(ll,lm)	lm	ll	ll	ll	lm	ll	ll	ll	ll	ll	lm	ll	ll	lm	ll	ll	ll	lm	ll	lm	lm	ll	lm	lm	lm	lm	lm	ll	lm	ll	lm	ll	lm	ll	ll	ll	lm	lm	lm	ll	lm	ll	ll	ll	lm
5	scaffold_26305_1005	<lmxll>	{0-}	(ll,lm)	ll	lm	ll	lm	ll	lm	ll	lm	ll	lm	ll	lm	ll	lm	lm	lm	lm	ll	ll	lm	ll	lm	ll	ll	ll	lm	lm	lm	lm	lm	ll	ll	lm	ll	ll	lm	ll	ll	ll	lm	ll	lm	lm	ll	ll
5	scaffold_2669_5952	<lmxll>	{0-}	(ll,lm)	ll	lm	lm	lm	ll	lm	lm	lm	ll	lm	ll	lm	lm	ll	lm	lm	lm	ll	lm	ll	ll	lm	ll	ll	ll	lm	ll	lm	ll	lm	ll	lm	lm	lm	lm	lm	ll	ll	ll	lm	ll	lm	lm	lm	ll
5	scaffold_27352_1942	<lmxll>	{0-}	(ll,lm)	lm	lm	lm	lm	lm	ll	ll	ll	ll	lm	ll	lm	lm	ll	ll	lm	lm	lm	lm	ll	ll	lm	ll	ll	ll	lm	ll	ll	ll	ll	ll	ll	lm	lm	ll	ll	ll	ll	ll	ll	ll	lm	ll	lm	ll
5	scaffold_27352_1944	<lmxll>	{0-}	(ll,lm)	lm	lm	lm	lm	lm	ll	ll	ll	ll	lm	ll	lm	lm	ll	ll	lm	lm	lm	lm	ll	ll	lm	ll	ll	ll	lm	ll	ll	ll	ll	ll	ll	lm	lm	ll	ll	ll	ll	ll	ll	ll	lm	ll	lm	ll
5	scaffold_27352_1945	<lmxll>	{0-}	(ll,lm)	lm	lm	lm	lm	lm	ll	ll	ll	ll	lm	ll	lm	lm	ll	ll	lm	lm	lm	lm	ll	ll	lm	ll	ll	ll	lm	ll	ll	ll	ll	ll	ll	lm	lm	ll	ll	ll	ll	ll	ll	ll	lm	ll	lm	ll
5	scaffold_2738_7034	<nnxnp>	{-0}	(nn,np)	nn	nn	nn	np	nn	np	np	nn	np	np	nn	nn	nn	np	np	nn	nn	np	nn	np	np	nn	np	np	np	np	np	nn	np	nn	np	np	np	np	np	nn	nn	nn	np	nn	nn	nn	np	np	np
5	scaffold_2738_7153	<nnxnp>	{-0}	(nn,np)	nn	nn	nn	np	np	np	np	nn	np	np	nn	nn	nn	np	np	nn	nn	np	nn	np	np	nn	np	np	np	np	np	nn	np	nn	np	np	np	np	np	nn	nn	nn	nn	nn	nn	nn	np	np	nn
5	scaffold_2769_3286	<lmxll>	{0-}	(ll,lm)	lm	ll	lm	lm	lm	ll	lm	ll	ll	lm	ll	lm	lm	ll	lm	lm	lm	lm	lm	ll	ll	lm	ll	ll	ll	lm	ll	ll	lm	ll	ll	lm	lm	lm	ll	ll	ll	ll	ll	lm	ll	lm	lm	lm	ll
5	scaffold_27901_179	<nnxnp>	{-0}	(nn,np)	nn	nn	nn	np	np	np	nn	nn	np	np	nn	nn	nn	np	np	nn	nn	np	nn	np	nn	nn	np	np	np	nn	nn	nn	np	nn	np	np	np	np	np	nn	nn	np	np	nn	np	nn	np	np	np
5	scaffold_27901_2456	<hkxhk>	{01}	(hh,hk,kk)	kk	kk	kk	hk	hk	hh	kk	hk	hh	hh	hk	kk	kk	hk	hk	kk	kk	hk	kk	hh	hk	kk	hk	hh	hh	hk	hk	hk	hk	hk	hh	hh	hh	hk	hh	hk	hk	hh	hh	hk	hh	hk	hh	hk	hh
5	scaffold_28382_1605	<nnxnp>	{-0}	(nn,np)	np	nn	nn	nn	np	nn	nn	nn	nn	nn	np	nn	nn	np	nn	nn	nn	np	nn	np	np	nn	np	np	np	np	np	nn	np	nn	np	nn	np	nn	nn	nn	np	np	np	nn	np	nn	nn	nn	np
5	scaffold_28619_160	<nnxnp>	{-1}	(nn,np)	np	np	np	np	nn	nn	nn	nn	np	nn	np	np	np	nn	np	np	nn	nn	nn	np	np	np	nn	nn	nn	np	np	np	nn	np	np	nn	np	np	np	np	nn	np	np	np	nn	nn	np	nn	np
5	scaffold_28_25526	<nnxnp>	{-1}	(nn,np)	np	nn	np	nn	nn	nn	np	np	nn	nn	np	np	np	nn	np	np	np	nn	np	nn	np	np	nn	nn	nn	np	np	np	nn	np	np	nn	nn	nn	nn	np	np	nn	nn	np	nn	nn	np	nn	nn
5	scaffold_29013_2953	<nnxnp>	{-0}	(nn,np)	nn	np	nn	np	np	np	nn	nn	np	np	nn	nn	nn	np	nn	nn	nn	nn	nn	np	nn	nn	nn	np	np	nn	nn	nn	np	nn	nn	np	np	np	np	nn	nn	np	np	nn	np	np	nn	np	np
5	scaffold_29738_3741	<lmxll>	{1-}	(ll,lm)	lm	ll	ll	ll	lm	ll	lm	ll	lm	ll	lm	ll	ll	lm	ll	ll	ll	lm	ll	lm	lm	ll	ll	lm	lm	lm	lm	ll	lm	ll	lm	ll	lm	ll	ll	ll	lm	lm	lm	ll	lm	ll	ll	ll	ll
5	scaffold_29987_563	<hkxhk>	{01}	(hh,hk,kk)	kk	hk	kk	kk	hk	hh	kk	hk	hh	hk	hk	kk	kk	hh	kk	kk	kk	kk	kk	hh	hk	kk	kk	hh	hh	kk	kk	hk	hk	hk	hk	hk	hk	hk	hh	hk	hk	hh	hh	hk	hh	hk	kk	hk	hh
5	scaffold_29987_810	<lmxll>	{0-}	(ll,lm)	lm	lm	lm	lm	lm	ll	lm	ll	ll	ll	ll	lm	lm	ll	lm	lm	lm	lm	lm	ll	ll	lm	ll	ll	ll	lm	ll	ll	lm	ll	ll	lm	lm	lm	ll	ll	ll	ll	ll	ll	ll	lm	ll	lm	ll
5	scaffold_30368_1149	<lmxll>	{0-}	(ll,lm)	lm	ll	lm	lm	lm	ll	lm	ll	ll	lm	ll	lm	lm	ll	lm	lm	lm	lm	lm	ll	ll	lm	ll	ll	ll	lm	ll	ll	lm	ll	ll	lm	lm	lm	lm	ll	ll	ll	ll	lm	ll	lm	lm	lm	ll
5	scaffold_3215_3187	<lmxll>	{0-}	(ll,lm)	lm	lm	lm	lm	lm	ll	lm	ll	ll	lm	ll	lm	lm	ll	lm	lm	lm	lm	lm	ll	ll	lm	ll	ll	ll	lm	ll	ll	lm	ll	ll	ll	lm	lm	ll	ll	ll	ll	ll	ll	ll	lm	lm	lm	ll
5	scaffold_3234_8418	<nnxnp>	{-0}	(nn,np)	nn	np	nn	np	np	np	nn	nn	np	np	nn	nn	nn	np	nn	nn	nn	np	nn	np	nn	nn	np	np	np	nn	nn	nn	np	nn	nn	np	np	np	np	nn	nn	np	np	nn	np	np	nn	np	np
5	scaffold_32380_1160	<nnxnp>	{-0}	(nn,np)	nn	np	nn	np	np	np	nn	nn	nn	np	nn	nn	nn	np	nn	nn	nn	nn	nn	np	nn	nn	nn	np	np	nn	nn	nn	np	nn	nn	np	np	np	np	nn	nn	np	np	nn	np	np	nn	np	np
5	scaffold_328_3997	<nnxnp>	{-1}	(nn,np)	np	np	np	nn	nn	nn	nn	np	nn	nn	np	np	np	nn	nn	np	np	nn	np	nn	nn	np	nn	nn	nn	nn	nn	np	nn	np	nn	nn	nn	nn	nn	np	np	np	nn	np	np	np	nn	nn	nn
5	scaffold_328_4055	<nnxnp>	{-1}	(nn,np)	np	np	np	nn	nn	nn	nn	np	nn	nn	np	np	np	nn	nn	np	np	nn	np	nn	nn	np	nn	nn	nn	nn	nn	np	nn	np	nn	nn	nn	nn	nn	np	np	np	nn	np	np	np	nn	nn	nn
5	scaffold_3353_1043	<nnxnp>	{-1}	(nn,np)	np	nn	np	nn	nn	nn	np	np	np	nn	np	np	np	nn	np	np	np	np	np	nn	np	np	np	nn	nn	np	np	np	nn	np	np	nn	nn	nn	nn	np	np	nn	nn	np	nn	nn	np	nn	nn
5	scaffold_33601_2175	<lmxll>	{0-}	(ll,lm)	lm	lm	lm	lm	lm	ll	lm	ll	ll	ll	ll	lm	lm	lm	lm	lm	lm	lm	lm	ll	ll	lm	lm	ll	ll	ll	ll	ll	lm	ll	ll	ll	ll	lm	ll	ll	ll	ll	ll	ll	ll	ll	ll	lm	ll
5	scaffold_33601_2253	<nnxnp>	{-0}	(nn,np)	nn	nn	nn	np	np	np	nn	nn	np	np	nn	nn	nn	np	np	nn	nn	np	nn	np	nn	nn	np	np	np	nn	nn	nn	np	nn	np	np	np	np	np	nn	nn	nn	np	nn	np	nn	np	np	np
5	scaffold_33855_167	<hkxhk>	{11}	(hh,hk,kk)	kk	hk	hk	hk	hk	hh	hk	hh	hk	hh	kk	hk	hk	hk	hk	hk	hh	hk	hh	kk	kk	hk	hk	hk	hk	kk	kk	hk	hk	hk	kk	hh	kk	hk	hk	hk	hk	kk	kk	hk	hk	hh	hk	hh	kk
5	scaffold_33912_3049	<lmxll>	{0-}	(ll,lm)	lm	ll	lm	lm	lm	ll	lm	ll	ll	lm	ll	lm	lm	ll	lm	lm	lm	lm	lm	ll	ll	lm	ll	ll	ll	lm	ll	ll	ll	ll	ll	lm	lm	lm	ll	ll	ll	ll	ll	lm	ll	lm	lm	lm	ll
5	scaffold_33912_3175	<lmxll>	{1-}	(ll,lm)	ll	lm	ll	ll	ll	lm	ll	ll	lm	ll	lm	ll	ll	lm	ll	ll	ll	ll	ll	lm	lm	ll	lm	lm	lm	ll	lm	lm	ll	lm	lm	ll	ll	ll	lm	lm	lm	lm	lm	ll	lm	ll	ll	ll	lm
5	scaffold_33926_2560	<nnxnp>	{-0}	(nn,np)	nn	nn	nn	np	np	np	nn	nn	np	np	nn	nn	nn	np	np	nn	nn	np	nn	np	nn	nn	np	np	np	nn	nn	nn	np	nn	np	np	np	np	np	nn	nn	nn	np	nn	np	nn	np	np	np
5	scaffold_344_12516	<nnxnp>	{-0}	(nn,np)	nn	nn	nn	nn	np	np	nn	np	nn	np	nn	nn	nn	np	nn	nn	np	np	nn	np	nn	nn	nn	np	np	nn	nn	nn	np	nn	nn	np	nn	nn	nn	nn	np	np	np	nn	np	np	nn	np	nn
5	scaffold_344_12544	<nnxnp>	{-0}	(nn,np)	nn	nn	nn	nn	np	np	nn	np	nn	np	nn	nn	nn	np	nn	nn	np	np	nn	np	nn	nn	nn	np	np	nn	nn	nn	np	nn	nn	np	nn	nn	nn	nn	np	np	np	nn	np	np	nn	np	nn
5	scaffold_35159_2482	<lmxll>	{0-}	(ll,lm)	ll	lm	lm	lm	ll	lm	lm	lm	ll	lm	ll	lm	lm	ll	lm	lm	lm	lm	lm	ll	ll	lm	ll	ll	ll	lm	ll	lm	ll	lm	ll	lm	lm	lm	lm	ll	ll	ll	ll	lm	ll	lm	lm	lm	ll
5	scaffold_35159_2488	<hkxhk>	{11}	(hh,hk,kk)	kk	hk	hk	hk	hk	hh	hk	hk	kk	hh	kk	hk	hk	hk	hk	hk	hh	hh	hk	hk	kk	hk	kk	hk	hk	hk	kk	hk	hk	hk	kk	hh	hk	hh	hk	kk	kk	hk	hk	hk	hk	hh	hk	hh	hk
5	scaffold_35266_1275	<hkxhk>	{01}	(hh,hk,kk)	hh	hk	hk	hk	hh	kk	kk	hk	hh	hh	hk	hk	kk	hh	hk	hh	kk	hh	kk	hk	hh	hk	hh	hh	hh	hh	kk	hk	hh	hk	kk	hh	kk	kk	hk	hk	hh	kk	hh	kk	hh	hk	hk	hk	hk
5	scaffold_35990_840	<nnxnp>	{-1}	(nn,np)	np	np	np	np	nn	nn	nn	np	np	nn	np	np	np	nn	np	np	nn	nn	nn	np	nn	np	nn	nn	nn	nn	np	np	nn	np	np	nn	np	np	np	np	nn	np	np	np	nn	nn	np	np	np
5	scaffold_36567_464	<lmxll>	{0-}	(ll,lm)	lm	lm	lm	lm	lm	ll	lm	ll	ll	lm	ll	lm	lm	ll	lm	lm	lm	lm	lm	ll	ll	lm	ll	ll	ll	lm	ll	ll	lm	ll	ll	lm	lm	lm	ll	ll	ll	ll	ll	ll	ll	lm	lm	lm	ll
5	scaffold_36567_548	<nnxnp>	{-1}	(nn,np)	np	nn	np	nn	nn	nn	nn	np	nn	nn	np	nn	np	nn	np	np	np	nn	np	nn	np	np	np	nn	nn	np	np	np	nn	np	nn	nn	nn	nn	nn	np	np	nn	nn	np	nn	nn	np	nn	nn
5	scaffold_36749_1921	<nnxnp>	{-0}	(nn,np)	nn	nn	nn	np	np	np	np	nn	nn	nn	nn	nn	nn	np	nn	np	nn	np	np	np	np	nn	np	np	nn	np	np	nn	np	nn	nn	np	nn	nn	nn	np	np	nn	nn	np	np	np	nn	nn	nn
5	scaffold_36749_1968	<nnxnp>	{-0}	(nn,np)	nn	nn	nn	np	np	np	np	nn	nn	nn	nn	nn	nn	np	nn	np	nn	np	np	np	np	nn	np	np	nn	np	np	nn	np	nn	nn	np	nn	nn	nn	np	np	nn	nn	np	np	np	nn	nn	nn
5	scaffold_36824_580	<nnxnp>	{-0}	(nn,np)	nn	np	nn	np	np	np	nn	nn	nn	np	nn	nn	nn	np	nn	nn	nn	nn	nn	np	nn	nn	nn	np	np	nn	nn	nn	nn	nn	nn	np	np	np	np	nn	nn	np	np	nn	np	np	nn	np	np
5	scaffold_37436_3330	<lmxll>	{1-}	(ll,lm)	lm	ll	lm	ll	lm	ll	lm	ll	lm	ll	lm	ll	lm	ll	ll	ll	ll	lm	lm	ll	lm	ll	lm	lm	lm	ll	ll	ll	ll	ll	lm	lm	ll	lm	lm	ll	lm	lm	lm	ll	lm	ll	ll	lm	lm
5	scaffold_37769_1927	<nnxnp>	{-1}	(nn,np)	np	np	np	nn	nn	nn	nn	np	nn	nn	np	np	np	nn	nn	nn	np	nn	np	nn	nn	np	nn	nn	nn	nn	nn	np	nn	np	nn	nn	nn	nn	nn	np	np	np	np	np	np	np	nn	nn	nn
5	scaffold_38077_2923	<nnxnp>	{-1}	(nn,np)	np	np	np	np	nn	nn	nn	np	np	nn	np	np	np	nn	np	nn	np	nn	nn	nn	nn	np	nn	nn	np	nn	nn	np	nn	np	np	nn	np	np	np	np	nn	np	np	nn	nn	nn	nn	np	np
5	scaffold_38535_663	<nnxnp>	{-0}	(nn,np)	nn	np	nn	np	np	np	nn	nn	nn	np	nn	nn	nn	np	nn	nn	nn	nn	nn	np	nn	nn	nn	np	np	nn	nn	nn	np	nn	nn	np	np	np	np	nn	nn	np	np	nn	np	np	nn	np	np
5	scaffold_38895_237	<nnxnp>	{-0}	(nn,np)	nn	nn	nn	np	np	np	np	nn	np	np	nn	nn	nn	np	np	np	nn	np	nn	np	np	nn	np	np	np	np	np	nn	np	nn	np	np	np	np	np	nn	nn	nn	nn	nn	np	nn	np	np	np
5	scaffold_40024_2940	<nnxnp>	{-0}	(nn,np)	nn	nn	nn	nn	np	np	nn	np	nn	np	nn	nn	nn	np	nn	nn	np	np	np	nn	nn	nn	nn	np	np	nn	nn	nn	np	nn	nn	np	nn	nn	nn	nn	np	nn	nn	nn	np	np	nn	np	nn
5	scaffold_40304_1786	<hkxhk>	{10}	(hh,hk,kk)	hk	hh	hh	hk	kk	hk	kk	hh	hk	hh	hk	hh	hk	hk	hh	hk	hh	kk	kk	hk	kk	hh	kk	kk	hk	hk	hk	hh	kk	hh	hk	kk	hh	hk	hh	hk	kk	hk	hk	hk	kk	hk	hk	hk	hk
5	scaffold_41370_1353	<lmxll>	{0-}	(ll,lm)	ll	lm	lm	lm	ll	lm	ll	lm	ll	lm	ll	lm	lm	ll	lm	lm	lm	ll	lm	ll	ll	lm	ll	ll	ll	ll	ll	lm	ll	lm	ll	lm	ll	lm	lm	lm	ll	ll	ll	lm	ll	lm	lm	lm	lm
5	scaffold_4150_6594	<hkxhk>	{11}	(hh,hk,kk)	hk	hk	hk	hh	kk	hh	kk	hk	hk	hk	hk	hk	hk	hk	hk	hh	hk	kk	kk	hh	kk	hk	kk	kk	hk	kk	hh	hk	hh	hk	hk	kk	hk	hk	hk	hh	kk	hk	hk	hh	kk	hh	hk	hk	hk
5	scaffold_4151_2014	<lmxll>	{0-}	(ll,lm)	lm	ll	lm	lm	lm	ll	lm	ll	ll	lm	ll	lm	lm	ll	lm	lm	lm	lm	lm	ll	ll	lm	ll	ll	ll	lm	ll	ll	lm	ll	ll	lm	lm	lm	lm	ll	ll	ll	ll	lm	ll	lm	lm	lm	ll
5	scaffold_4151_2027	<hkxhk>	{11}	(hh,hk,kk)	hk	hk	hk	hh	hh	hk	hk	kk	kk	hh	kk	hk	hk	hk	hk	hk	hh	hk	hk	hk	kk	hk	kk	hk	hk	hk	kk	kk	hh	kk	kk	hh	hh	hh	hh	kk	kk	hk	hk	hk	hk	hh	hk	hh	hk
5	scaffold_41558_2100	<nnxnp>	{-1}	(nn,np)	np	nn	np	nn	nn	nn	np	nn	np	nn	np	np	np	nn	np	np	np	np	np	nn	np	np	np	nn	nn	np	np	np	nn	np	np	nn	nn	nn	nn	np	np	nn	nn	np	nn	nn	np	nn	nn
5	scaffold_41878_1647	<nnxnp>	{-1}	(nn,np)	np	np	np	nn	nn	nn	nn	np	nn	nn	np	np	np	nn	nn	np	np	nn	np	nn	nn	np	nn	nn	nn	nn	nn	np	nn	np	nn	nn	nn	nn	nn	np	np	np	nn	np	np	np	nn	nn	nn
5	scaffold_42968_1007	<nnxnp>	{-0}	(nn,np)	nn	nn	nn	np	np	np	np	nn	np	np	nn	nn	nn	np	np	nn	nn	np	nn	np	np	nn	np	np	np	np	np	nn	np	nn	np	np	np	np	np	nn	nn	nn	nn	nn	nn	nn	np	np	np
5	scaffold_42968_1791	<lmxll>	{0-}	(ll,lm)	lm	lm	lm	lm	lm	ll	ll	ll	ll	ll	ll	lm	lm	lm	lm	lm	ll	ll	ll	ll	ll	ll	lm	lm	ll	ll	lm	ll	ll	ll	ll	ll	ll	lm	ll	ll	ll	ll	lm	ll	ll	ll	ll	lm	lm
5	scaffold_43267_850	<hkxhk>	{01}	(hh,hk,kk)	kk	kk	kk	hk	hk	hh	hh	hk	hh	hh	hk	kk	kk	hk	hk	kk	hk	hh	kk	hh	hh	kk	hk	hk	hh	hh	hk	hk	hh	hk	hh	hh	hh	hk	hh	hk	hk	hk	hk	hk	hk	hk	hh	hk	hk
5	scaffold_4341_8826	<nnxnp>	{-1}	(nn,np)	np	np	np	np	nn	nn	nn	np	np	nn	np	np	np	nn	np	nn	nn	nn	nn	np	nn	np	nn	nn	nn	nn	np	np	nn	np	np	nn	np	np	np	np	nn	np	np	np	nn	nn	np	np	np
5	scaffold_4378_869	<nnxnp>	{-0}	(nn,np)	nn	np	nn	np	np	np	nn	nn	np	np	nn	nn	nn	np	nn	nn	nn	nn	nn	np	nn	nn	nn	np	np	nn	nn	nn	np	nn	nn	np	np	np	np	nn	nn	np	np	nn	np	np	nn	np	np
5	scaffold_44092_795	<nnxnp>	{-0}	(nn,np)	nn	nn	nn	nn	np	np	nn	nn	nn	np	nn	nn	nn	np	nn	nn	nn	np	nn	np	nn	nn	nn	np	np	nn	nn	nn	np	nn	nn	np	nn	np	nn	nn	nn	np	np	nn	np	np	nn	np	np
5	scaffold_44092_811	<nnxnp>	{-0}	(nn,np)	nn	nn	nn	nn	np	np	nn	nn	nn	np	nn	nn	nn	np	nn	nn	nn	np	nn	np	nn	nn	nn	np	np	nn	nn	nn	np	nn	nn	np	nn	np	nn	nn	nn	np	np	nn	np	np	nn	np	np
5	scaffold_44092_853	<nnxnp>	{-1}	(nn,np)	np	np	np	np	nn	nn	np	np	np	nn	np	np	np	nn	np	np	np	nn	np	nn	np	np	np	nn	nn	np	np	np	nn	np	np	nn	np	nn	np	np	np	nn	nn	np	nn	nn	np	nn	nn
5	scaffold_44221_1872	<hkxhk>	{01}	(hh,hk,kk)	kk	hh	kk	hk	hk	hh	kk	hk	hk	hk	hk	kk	kk	hh	kk	kk	kk	kk	kk	hh	hk	kk	hk	hh	hh	kk	hk	hk	hk	hk	hk	hk	hk	hk	hk	hk	hk	hh	hh	kk	hh	hk	kk	hk	hh
5	scaffold_45382_2723	<lmxll>	{1-}	(ll,lm)	ll	ll	ll	ll	ll	lm	ll	lm	lm	lm	lm	ll	ll	ll	ll	ll	ll	ll	ll	lm	lm	ll	ll	lm	lm	lm	lm	lm	ll	lm	lm	lm	lm	ll	lm	lm	lm	lm	lm	lm	lm	lm	lm	ll	lm
5	scaffold_46164_863	<nnxnp>	{-0}	(nn,np)	nn	nn	nn	nn	np	np	nn	np	nn	np	nn	nn	nn	np	nn	nn	np	np	np	nn	nn	nn	np	np	np	nn	nn	nn	np	nn	nn	np	nn	nn	nn	nn	np	nn	nn	nn	np	np	nn	np	nn
5	scaffold_46164_951	<nnxnp>	{-0}	(nn,np)	nn	nn	nn	nn	np	np	nn	np	nn	np	nn	nn	nn	np	nn	nn	np	np	np	nn	nn	nn	np	np	np	nn	nn	nn	np	nn	nn	np	nn	nn	nn	nn	np	nn	nn	nn	np	np	nn	np	nn
5	scaffold_4687_1875	<lmxll>	{1-}	(ll,lm)	ll	ll	ll	ll	ll	lm	ll	lm	lm	ll	lm	ll	ll	lm	ll	ll	ll	ll	ll	lm	lm	ll	lm	lm	lm	ll	lm	lm	ll	lm	lm	ll	ll	ll	lm	lm	lm	lm	lm	ll	lm	ll	ll	ll	lm
5	scaffold_46910_386	<lmxll>	{1-}	(ll,lm)	ll	ll	ll	ll	ll	lm	ll	lm	lm	ll	lm	ll	ll	lm	ll	ll	ll	ll	ll	lm	lm	ll	lm	lm	lm	ll	lm	lm	ll	lm	lm	lm	ll	ll	lm	lm	lm	lm	lm	lm	lm	ll	lm	ll	lm
5	scaffold_46910_387	<nnxnp>	{-0}	(nn,np)	nn	np	nn	np	np	np	nn	nn	np	np	nn	nn	nn	np	nn	nn	nn	nn	nn	np	nn	nn	nn	np	np	nn	nn	nn	np	nn	nn	np	np	np	np	nn	nn	np	np	nn	np	nn	nn	np	np
5	scaffold_46910_499	<lmxll>	{1-}	(ll,lm)	ll	ll	ll	ll	ll	lm	ll	ll	ll	ll	lm	ll	ll	lm	ll	ll	ll	ll	ll	lm	lm	ll	ll	lm	lm	ll	ll	lm	ll	lm	lm	lm	ll	ll	lm	lm	lm	lm	lm	lm	lm	ll	ll	ll	lm
5	scaffold_47787_264	<lmxll>	{1-}	(ll,lm)	ll	ll	ll	ll	ll	lm	ll	lm	lm	lm	lm	ll	ll	ll	ll	ll	ll	ll	ll	lm	lm	ll	ll	lm	lm	lm	lm	lm	lm	lm	lm	lm	lm	ll	lm	lm	lm	lm	lm	lm	lm	lm	lm	ll	lm
5	scaffold_4784_2612	<hkxhk>	{00}	(hh,hk,kk)	hk	hk	hk	kk	kk	hk	kk	hh	hk	hk	hh	hk	hk	kk	kk	hk	hh	kk	hk	hk	hk	hk	kk	hk	hk	hk	kk	hh	hk	hh	hk	hk	hk	kk	hk	hh	hh	hh	hk	hh	hh	hh	hk	kk	hk
5	scaffold_48695_1198	<hkxhk>	{10}	(hh,hk,kk)	hk	hh	hh	hh	kk	hk	kk	hh	hk	kk	hk	hh	hk	hk	hh	hk	hk	kk	hk	hh	kk	hh	kk	kk	kk	kk	hk	hh	kk	hh	hk	hk	hk	hh	hh	hh	kk	hk	hk	hh	kk	hk	hh	hh	hh
5	scaffold_4_25150	<lmxll>	{0-}	(ll,lm)	ll	lm	lm	lm	ll	lm	ll	lm	ll	lm	ll	lm	ll	lm	lm	lm	lm	ll	ll	lm	ll	lm	ll	ll	ll	lm	lm	lm	ll	lm	ll	ll	lm	ll	lm	lm	ll	ll	ll	lm	ll	lm	lm	lm	ll
5	scaffold_50249_221	<hkxhk>	{11}	(hh,hk,kk)	kk	hk	kk	hh	hk	hh	hk	hk	kk	hk	kk	hk	kk	hk	hk	hh	hk	hk	hk	hh	hk	hk	hk	hk	kk	hh	hh	hk	hh	hk	kk	hk	hk	kk	kk	hh	hk	kk	kk	hh	hk	hh	hk	kk	kk
5	scaffold_51256_1035	<nnxnp>	{-0}	(nn,np)	nn	np	nn	np	np	np	nn	nn	np	np	nn	nn	nn	np	nn	nn	nn	np	nn	np	nn	nn	np	np	np	nn	nn	nn	np	nn	nn	nn	np	np	np	nn	nn	np	nn	nn	np	np	nn	np	np
5	scaffold_51256_1213	<lmxll>	{0-}	(ll,lm)	lm	lm	lm	lm	lm	ll	lm	ll	ll	ll	ll	lm	lm	ll	lm	ll	lm	lm	lm	ll	ll	lm	ll	ll	ll	lm	ll	ll	lm	ll	ll	ll	lm	lm	ll	ll	ll	ll	ll	ll	ll	lm	ll	lm	ll
5	scaffold_51987_1251	<hkxhk>	{11}	(hh,hk,kk)	hk	hk	hk	hh	hh	hh	hk	hh	kk	hh	kk	hk	hk	hk	hk	hk	kk	hh	hk	hk	kk	hk	kk	hk	hk	hk	kk	hk	hh	hk	kk	hh	hk	hh	hk	kk	kk	hk	hk	hk	hh	hh	hk	hh	kk
5	scaffold_5256_1663	<lmxll>	{0-}	(ll,lm)	lm	ll	lm	lm	lm	lm	lm	lm	ll	lm	ll	lm	lm	ll	lm	lm	lm	lm	lm	ll	ll	lm	ll	ll	ll	lm	ll	lm	ll	lm	ll	lm	lm	lm	lm	ll	ll	ll	ll	lm	ll	lm	lm	lm	ll
5	scaffold_52964_1634	<nnxnp>	{-1}	(nn,np)	np	np	np	np	nn	nn	nn	np	np	nn	np	np	np	nn	np	np	nn	nn	nn	np	nn	np	nn	nn	nn	nn	np	np	nn	np	np	nn	np	nn	np	np	nn	np	np	np	nn	nn	nn	nn	nn
5	scaffold_535_7070	<nnxnp>	{-1}	(nn,np)	nn	np	np	np	nn	np	np	np	nn	np	nn	np	nn	nn	np	np	np	nn	np	nn	nn	np	nn	nn	nn	np	nn	np	nn	np	nn	np	np	np	np	np	nn	nn	nn	np	nn	np	np	np	nn
5	scaffold_5364_6647	<lmxll>	{0-}	(ll,lm)	ll	lm	lm	lm	ll	lm	ll	lm	ll	lm	ll	lm	ll	lm	lm	lm	lm	ll	lm	ll	ll	lm	ll	ll	ll	ll	ll	lm	ll	lm	ll	lm	ll	lm	lm	lm	ll	ll	ll	lm	ll	lm	lm	lm	lm
5	scaffold_55523_655	<lmxll>	{0-}	(ll,lm)	ll	lm	lm	lm	ll	lm	ll	lm	ll	lm	ll	lm	ll	lm	lm	lm	lm	ll	lm	lm	ll	lm	ll	ll	ll	ll	ll	lm	ll	lm	ll	lm	ll	ll	lm	lm	ll	ll	ll	lm	ll	lm	lm	lm	lm
5	scaffold_55523_709	<lmxll>	{0-}	(ll,lm)	ll	lm	lm	lm	ll	lm	ll	lm	ll	lm	ll	lm	ll	lm	lm	lm	lm	ll	lm	lm	ll	lm	ll	ll	ll	ll	ll	lm	ll	lm	ll	lm	ll	ll	lm	lm	ll	ll	ll	lm	ll	lm	lm	lm	lm
5	scaffold_5560_5069	<nnxnp>	{-0}	(nn,np)	nn	nn	nn	np	np	np	np	nn	np	np	nn	nn	nn	np	np	np	nn	np	nn	np	np	nn	np	np	np	np	np	nn	np	nn	np	np	np	np	np	nn	nn	nn	nn	nn	nn	nn	np	np	np
5	scaffold_55702_1668	<nnxnp>	{-0}	(nn,np)	nn	np	nn	np	np	np	nn	nn	nn	np	nn	nn	nn	np	nn	nn	nn	nn	nn	np	nn	nn	nn	np	np	nn	nn	nn	np	nn	nn	np	np	np	np	nn	nn	np	np	nn	np	np	nn	np	np
5	scaffold_5596_3671	<nnxnp>	{-0}	(nn,np)	nn	nn	nn	nn	np	np	nn	np	nn	np	nn	nn	nn	np	nn	nn	np	np	nn	np	nn	nn	nn	np	np	nn	nn	nn	np	nn	nn	np	nn	nn	nn	nn	np	np	np	nn	np	np	nn	np	nn
5	scaffold_56441_2060	<hkxhk>	{10}	(hh,hk,kk)	hk	hh	hh	hk	kk	hk	kk	hh	hk	hh	hk	hh	hk	hk	hh	hk	hh	kk	kk	hk	kk	hh	kk	kk	hk	hk	hk	hh	kk	hh	hk	kk	hh	hk	hh	hk	kk	hk	hk	hk	kk	hk	hh	hk	hk
5	scaffold_5657_8389	<hkxhk>	{10}	(hh,hk,kk)	hk	hh	hh	hh	kk	hk	hh	hk	hh	hk	hk	hh	hh	kk	hh	hh	hk	kk	hk	hk	kk	hh	hk	kk	kk	hh	hk	hh	kk	hh	hk	hh	hk	hh	hh	hh	kk	kk	kk	hh	kk	hk	hh	kk	hk
5	scaffold_56586_1719	<hkxhk>	{11}	(hh,hk,kk)	kk	hk	hk	hk	hk	hh	hk	hh	hk	hh	kk	hk	hk	hk	hk	hk	hh	hk	hh	kk	kk	hk	hk	hk	hk	kk	kk	hk	hk	hk	kk	hh	kk	hk	hk	hk	hk	kk	kk	hk	hk	hh	hk	hh	kk
5	scaffold_57183_678	<hkxhk>	{00}	(hh,hk,kk)	hk	hk	hk	kk	kk	hk	hk	hh	hk	hk	hh	hk	hk	kk	kk	hk	hk	kk	hk	hk	hh	hk	kk	hk	hk	hh	hh	hh	kk	hh	hk	hk	hk	kk	hk	hh	hh	hh	hk	hh	hk	hh	hk	kk	hk
5	scaffold_57723_1852	<hkxhk>	{01}	(hh,hk,kk)	kk	kk	kk	hk	hk	hh	hh	hk	hh	hh	hk	kk	kk	hk	hk	kk	hk	hh	kk	hh	hh	kk	hk	hk	hh	hh	hk	hk	hh	hk	hh	hh	hh	hk	hh	hk	hk	hk	kk	hk	hk	hk	hh	hk	hk
5	scaffold_59064_708	<hkxhk>	{00}	(hh,hk,kk)	hh	hk	hh	hk	hk	kk	hk	hh	hh	kk	hh	hk	hh	kk	hh	kk	kk	hk	kk	hk	hk	hk	hk	hk	hk	kk	hh	hk	hh	hk	hh	kk	hh	hh	hk	hk	hk	hh	hh	kk	hk	kk	hh	hk	hh
5	scaffold_59487_2134	<nnxnp>	{-1}	(nn,np)	np	np	np	nn	nn	nn	nn	np	nn	nn	np	np	np	nn	nn	nn	np	nn	np	nn	nn	np	nn	nn	nn	nn	nn	np	nn	np	nn	nn	nn	nn	nn	np	np	np	np	np	np	np	nn	nn	nn
5	scaffold_59748_765	<hkxhk>	{01}	(hh,hk,kk)	kk	hh	kk	hk	hk	hh	kk	hk	hk	hk	hk	kk	kk	hh	kk	kk	kk	kk	kk	hh	hk	kk	hk	hh	hh	kk	hk	hk	hk	hk	hk	hk	hk	hk	hk	hk	hk	hh	hh	kk	hh	hk	kk	hk	hh
5	scaffold_59748_944	<hkxhk>	{01}	(hh,hk,kk)	kk	hh	kk	hk	hk	hh	kk	hk	hk	hk	hk	kk	kk	hh	kk	kk	kk	kk	kk	hh	hk	kk	hk	hh	hh	kk	hk	hk	hk	hk	hk	hk	hk	hk	hk	hk	hk	hh	hh	kk	hh	hk	kk	hk	hh
5	scaffold_60792_2092	<hkxhk>	{01}	(hh,hk,kk)	kk	kk	hk	hh	hh	hk	kk	hk	kk	hk	kk	hk	kk	hh	hk	kk	hk	hk	hh	hh	kk	hk	kk	hh	hh	hk	kk	kk	hh	kk	kk	hk	hh	hk	kk	kk	kk	hh	hh	kk	hh	hk	hk	hk	hh
5	scaffold_61046_1495	<nnxnp>	{-1}	(nn,np)	np	nn	np	nn	nn	nn	np	np	nn	nn	np	np	np	nn	np	np	np	nn	np	nn	np	nn	nn	nn	nn	np	np	np	nn	np	np	nn	nn	nn	nn	np	nn	nn	nn	np	nn	nn	np	nn	nn
5	scaffold_63121_1394	<nnxnp>	{-0}	(nn,np)	nn	np	nn	np	np	np	nn	nn	nn	np	nn	nn	nn	np	nn	nn	nn	nn	nn	np	nn	nn	nn	np	np	nn	nn	nn	np	nn	nn	np	np	np	np	nn	nn	np	np	nn	np	np	nn	np	np
5	scaffold_63121_1449	<nnxnp>	{-0}	(nn,np)	nn	np	nn	np	np	np	nn	nn	nn	np	nn	nn	nn	np	nn	nn	nn	nn	nn	np	nn	nn	nn	np	np	nn	nn	nn	np	nn	nn	np	np	np	np	nn	nn	np	np	nn	np	np	nn	np	np
5	scaffold_63132_592	<lmxll>	{1-}	(ll,lm)	lm	ll	ll	ll	lm	ll	lm	ll	lm	ll	lm	ll	lm	ll	ll	ll	ll	lm	lm	ll	lm	ll	lm	lm	lm	ll	ll	ll	lm	ll	lm	lm	ll	lm	ll	ll	lm	lm	lm	ll	lm	ll	ll	lm	lm
5	scaffold_6551_263	<lmxll>	{1-}	(ll,lm)	lm	ll	lm	ll	lm	ll	lm	ll	lm	ll	lm	ll	lm	ll	ll	ll	ll	lm	lm	ll	lm	ll	lm	lm	lm	ll	ll	ll	ll	ll	lm	lm	ll	lm	lm	ll	lm	lm	lm	ll	lm	ll	ll	lm	lm
5	scaffold_6583_2196	<hkxhk>	{10}	(hh,hk,kk)	hk	hk	hk	hk	kk	hh	kk	hk	hh	kk	hh	hk	hh	hk	hk	hh	hk	kk	kk	hk	kk	hk	hh	kk	hh	kk	hk	hk	hh	hk	hh	hk	hh	kk	hk	hk	hh	hh	hh	hh	kk	hh	hk	hk	hk
5	scaffold_65973_76	<hkxhk>	{11}	(hh,hk,kk)	hk	hk	hk	hh	hh	hk	hk	kk	kk	hh	kk	hk	hk	hk	hk	hk	hk	hk	hk	hk	kk	hk	kk	hk	hk	hk	kk	kk	hh	kk	kk	hh	hh	hh	hk	kk	kk	hk	hk	hk	hk	hh	hk	hh	hk
5	scaffold_6658_4711	<nnxnp>	{-1}	(nn,np)	np	np	np	np	nn	nn	nn	np	np	nn	np	np	np	nn	np	nn	nn	nn	nn	np	nn	np	nn	nn	nn	nn	np	np	nn	np	np	nn	np	np	np	np	nn	np	np	nn	nn	nn	np	np	np
5	scaffold_6777_7504	<lmxll>	{1-}	(ll,lm)	ll	lm	ll	ll	ll	lm	ll	lm	lm	ll	lm	ll	ll	lm	ll	ll	ll	ll	ll	lm	lm	ll	lm	lm	lm	ll	lm	lm	ll	lm	lm	ll	ll	ll	lm	lm	lm	lm	lm	ll	lm	ll	ll	ll	lm
5	scaffold_67861_231	<hkxhk>	{11}	(hh,hk,kk)	kk	hk	hk	hk	hk	hh	hk	hh	hk	hh	kk	hk	hk	hk	hk	hk	hh	hk	hh	kk	kk	hk	hk	hk	hk	kk	kk	hk	hk	hk	kk	hh	kk	hk	hk	hk	hk	kk	kk	hk	hk	hh	hk	hh	kk
5	scaffold_67861_317	<hkxhk>	{11}	(hh,hk,kk)	kk	hk	hk	hk	hk	hh	hk	hh	hk	hh	kk	hk	hk	hk	hk	hk	hh	hk	hh	kk	kk	hk	hk	hk	hk	kk	kk	hk	hk	hk	kk	hh	kk	hk	hk	hk	hk	kk	kk	hk	hk	hh	hk	hh	kk
5	scaffold_67861_333	<hkxhk>	{11}	(hh,hk,kk)	kk	hk	hk	hk	hk	hh	hk	hh	hk	hh	kk	hk	hk	hk	hk	hk	hh	hk	hh	kk	kk	hk	hk	hk	hk	kk	kk	hk	hk	hk	kk	hh	kk	hk	hk	hk	hk	kk	kk	hk	hk	hh	hk	hh	kk
5	scaffold_67928_1619	<nnxnp>	{-1}	(nn,np)	np	nn	np	nn	nn	nn	np	np	np	nn	np	np	np	nn	np	np	np	np	np	nn	np	np	np	nn	nn	np	np	np	nn	np	np	nn	np	nn	nn	np	np	nn	nn	np	nn	nn	np	nn	nn
5	scaffold_68708_1669	<hkxhk>	{10}	(hh,hk,kk)	hk	hh	hh	hk	kk	hk	kk	hh	hk	hh	hk	hh	hk	hk	hh	hk	hh	kk	kk	hk	kk	hh	kk	kk	hk	hk	hk	hh	kk	hh	hk	kk	hh	hk	hh	hk	kk	hk	hk	hk	kk	hk	hh	hk	hk
5	scaffold_6908_663	<lmxll>	{1-}	(ll,lm)	ll	lm	ll	ll	ll	ll	ll	ll	lm	ll	lm	ll	ll	lm	ll	ll	ll	ll	ll	lm	lm	ll	lm	lm	lm	ll	lm	ll	ll	ll	lm	ll	ll	ll	ll	lm	lm	lm	lm	ll	ll	ll	ll	ll	lm
5	scaffold_69681_708	<nnxnp>	{-0}	(nn,np)	nn	np	nn	np	np	np	nn	nn	np	np	nn	nn	nn	np	nn	nn	nn	nn	nn	np	nn	nn	nn	np	np	nn	nn	nn	np	nn	nn	np	np	np	np	nn	nn	np	np	nn	np	np	nn	np	np
5	scaffold_7039_4906	<hkxhk>	{01}	(hh,hk,kk)	kk	hk	kk	hk	hk	hh	kk	hk	hh	hh	hk	kk	kk	hh	hk	kk	kk	hk	kk	hh	hk	kk	hk	hh	hh	hk	hk	hk	hk	hk	hk	hh	hh	hk	hh	hk	hk	hh	hh	hk	hh	hk	hh	hk	hh
5	scaffold_70928_1479	<nnxnp>	{-0}	(nn,np)	nn	nn	nn	np	np	np	nn	nn	np	np	nn	nn	nn	np	np	nn	nn	np	nn	np	nn	nn	np	np	np	nn	nn	nn	np	nn	np	np	np	np	np	nn	nn	np	np	nn	np	nn	np	np	np
5	scaffold_71538_165	<nnxnp>	{-0}	(nn,np)	nn	np	nn	np	np	np	nn	nn	nn	np	nn	nn	nn	np	nn	nn	nn	nn	nn	np	nn	nn	nn	np	np	nn	nn	nn	np	nn	nn	np	nn	np	nn	nn	nn	np	np	nn	np	np	nn	np	np
5	scaffold_71631_1225	<lmxll>	{1-}	(ll,lm)	ll	ll	ll	ll	ll	lm	ll	lm	lm	ll	lm	ll	ll	lm	ll	ll	ll	ll	ll	lm	lm	ll	lm	lm	lm	ll	lm	lm	ll	lm	lm	lm	ll	ll	lm	lm	lm	lm	lm	lm	lm	ll	lm	ll	lm
5	scaffold_72353_1704	<lmxll>	{0-}	(ll,lm)	lm	lm	lm	lm	ll	lm	ll	lm	ll	lm	ll	lm	ll	lm	lm	lm	lm	ll	ll	lm	ll	lm	ll	ll	ll	ll	ll	lm	ll	lm	ll	lm	lm	ll	lm	lm	ll	lm	ll	lm	ll	lm	lm	lm	lm
5	scaffold_741_6193	<lmxll>	{1-}	(ll,lm)	ll	lm	ll	ll	ll	lm	ll	lm	lm	ll	lm	ll	ll	lm	ll	ll	ll	ll	ll	lm	lm	ll	lm	lm	lm	ll	lm	lm	ll	lm	lm	ll	ll	ll	ll	lm	lm	lm	lm	ll	lm	ll	ll	ll	lm
5	scaffold_741_6203	<lmxll>	{0-}	(ll,lm)	lm	ll	lm	lm	lm	ll	lm	ll	ll	lm	ll	lm	lm	ll	lm	lm	lm	lm	lm	ll	ll	lm	ll	ll	ll	lm	ll	ll	lm	ll	ll	lm	lm	lm	lm	ll	ll	ll	ll	lm	ll	lm	lm	lm	ll
5	scaffold_75672_1002	<hkxhk>	{10}	(hh,hk,kk)	hk	hh	hh	hh	hk	hk	hh	hh	hk	hk	hk	hh	hh	kk	hh	hh	hh	hk	hh	kk	hk	hh	hk	kk	kk	hh	hk	hh	kk	hh	hk	hk	hh	hk	hh	hk	hk	kk	kk	hh	kk	hk	hh	hk	kk
5	scaffold_75759_112	<lmxll>	{1-}	(ll,lm)	ll	ll	ll	ll	ll	lm	ll	ll	lm	ll	lm	ll	ll	lm	ll	ll	ll	ll	ll	lm	lm	ll	lm	lm	lm	ll	lm	lm	ll	lm	lm	lm	ll	ll	lm	lm	lm	lm	lm	lm	lm	ll	lm	ll	lm
5	scaffold_76926_317	<nnxnp>	{-1}	(nn,np)	np	np	np	np	nn	nn	nn	np	np	nn	np	np	np	nn	np	nn	nn	nn	nn	np	nn	np	nn	nn	np	nn	np	np	nn	np	np	nn	np	np	np	np	nn	np	np	nn	nn	nn	np	np	np
5	scaffold_77773_1046	<lmxll>	{0-}	(ll,lm)	lm	ll	lm	lm	lm	ll	lm	ll	ll	ll	ll	lm	lm	ll	lm	lm	lm	lm	lm	ll	ll	lm	ll	ll	ll	lm	ll	ll	lm	ll	ll	lm	lm	lm	lm	ll	ll	ll	ll	lm	ll	lm	lm	lm	ll
5	scaffold_77773_977	<lmxll>	{1-}	(ll,lm)	ll	lm	ll	ll	ll	lm	ll	lm	lm	ll	lm	ll	ll	lm	ll	ll	ll	ll	ll	lm	lm	ll	lm	lm	lm	ll	lm	lm	ll	lm	lm	ll	ll	ll	ll	lm	lm	lm	lm	ll	ll	ll	ll	ll	lm
5	scaffold_77975_330	<nnxnp>	{-1}	(nn,np)	np	nn	np	nn	nn	nn	np	np	np	nn	np	np	np	nn	np	np	np	np	np	nn	np	np	np	nn	nn	np	np	np	nn	np	np	nn	nn	nn	nn	np	np	nn	nn	np	nn	nn	np	nn	nn
5	scaffold_78373_134	<lmxll>	{1-}	(ll,lm)	lm	ll	ll	ll	lm	ll	lm	ll	lm	ll	lm	ll	ll	ll	ll	ll	ll	lm	ll	lm	lm	ll	lm	lm	lm	lm	lm	ll	lm	ll	lm	ll	lm	ll	ll	ll	lm	lm	lm	ll	lm	ll	ll	ll	ll
5	scaffold_78553_833	<lmxll>	{0-}	(ll,lm)	lm	ll	lm	lm	lm	lm	lm	ll	ll	lm	ll	lm	lm	ll	lm	lm	lm	lm	lm	ll	ll	lm	ll	ll	ll	lm	ll	ll	lm	lm	ll	lm	lm	lm	lm	ll	ll	ll	lm	lm	ll	lm	lm	lm	ll
5	scaffold_78883_142	<hkxhk>	{11}	(hh,hk,kk)	kk	hk	kk	hh	hk	hh	hh	hk	kk	hh	kk	hk	kk	hh	hk	hh	hh	hk	hk	hh	hk	hk	hk	hk	kk	hh	hh	hk	hk	hk	kk	hk	hk	kk	kk	hh	hk	kk	kk	hh	hk	hh	hk	kk	kk
5	scaffold_78_18787	<nnxnp>	{-1}	(nn,np)	np	np	np	np	nn	nn	np	nn	np	nn	np	np	np	nn	np	np	nn	nn	np	nn	np	np	np	nn	nn	np	np	np	nn	np	np	nn	np	np	np	np	nn	nn	nn	np	nn	nn	np	nn	np
5	scaffold_79058_1290	<nnxnp>	{-1}	(nn,np)	np	nn	np	nn	nn	nn	np	np	nn	nn	np	np	np	nn	np	np	np	np	np	nn	np	np	np	nn	nn	np	np	np	nn	np	np	nn	nn	nn	nn	np	np	nn	nn	np	nn	nn	np	nn	nn
5	scaffold_7930_7939	<lmxll>	{0-}	(ll,lm)	ll	lm	ll	lm	ll	lm	ll	lm	ll	lm	ll	lm	ll	lm	lm	lm	lm	ll	ll	lm	ll	lm	ll	ll	ll	lm	lm	lm	ll	lm	ll	ll	lm	ll	lm	lm	ll	ll	ll	lm	ll	lm	lm	ll	ll
5	scaffold_79323_408	<hkxhk>	{10}	(hh,hk,kk)	hk	hh	hh	hh	kk	hk	kk	hh	hk	hk	hk	hh	hk	hk	hh	hk	hh	kk	kk	hh	kk	hh	kk	kk	hk	kk	kk	hh	kk	hh	hk	kk	hh	hk	hh	hh	kk	hk	hk	hk	kk	hk	hk	hh	hk
5	scaffold_79349_877	<hkxhk>	{10}	(hh,hk,kk)	hk	hh	hh	hh	kk	hk	kk	hh	hk	hk	hk	hh	hk	hk	hh	hk	hk	kk	hk	hh	kk	hh	kk	kk	kk	kk	hk	hh	kk	hh	hk	hk	hk	hk	hh	hh	kk	hk	hk	hk	kk	hk	hh	hh	hh
5	scaffold_8096_5085	<lmxll>	{1-}	(ll,lm)	lm	ll	ll	ll	lm	ll	ll	ll	ll	ll	lm	ll	ll	lm	ll	ll	ll	lm	ll	lm	lm	ll	lm	lm	lm	lm	lm	ll	lm	ll	lm	ll	lm	ll	ll	ll	lm	lm	lm	ll	lm	ll	ll	ll	lm
5	scaffold_81407_1162	<lmxll>	{0-}	(ll,lm)	ll	ll	lm	lm	lm	lm	lm	lm	ll	lm	ll	lm	lm	ll	lm	lm	lm	lm	lm	ll	ll	lm	ll	ll	ll	lm	ll	lm	ll	lm	ll	lm	lm	lm	lm	ll	ll	ll	ll	lm	ll	lm	lm	lm	ll
5	scaffold_82813_97	<lmxll>	{1-}	(ll,lm)	lm	ll	ll	ll	lm	ll	lm	ll	lm	ll	lm	ll	ll	lm	ll	ll	ll	lm	ll	lm	lm	ll	lm	lm	lm	lm	lm	ll	lm	ll	lm	ll	lm	ll	ll	ll	lm	lm	lm	ll	lm	ll	ll	ll	ll
5	scaffold_82996_449	<hkxhk>	{00}	(hh,hk,kk)	hk	hk	hk	kk	kk	hk	hk	hh	hk	hk	hh	hk	hk	kk	kk	hk	hk	kk	hk	hk	hh	hk	kk	hk	hk	hh	hh	hh	kk	hh	hk	hk	hk	kk	hk	hh	hh	hh	hk	hh	hk	hh	hk	kk	hk
5	scaffold_83899_939	<nnxnp>	{-0}	(nn,np)	nn	nn	nn	np	np	np	nn	nn	np	np	nn	nn	nn	np	np	nn	nn	np	nn	np	nn	nn	np	np	np	nn	nn	nn	np	nn	np	np	np	np	np	nn	nn	np	np	nn	np	nn	np	np	np
5	scaffold_8464_1061	<lmxll>	{0-}	(ll,lm)	ll	lm	ll	lm	ll	lm	ll	lm	ll	lm	ll	lm	ll	lm	lm	lm	lm	ll	ll	lm	ll	lm	ll	ll	ll	lm	lm	lm	ll	lm	ll	ll	lm	ll	lm	lm	ll	ll	ll	lm	ll	lm	lm	ll	ll
5	scaffold_84914_369	<lmxll>	{0-}	(ll,lm)	lm	lm	lm	lm	lm	ll	ll	ll	ll	ll	ll	lm	lm	lm	lm	ll	ll	ll	ll	ll	ll	ll	lm	lm	ll	ll	lm	ll	ll	ll	ll	ll	ll	lm	ll	ll	ll	ll	lm	ll	ll	ll	ll	lm	lm
5	scaffold_86239_524	<hkxhk>	{01}	(hh,hk,kk)	hk	hk	hk	hk	kk	hh	hk	hk	hk	kk	hk	hk	hk	hh	hk	hk	hk	kk	hk	hh	hk	hk	hk	hh	hh	hk	hk	hk	hh	hk	hk	kk	hk	kk	hk	hk	hk	hh	hh	hk	hh	kk	hk	hh	hh
5	scaffold_86451_971	<nnxnp>	{-0}	(nn,np)	nn	np	nn	np	np	np	nn	nn	nn	np	nn	nn	nn	np	nn	nn	nn	nn	nn	np	nn	nn	nn	np	np	nn	nn	nn	np	nn	nn	np	np	np	np	nn	nn	np	np	nn	np	np	nn	np	np
5	scaffold_867_1882	<nnxnp>	{-1}	(nn,np)	np	nn	np	nn	nn	nn	np	np	np	nn	np	np	np	nn	np	np	np	np	np	nn	np	np	np	nn	nn	np	np	np	nn	np	np	nn	nn	nn	nn	np	np	nn	nn	np	nn	nn	np	nn	nn
5	scaffold_87851_89	<nnxnp>	{-0}	(nn,np)	nn	np	nn	np	np	np	nn	nn	nn	np	nn	nn	nn	np	nn	nn	nn	nn	nn	np	nn	nn	nn	np	np	nn	nn	nn	np	nn	nn	np	np	np	np	nn	nn	np	np	nn	np	np	nn	np	np
5	scaffold_881_2020	<hkxhk>	{11}	(hh,hk,kk)	hh	hk	kk	hh	hh	kk	hh	hk	hh	hh	hk	hk	hk	hh	hh	hk	hh	kk	kk	hk	hk	hk	hh	hk	kk	hk	hk	hk	hh	hk	kk	kk	kk	hh	hh	hk	hk	hk	hh	hk	kk	hk	hk	hh	hh
5	scaffold_88570_383	<nnxnp>	{-1}	(nn,np)	np	np	np	nn	nn	nn	nn	np	np	np	np	np	np	nn	np	nn	np	nn	nn	nn	nn	np	nn	nn	np	nn	nn	np	nn	np	np	nn	np	np	np	nn	nn	np	np	nn	nn	nn	np	np	np
5	scaffold_89355_175	<nnxnp>	{-0}	(nn,np)	nn	nn	nn	np	np	np	np	nn	np	np	nn	nn	nn	np	np	np	nn	np	nn	np	np	nn	np	np	np	np	np	nn	np	nn	np	np	np	nn	np	nn	nn	nn	nn	nn	nn	nn	np	np	np
5	scaffold_8935_5319	<hkxhk>	{11}	(hh,hk,kk)	kk	hk	hk	hh	hk	hh	hk	hk	kk	hk	kk	hk	kk	hh	hk	hh	hk	hk	hk	hh	hk	hk	hk	hk	kk	hh	hh	hk	hk	hk	kk	hk	hk	kk	hk	hh	hk	kk	kk	hh	hk	hh	hk	kk	kk
5	scaffold_89362_311	<lmxll>	{0-}	(ll,lm)	lm	ll	lm	lm	lm	ll	lm	lm	ll	lm	ll	lm	lm	ll	lm	lm	lm	lm	lm	ll	ll	lm	ll	ll	ll	lm	ll	ll	lm	ll	ll	lm	lm	lm	lm	ll	ll	ll	ll	lm	ll	lm	lm	lm	ll
5	scaffold_8937_6343	<nnxnp>	{-1}	(nn,np)	np	nn	np	nn	nn	nn	np	np	nn	nn	np	np	np	nn	np	np	np	np	np	nn	np	np	np	nn	nn	np	np	np	nn	np	np	nn	nn	nn	nn	np	np	nn	nn	np	nn	nn	np	nn	nn
5	scaffold_90827_659	<lmxll>	{0-}	(ll,lm)	ll	lm	lm	lm	ll	lm	lm	lm	lm	lm	ll	lm	lm	ll	lm	lm	lm	ll	lm	ll	ll	lm	ll	ll	ll	ll	ll	lm	ll	lm	ll	lm	ll	lm	lm	lm	ll	ll	ll	lm	ll	lm	lm	lm	ll
5	scaffold_9256_1258	<lmxll>	{1-}	(ll,lm)	lm	lm	ll	ll	ll	ll	ll	ll	lm	ll	lm	ll	ll	lm	ll	ll	ll	ll	ll	lm	lm	ll	lm	lm	lm	ll	lm	ll	lm	ll	lm	ll	ll	ll	ll	lm	lm	lm	lm	ll	lm	ll	ll	ll	lm
5	scaffold_9256_1295	<nnxnp>	{-1}	(nn,np)	np	np	np	np	nn	nn	np	np	np	nn	np	np	np	nn	np	np	np	nn	np	nn	np	np	np	nn	nn	np	np	np	nn	np	np	nn	np	nn	np	np	np	nn	nn	np	nn	nn	np	nn	nn
5	scaffold_9346_1747	<nnxnp>	{-0}	(nn,np)	nn	nn	nn	nn	np	np	nn	nn	nn	nn	nn	nn	nn	np	nn	nn	nn	np	nn	np	nn	nn	nn	np	np	nn	nn	nn	np	nn	nn	np	nn	np	nn	nn	nn	np	np	nn	np	np	nn	np	np
5	scaffold_9832_4414	<lmxll>	{1-}	(ll,lm)	ll	ll	ll	ll	ll	lm	ll	lm	lm	lm	lm	ll	ll	ll	ll	ll	ll	ll	ll	lm	lm	ll	ll	lm	lm	lm	lm	lm	ll	lm	lm	lm	lm	ll	lm	lm	lm	lm	lm	lm	lm	lm	lm	ll	lm
5	SCF101878	<nnxnp>	{-1}	(nn,np)	np	nn	np	nn	nn	nn	np	np	np	nn	np	np	np	nn	np	np	np	nn	np	nn	np	np	np	nn	nn	np	np	np	nn	np	np	nn	np	nn	np	np	np	nn	nn	np	nn	nn	np	nn	nn
5	SCF11431	<efxeg>	{00}	(ee,ef,eg,fg)	ee	ef	ef	ef	eg	fg	ef	fg	ef	fg	ee	ef	ef	eg	ef	ef	fg	eg	fg	ee	ee	ef	ee	eg	eg	ef	ee	ef	eg	ef	ee	fg	ee	ef	ef	ef	eg	eg	eg	ef	eg	fg	ef	fg	ee
5	SCF132595	<abxcd>	{01}	(ac,ad,bc,bd)	bd	bc	bd	bc	bc	ac	bd	ad	ac	ac	ad	bd	bd	ac	bc	bd	bd	bc	bd	ac	bc	bd	ad	ac	ac	ad	ad	ad	bc	ad	ad	ac	ac	bc	ac	ad	ad	ac	ac	ad	ac	ad	ac	bc	ac
5	SCF143318	<abxcd>	{01}	(ac,ad,bc,bd)	bd	bd	bd	bc	bc	ac	ac	ad	ac	ac	--	bd	bd	bc	bc	bc	ad	ac	ad	ac	bc	ad	ac	bc	ac	ac	bc	ad	ac	ad	ac	ac	ac	bc	ac	ad	ad	ad	bd	ad	ac	ad	ac	bc	bc
5	SCF149976	<abxcd>	{11}	(ac,ad,bc,bd)	ad	bc	ad	ac	ac	bc	ad	bd	bd	ac	bd	ad	ad	bc	ad	ad	ad	ad	ad	bc	bd	ad	bd	bc	bc	ad	bd	bd	ac	bd	bd	ac	ac	ac	bc	bd	bd	bc	bc	ad	bc	ac	ad	ac	bc
5	SCF259	<efxeg>	{10}	(ee,ef,eg,fg)	ee	ee	ee	eg	eg	fg	ee	ef	fg	fg	ef	ee	ee	eg	eg	ee	ee	eg	ee	fg	eg	ee	ef	fg	fg	ef	ef	ef	eg	ef	fg	fg	fg	eg	fg	ef	ef	ef	fg	ef	fg	ef	fg	eg	fg
5	SCF28613	<efxeg>	{00}	(ee,ef,eg,fg)	ef	ef	ef	fg	fg	eg	eg	ee	eg	eg	ee	ef	ef	fg	fg	fg	ee	eg	ee	eg	fg	ee	eg	fg	eg	eg	fg	ee	eg	ee	eg	eg	eg	fg	eg	ee	ee	ee	ef	ee	ee	ee	eg	fg	fg
5	SCF31208	<efxeg>	{10}	(ee,ef,eg,fg)	ee	ee	ee	eg	eg	fg	ee	ef	fg	fg	ef	ee	ee	eg	eg	ee	ee	eg	ee	fg	eg	ee	ef	fg	fg	ef	ef	ef	eg	ef	fg	fg	fg	eg	fg	ef	ef	fg	fg	ef	fg	ef	fg	eg	fg
5	SCF32727	<efxeg>	{10}	(ee,ef,eg,fg)	ee	ee	ee	eg	eg	fg	eg	ef	fg	fg	ef	ee	ee	eg	eg	ee	ef	eg	ee	fg	eg	ee	fg	fg	fg	fg	eg	ef	fg	ef	fg	fg	fg	eg	fg	ef	ef	ef	fg	ef	ef	ef	fg	eg	fg
5	SCF46751	<efxeg>	{11}	(ee,ef,eg,fg)	eg	ef	eg	ee	ee	ee	eg	eg	fg	ee	fg	eg	eg	ef	eg	eg	eg	eg	eg	ef	fg	eg	fg	ef	ef	eg	fg	eg	ee	eg	fg	ee	eg	ee	eg	fg	fg	ef	ef	eg	ee	ee	eg	ee	ef
5	SCF59035	<efxeg>	{11}	(ee,ef,eg,fg)	eg	eg	eg	ee	ee	ef	ee	fg	ef	ef	fg	eg	eg	ee	ee	eg	fg	ee	eg	ef	ee	eg	ef	ef	ef	ef	ee	fg	ef	--	ef	ef	ef	ee	ef	fg	fg	fg	--	fg	fg	fg	ef	ee	ef
5	SCF6195	<nnxnp>	{-0}	(nn,np)	nn	nn	nn	nn	np	np	nn	np	nn	np	nn	nn	nn	np	nn	nn	np	np	np	nn	np	nn	nn	np	np	nn	nn	nn	np	nn	nn	np	nn	nn	nn	nn	np	nn	nn	nn	np	np	nn	np	nn
5	SCF7132	<nnxnp>	{-1}	(nn,np)	np	np	np	nn	nn	nn	nn	np	nn	nn	np	np	np	nn	nn	np	np	nn	np	nn	nn	np	nn	nn	nn	nn	nn	np	nn	np	nn	nn	nn	nn	nn	np	np	np	nn	np	np	np	nn	nn	nn
5	SCF804	<nnxnp>	{-0}	(nn,np)	nn	nn	nn	np	np	np	np	nn	np	np	nn	nn	nn	np	np	np	nn	np	nn	np	np	nn	np	np	np	np	np	nn	np	nn	np	np	np	np	np	nn	nn	nn	nn	nn	np	nn	np	np	np
5	SCF83615	<efxeg>	{01}	(ee,ef,eg,fg)	fg	ee	fg	ef	ef	ee	fg	fg	eg	ef	eg	fg	fg	ee	fg	fg	fg	fg	fg	ee	eg	fg	eg	ee	ee	fg	eg	eg	ef	eg	eg	ef	ef	ef	ef	eg	eg	ee	ee	fg	ee	ef	fg	ef	ee
5	SCF88902	<abxcd>	{01}	(ac,ad,bc,bd)	ad	bd	bd	bd	ac	bc	--	bc	bd	bc	ad	bd	bd	ac	bd	--	bc	ac	bc	ad	ad	--	ad	ac	ac	bd	ad	bd	ac	bd	ad	bc	ad	bd	bd	bd	ac	ac	ac	bd	ac	bc	bd	bc	ad
5	SCF8987	<nnxnp>	{-0}	(nn,np)	nn	np	nn	np	np	np	nn	nn	nn	np	nn	nn	nn	np	nn	nn	nn	nn	nn	np	nn	nn	nn	np	np	nn	nn	nn	np	nn	nn	np	np	np	np	nn	nn	np	np	nn	np	np	nn	np	np
5	SCF9068	<lmxll>	{0-}	(ll,lm)	ll	lm	lm	lm	ll	lm	lm	lm	ll	lm	ll	lm	lm	ll	lm	lm	lm	ll	lm	ll	ll	lm	ll	ll	ll	lm	ll	lm	ll	lm	ll	lm	ll	lm	lm	lm	ll	ll	ll	lm	ll	lm	lm	lm	ll
5	SCF97378	<lmxll>	{1-}	(ll,lm)	ll	ll	ll	ll	ll	lm	ll	lm	lm	lm	lm	ll	ll	lm	ll	ll	ll	ll	ll	lm	lm	ll	lm	lm	lm	lm	lm	lm	ll	lm	lm	lm	lm	ll	lm	lm	lm	lm	lm	lm	lm	lm	lm	ll	lm
5	scf9e	<hkxhk>	{01}	(hh,hk,kk)	hk	kk	kk	kk	hh	hk	kk	hk	hk	hk	hk	kk	kk	hh	kk	kk	hk	hk	kk	hh	hk	kk	hk	hh	hh	kk	hk	kk	hh	kk	hk	hk	kk	kk	kk	hk	hk	hh	hh	kk	hh	hk	kk	hk	hh
5	vm07778	<lmxll>	{1-}	(ll,lm)	lm	ll	ll	ll	lm	ll	lm	ll	lm	ll	lm	ll	lm	ll	ll	ll	ll	lm	ll	lm	lm	ll	lm	lm	lm	lm	lm	ll	lm	ll	lm	ll	lm	ll	ll	ll	lm	lm	lm	ll	lm	ll	ll	ll	ll
5	vm39030	<efxeg>	{00}	(ee,ef,eg,fg)	ef	fg	ef	fg	fg	eg	ef	ee	eg	fg	ee	ef	ef	eg	ef	ef	ef	ef	ef	eg	ee	ef	ee	eg	eg	ef	ee	ee	fg	ee	ee	eg	fg	fg	eg	ee	ee	eg	eg	ee	eg	fg	ee	fg	eg
5	X1trimcontig191066	<efxeg>	{01}	(ee,ef,eg,fg)	eg	fg	fg	fg	ee	ef	ee	ef	eg	ef	eg	fg	fg	ee	fg	fg	ef	ee	ef	eg	ee	fg	eg	ee	ee	eg	eg	fg	ee	fg	eg	ef	eg	fg	fg	fg	ee	eg	eg	fg	ee	ef	fg	ef	fg
5	X1trimcontig237406	<abxcd>	{00}	(ac,ad,bc,bd)	ac	bc	bc	bc	ad	bd	bc	bd	bc	bd	ac	bc	bc	ad	bc	bc	bd	ad	bd	ac	ac	bc	ac	ad	ad	bc	ac	bc	ad	bc	ac	bd	ac	bc	bc	bc	ad	ad	ad	--	ad	bd	bc	bd	ac
5	X251788_K63	<abxcd>	{00}	(ac,ad,bc,bd)	bc	bc	bc	bd	bd	ad	ad	ac	ad	ad	--	bc	bc	bd	bd	bd	ac	ad	ac	ad	bd	ac	ad	bd	ad	ad	bd	ac	ad	ac	ad	ad	ad	bd	ad	ac	ac	ac	bc	ac	ad	ac	ad	bd	bd
5	X308812_K70	<abxcd>	{00}	(ac,ad,bc,bd)	ac	bc	bc	bc	ad	bd	bc	bd	bc	bd	ac	bc	bc	ad	bc	bc	bd	ad	bd	ac	ac	bc	ac	ad	ad	bc	ac	bc	ad	bc	ac	bd	ac	bc	bc	bc	ad	ad	ad	bc	ad	bd	bc	bd	ac
5	X308839_K70	<abxcd>	{00}	(ac,ad,bc,bd)	bc	bc	bc	bd	--	ad	ad	ac	ad	ad	--	bc	bc	bd	bd	bc	ac	ad	bc	ad	bd	bc	ad	bd	ad	ad	bd	ac	ad	ac	ad	ad	ad	bd	ad	ac	ac	ac	bd	ac	ac	ac	ad	bd	bd
5	X47166_K70	<lmxll>	{1-}	(ll,lm)	lm	--	ll	ll	lm	ll	lm	--	lm	ll	--	ll	lm	ll	ll	ll	ll	lm	lm	ll	--	ll	lm	lm	lm	--	lm	ll	lm	ll	lm	lm	ll	lm	ll	ll	lm	lm	lm	ll	--	--	ll	ll	lm
6	contig652	<abxcd>	{11}	(ac,ad,bc,bd)	bd	ac	ac	bd	ac	ac	bd	bd	ac	bc	bd	ac	bd	bd	ac	bc	bd	ac	bc	bc	bd	bd	bc	bc	bc	bc	ac	ad	ad	bd	bc	ac	bc	bd	ac	ac	bd	ad	ad	ac	ac	ac	bc	bd	ac
6	ct188529	<abxcd>	{10}	(ac,ad,bc,bd)	bc	ad	ad	bd	bc	bc	bc	bc	ad	bd	ac	ad	bc	bc	ad	bd	ad	ac	bd	ac	bd	bc	bc	ad	ad	bd	ac	ad	bd	ac	bc	ad	bd	bc	bc	ad	bd	ad	ac	ad	ad	ad	bc	ac	ad
6	ct92708	<abxcd>	{00}	(ac,ad,bc,bd)	bc	bc	bd	ad	ac	ac	ac	ac	bd	ad	ac	bc	ac	ac	bd	ad	ad	bc	ad	bc	ac	bc	ac	bd	bd	ac	bc	ad	ad	bd	bc	bd	ac	ac	ac	ad	ad	bd	bd	bd	bd	bd	bc	bd	bd
6	Ig13662a	<efxeg>	{00}	(ee,ef,eg,fg)	ef	ef	fg	eg	ee	ee	ee	ee	fg	eg	ee	ee	ee	ee	fg	eg	eg	ef	eg	ef	ee	ef	ee	fg	fg	eg	ee	eg	eg	fg	ef	fg	ee	ee	ee	fg	eg	fg	fg	fg	fg	fg	ef	fg	fg
6	scaffold_1002_800	<hkxhk>	{01}	(hh,hk,kk)	hk	hk	hk	hh	hk	hk	hk	hk	hk	hh	kk	hk	hk	hk	hk	hh	hk	kk	hh	kk	hh	hk	hh	hk	hk	hh	hk	hk	hh	kk	hh	hk	hh	hk	hk	hk	hh	hk	kk	hk	hk	hk	hk	kk	hk
6	scaffold_10468_838	<nnxnp>	{-1}	(nn,np)	np	nn	nn	np	nn	nn	np	np	nn	nn	np	nn	np	np	nn	np	np	nn	nn	nn	nn	np	np	nn	nn	nn	nn	np	np	np	nn	nn	nn	np	nn	nn	np	np	np	nn	nn	np	nn	np	nn
6	scaffold_10539_5125	<hkxhk>	{10}	(hh,hk,kk)	hk	hk	hk	kk	hh	kk	hk	hk	hk	kk	hh	hk	hh	hk	hk	kk	hk	hh	kk	hk	kk	hk	kk	hk	hk	hk	hk	hk	kk	hh	kk	hk	hk	hk	hk	hk	kk	hk	hh	kk	hk	hk	hk	hh	hk
6	scaffold_1060_11605	<lmxll>	{1-}	(ll,lm)	lm	ll	ll	lm	ll	lm	lm	lm	ll	lm	ll	ll	ll	lm	ll	lm	ll	ll	lm	lm	lm	lm	lm	lm	ll	lm	lm	ll	ll	ll	lm	ll	ll	lm	lm	ll	lm	ll	ll	ll	ll	ll	lm	ll	ll
6	scaffold_10692_6394	<nnxnp>	{-1}	(nn,np)	np	nn	nn	nn	np	np	nn	np	nn	nn	np	nn	np	np	nn	nn	nn	np	nn	np	np	np	np	nn	nn	nn	np	nn	nn	np	np	nn	nn	np	np	nn	nn	nn	np	nn	nn	nn	np	nn	nn
6	scaffold_11028_4961	<hkxhk>	{01}	(hh,hk,kk)	kk	hk	hk	hh	hh	hk	hk	hh	hk	hh	hk	hh	hk	hk	hk	hh	hk	kk	hh	kk	kk	kk	hh	hk	hk	hh	hk	hh	hh	kk	kk	hk	hh	hk	hk	hk	hh	hk	kk	hk	hk	hk	kk	hk	hk
6	scaffold_1103_12167	<nnxnp>	{-0}	(nn,np)	nn	nn	np	np	nn	nn	nn	nn	np	nn	nn	nn	nn	nn	np	np	np	nn	np	nn	nn	nn	nn	np	np	nn	nn	np	np	np	nn	np	nn	nn	nn	nn	np	np	np	np	np	np	nn	np	np
6	scaffold_11171_3393	<hkxhk>	{11}	(hh,hk,kk)	hk	hh	hh	hk	kk	kk	kk	kk	hh	hk	hk	hk	kk	kk	hh	hk	hh	hk	hk	hk	kk	kk	hk	hh	hh	hk	hk	hh	hk	hk	kk	hh	hk	kk	kk	hh	hk	hh	hk	hh	hh	hh	kk	hk	hh
6	scaffold_11320_1914	<nnxnp>	{-1}	(nn,np)	np	nn	nn	nn	np	np	np	np	nn	nn	np	nn	np	np	nn	nn	nn	np	nn	np	np	np	np	nn	nn	nn	np	nn	nn	np	np	nn	nn	np	np	nn	nn	nn	np	nn	nn	nn	np	nn	nn
6	scaffold_1140_9115	<lmxll>	{0-}	(ll,lm)	ll	lm	lm	ll	lm	lm	ll	lm	lm	ll	ll	lm	ll	ll	lm	ll	ll	lm	ll	ll	lm	ll	lm	ll	ll	lm	lm	lm	lm	ll	ll	lm	lm	lm	lm	ll	ll	lm	lm	lm	ll	lm	lm	ll	lm
6	scaffold_11512_6263	<hkxhk>	{01}	(hh,hk,kk)	hk	hk	hk	hk	hk	hh	hk	hk	hk	hh	hk	hk	kk	hk	hk	hh	hk	hk	hh	hk	hh	hk	hh	hh	hk	hh	hk	hk	hk	kk	hh	kk	hk	hk	hh	hk	hh	kk	kk	hk	hk	hk	hh	kk	hk
6	scaffold_11758_4790	<hkxhk>	{10}	(hh,hk,kk)	hk	hk	hk	kk	hh	hh	hh	hh	hk	kk	hh	kk	hh	hh	hk	kk	hk	hk	kk	hk	hh	hh	hh	hk	hk	kk	hh	kk	kk	hk	hk	hk	kk	hh	hh	hk	kk	hk	hk	hk	hk	hk	hh	hk	hk
6	scaffold_11766_2387	<nnxnp>	{-0}	(nn,np)	nn	np	np	np	nn	np	nn	nn	np	np	np	np	nn	nn	np	np	np	nn	np	nn	np	nn	np	np	np	np	nn	np	np	nn	np	np	np	nn	nn	np	np	np	nn	np	np	np	nn	nn	np
6	scaffold_11951_3839	<nnxnp>	{-0}	(nn,np)	nn	np	np	np	nn	nn	nn	nn	np	np	nn	np	nn	nn	np	np	np	nn	np	nn	nn	nn	nn	np	np	np	nn	np	nn	np	nn	np	nn	nn	nn	np	np	np	np	np	np	np	nn	np	np
6	scaffold_11951_3847	<lmxll>	{1-}	(ll,lm)	ll	ll	ll	lm	lm	lm	lm	lm	ll	lm	lm	lm	lm	lm	ll	lm	ll	ll	lm	ll	lm	ll	lm	ll	ll	lm	lm	lm	ll	ll	ll	ll	lm	lm	lm	ll	lm	ll	ll	ll	ll	ll	ll	ll	ll
6	scaffold_11951_4003	<nnxnp>	{-0}	(nn,np)	nn	nn	np	np	nn	nn	nn	nn	np	np	nn	np	nn	nn	np	np	np	nn	np	nn	nn	nn	nn	np	np	nn	nn	np	np	np	nn	np	nn	nn	nn	np	np	np	np	np	np	np	nn	np	np
6	scaffold_11951_4249	<hkxhk>	{10}	(hh,hk,kk)	hh	hk	hk	kk	hk	hk	hk	hh	hk	kk	hk	kk	hk	hk	hk	kk	hk	hh	kk	hh	hk	hh	hk	hk	hk	kk	hh	kk	kk	hk	hh	hk	hk	hk	hk	hk	kk	hk	hh	hk	hk	hk	hh	hk	hk
6	scaffold_11951_4273	<nnxnp>	{-0}	(nn,np)	nn	np	np	np	nn	nn	nn	nn	np	np	nn	np	nn	nn	np	np	np	nn	np	nn	nn	nn	nn	np	np	np	nn	np	np	np	nn	np	nn	nn	nn	np	np	np	nn	np	np	np	nn	np	np
6	scaffold_11977_5875	<nnxnp>	{-1}	(nn,np)	np	np	nn	nn	np	np	np	np	nn	nn	np	np	np	np	nn	nn	nn	np	nn	np	np	np	np	nn	nn	np	np	nn	np	nn	np	nn	np	np	np	np	nn	nn	nn	nn	nn	nn	np	nn	nn
6	scaffold_11982_2357	<nnxnp>	{-1}	(nn,np)	np	nn	nn	nn	np	np	np	np	nn	nn	np	nn	np	np	nn	nn	nn	np	nn	np	np	np	np	nn	nn	nn	np	nn	nn	np	np	nn	nn	np	np	nn	nn	nn	np	nn	nn	nn	np	nn	nn
6	scaffold_1198_607	<nnxnp>	{-0}	(nn,np)	nn	np	np	np	nn	nn	nn	nn	np	np	nn	np	nn	nn	np	np	np	nn	np	nn	nn	nn	np	np	np	np	nn	np	np	nn	nn	np	np	nn	nn	np	np	np	nn	np	np	np	nn	nn	np
6	scaffold_12076_1693	<lmxll>	{0-}	(ll,lm)	lm	lm	lm	ll	ll	ll	ll	ll	lm	ll	ll	lm	ll	ll	lm	ll	ll	lm	ll	lm	ll	lm	ll	lm	lm	ll	lm	ll	ll	ll	lm	lm	ll	lm	ll	ll	ll	lm	lm	lm	lm	lm	lm	lm	ll
6	scaffold_12076_1828	<lmxll>	{0-}	(ll,lm)	lm	lm	lm	ll	ll	ll	ll	ll	lm	ll	ll	lm	ll	ll	lm	ll	ll	lm	ll	lm	ll	lm	ll	lm	lm	ll	lm	ll	ll	lm	lm	lm	ll	lm	ll	ll	ll	lm	lm	lm	lm	lm	lm	lm	ll
6	scaffold_12316_6451	<nnxnp>	{-0}	(nn,np)	nn	nn	np	nn	np	np	nn	nn	np	np	nn	np	nn	nn	np	np	nn	np	np	np	np	nn	nn	np	np	np	np	nn	nn	nn	np	nn	np	nn	np	np	nn	np	nn	np	np	np	np	nn	np
6	scaffold_12445_2973	<nnxnp>	{-1}	(nn,np)	np	nn	nn	np	nn	nn	np	np	nn	nn	nn	nn	np	np	nn	nn	nn	nn	nn	np	nn	np	nn	nn	nn	nn	np	nn	nn	np	nn	nn	nn	np	nn	nn	nn	np	np	nn	nn	nn	nn	np	nn
6	scaffold_12979_3146	<nnxnp>	{-1}	(nn,np)	np	nn	nn	nn	np	np	np	np	nn	nn	np	nn	np	np	nn	nn	nn	np	nn	np	nn	np	nn	nn	nn	nn	np	nn	nn	np	nn	nn	nn	np	np	nn	nn	nn	np	nn	nn	nn	np	np	nn
6	scaffold_13109_1641	<nnxnp>	{-1}	(nn,np)	np	nn	nn	np	nn	nn	np	np	nn	nn	np	np	np	np	nn	np	np	nn	nn	nn	nn	np	np	nn	nn	nn	nn	np	np	np	nn	nn	nn	np	nn	nn	np	np	np	nn	nn	np	nn	np	nn
6	scaffold_13657_2284	<lmxll>	{0-}	(ll,lm)	lm	lm	lm	ll	ll	ll	ll	ll	lm	ll	ll	lm	ll	ll	lm	ll	ll	lm	ll	lm	ll	lm	ll	lm	lm	ll	lm	ll	lm	lm	lm	lm	ll	ll	ll	ll	ll	lm	lm	lm	lm	lm	lm	lm	lm
6	scaffold_13686_6303	<nnxnp>	{-1}	(nn,np)	np	nn	nn	nn	np	nn	np	np	nn	nn	nn	nn	np	np	nn	nn	nn	np	nn	np	nn	np	nn	nn	nn	nn	np	nn	nn	np	nn	nn	nn	np	np	nn	nn	nn	np	nn	nn	nn	nn	np	nn
6	scaffold_13686_6337	<nnxnp>	{-1}	(nn,np)	np	nn	nn	nn	np	nn	np	np	nn	nn	nn	nn	np	np	nn	nn	nn	np	nn	np	nn	np	nn	nn	nn	nn	np	nn	nn	np	nn	nn	nn	np	np	nn	nn	nn	np	nn	nn	nn	nn	np	nn
6	scaffold_13702_3033	<hkxhk>	{01}	(hh,hk,kk)	kk	hk	hh	hh	hk	hk	hh	kk	kk	hh	hk	hh	hk	hk	hk	hh	kk	kk	hh	kk	kk	kk	hh	hh	hk	hh	hk	hh	hh	hk	kk	hk	hk	kk	hk	hk	hh	hh	kk	hh	hh	hk	kk	hk	hk
6	scaffold_1409_6582	<nnxnp>	{-1}	(nn,np)	np	np	nn	nn	np	np	np	np	nn	nn	np	np	np	np	nn	nn	nn	np	nn	np	np	np	np	nn	nn	nn	np	nn	nn	nn	np	nn	np	np	np	nn	nn	nn	nn	nn	nn	nn	np	nn	nn
6	scaffold_1420_1047	<lmxll>	{1-}	(ll,lm)	lm	ll	ll	lm	ll	ll	lm	lm	ll	lm	lm	ll	lm	lm	ll	lm	lm	ll	lm	lm	lm	lm	lm	lm	lm	lm	ll	ll	ll	lm	lm	ll	ll	lm	ll	ll	lm	ll	ll	ll	ll	ll	lm	lm	ll
6	scaffold_1420_1086	<lmxll>	{1-}	(ll,lm)	lm	ll	ll	lm	ll	ll	lm	lm	ll	lm	lm	ll	lm	lm	ll	lm	lm	ll	lm	lm	lm	lm	lm	lm	lm	lm	ll	ll	ll	ll	lm	ll	ll	lm	ll	ll	lm	ll	ll	ll	ll	ll	lm	lm	ll
6	scaffold_1420_1222	<lmxll>	{1-}	(ll,lm)	lm	ll	ll	lm	ll	ll	lm	ll	ll	lm	lm	ll	lm	lm	ll	lm	lm	ll	lm	lm	lm	lm	lm	lm	lm	lm	ll	ll	ll	lm	lm	ll	ll	lm	ll	ll	lm	ll	ll	ll	ll	ll	lm	lm	ll
6	scaffold_1439_3789	<nnxnp>	{-0}	(nn,np)	nn	np	np	np	nn	nn	nn	nn	np	np	nn	np	nn	nn	np	np	np	nn	np	nn	nn	nn	np	np	np	np	nn	np	np	nn	nn	np	np	nn	nn	np	np	np	nn	np	np	np	nn	nn	np
6	scaffold_1462_6406	<lmxll>	{0-}	(ll,lm)	lm	lm	lm	ll	ll	ll	ll	ll	lm	ll	ll	ll	ll	ll	lm	ll	lm	lm	ll	lm	ll	lm	ll	lm	lm	ll	ll	ll	ll	lm	lm	lm	ll	ll	ll	lm	ll	lm	lm	lm	lm	lm	lm	lm	lm
6	scaffold_1462_6423	<nnxnp>	{-1}	(nn,np)	np	nn	nn	nn	np	np	np	np	nn	nn	np	nn	np	np	nn	nn	nn	np	nn	np	np	np	np	nn	nn	nn	np	nn	nn	nn	np	nn	np	np	np	nn	nn	nn	nn	nn	nn	nn	np	nn	nn
6	scaffold_14917_865	<lmxll>	{1-}	(ll,lm)	lm	ll	ll	lm	ll	lm	lm	lm	ll	lm	ll	ll	ll	lm	ll	lm	ll	ll	lm	lm	lm	lm	lm	lm	ll	lm	lm	ll	lm	ll	lm	ll	ll	lm	lm	ll	lm	ll	ll	lm	ll	ll	lm	ll	ll
6	scaffold_14917_902	<lmxll>	{0-}	(ll,lm)	ll	lm	lm	ll	lm	ll	ll	ll	lm	ll	lm	lm	lm	ll	lm	ll	lm	lm	ll	ll	ll	ll	ll	ll	lm	ll	ll	lm	ll	lm	ll	lm	lm	ll	ll	lm	ll	lm	lm	ll	lm	lm	ll	lm	lm
6	scaffold_14_22768	<hkxhk>	{10}	(hh,hk,kk)	hk	hk	hk	kk	hh	kk	hk	hk	hk	kk	hk	hk	hh	hk	hk	kk	hk	hh	kk	hk	kk	hk	kk	hk	hk	hk	hk	hk	kk	hh	kk	hk	hk	hk	hk	hk	kk	hk	hh	kk	hk	hk	hk	hh	hk
6	scaffold_15239_3508	<hkxhk>	{01}	(hh,hk,kk)	kk	kk	hk	hh	hk	hk	hk	hk	hk	hk	hk	kk	hk	hk	hk	hh	hh	kk	hh	kk	hk	kk	hk	hk	hk	kk	kk	hh	hh	hk	kk	hk	hk	kk	hk	hh	hh	hk	hk	hk	hk	hk	kk	hk	hh
6	scaffold_15239_3561	<lmxll>	{1-}	(ll,lm)	ll	ll	ll	lm	lm	lm	lm	lm	ll	ll	lm	ll	lm	lm	ll	lm	lm	ll	lm	ll	lm	ll	lm	ll	ll	ll	ll	lm	lm	ll	ll	ll	lm	ll	lm	lm	lm	ll	ll	ll	ll	ll	ll	ll	lm
6	scaffold_1523_3370	<lmxll>	{1-}	(ll,lm)	lm	ll	ll	lm	ll	ll	lm	ll	ll	lm	lm	ll	lm	lm	ll	ll	lm	ll	lm	lm	ll	lm	ll	lm	lm	ll	ll	ll	ll	lm	lm	ll	ll	lm	ll	lm	lm	ll	ll	ll	lm	lm	ll	lm	ll
6	scaffold_15732_3879	<hkxhk>	{01}	(hh,hk,kk)	hk	hk	hk	hk	hk	hk	hh	hk	hk	hh	hk	hk	hk	hk	hk	hh	hh	hk	hh	hk	hh	hk	hh	hh	hh	hk	hk	kk	hk	hk	hh	hk	hk	hk	hk	hk	hk	kk	kk	hk	hk	hk	hh	hk	kk
6	scaffold_1585_388	<hkxhk>	{11}	(hh,hk,kk)	hk	hk	hh	hk	kk	kk	kk	hk	hh	hh	kk	hk	kk	kk	hh	hk	hk	hk	hk	hk	kk	hk	kk	hh	hh	hk	hk	hk	kk	hk	hk	hh	kk	hk	kk	kk	hk	hh	hh	hh	hh	hh	hk	hh	hk
6	scaffold_15928_1664	<lmxll>	{0-}	(ll,lm)	ll	ll	lm	ll	lm	lm	ll	ll	lm	ll	ll	lm	ll	ll	lm	ll	ll	ll	ll	ll	lm	ll	ll	ll	ll	ll	lm	lm	lm	ll	ll	lm	ll	lm	lm	ll	ll	lm	lm	lm	lm	lm	lm	ll	lm
6	scaffold_16088_2299	<lmxll>	{0-}	(ll,lm)	lm	lm	lm	ll	ll	ll	ll	lm	lm	lm	ll	lm	ll	ll	lm	ll	ll	lm	ll	lm	ll	lm	ll	lm	lm	lm	lm	ll	ll	ll	lm	lm	ll	lm	ll	ll	ll	lm	ll	lm	lm	lm	lm	lm	ll
6	scaffold_162_19310	<nnxnp>	{-1}	(nn,np)	np	np	nn	nn	np	np	nn	nn	nn	nn	np	np	np	np	nn	nn	nn	nn	nn	np	np	np	np	nn	nn	np	np	nn	nn	nn	np	nn	np	np	np	nn	nn	nn	nn	nn	nn	nn	np	nn	nn
6	scaffold_164_11225	<lmxll>	{0-}	(ll,lm)	ll	lm	lm	ll	lm	ll	ll	ll	lm	ll	lm	lm	lm	ll	lm	ll	lm	lm	ll	ll	ll	ll	ll	ll	lm	ll	ll	lm	lm	lm	ll	lm	lm	ll	ll	lm	ll	lm	lm	lm	lm	lm	ll	lm	lm
6	scaffold_16778_1812	<nnxnp>	{-0}	(nn,np)	nn	np	np	nn	np	np	nn	nn	np	np	nn	np	nn	nn	np	np	np	np	np	nn	np	nn	np	np	np	np	np	nn	np	nn	np	np	np	nn	np	np	nn	nn	nn	np	np	np	np	nn	np
6	scaffold_17212_5595	<hkxhk>	{10}	(hh,hk,kk)	hk	hk	hk	hk	hk	kk	kk	hh	hk	kk	kk	hk	hh	hk	hk	kk	kk	kk	kk	hk	kk	hk	kk	kk	hk	kk	hh	hh	hk	hh	kk	hk	hk	hh	hk	hk	kk	hh	hh	hk	hk	hh	kk	hh	hk
6	scaffold_17307_5204	<nnxnp>	{-0}	(nn,np)	nn	np	np	nn	np	np	nn	nn	np	np	nn	np	nn	nn	np	np	nn	np	np	np	np	nn	nn	nn	np	np	np	nn	nn	nn	np	np	np	nn	np	np	nn	nn	nn	np	np	np	np	nn	np
6	scaffold_17452_1214	<nnxnp>	{-1}	(nn,np)	np	np	nn	nn	np	np	np	np	nn	nn	np	np	np	np	nn	nn	nn	np	nn	np	np	np	np	nn	nn	np	np	nn	nn	nn	np	nn	np	np	np	nn	nn	nn	nn	nn	nn	nn	np	nn	nn
6	scaffold_17534_576	<nnxnp>	{-0}	(nn,np)	nn	np	np	nn	np	np	nn	nn	np	np	np	np	nn	nn	np	np	np	np	np	nn	np	nn	np	np	np	np	nn	nn	np	nn	np	np	np	nn	np	np	nn	nn	nn	np	np	np	np	nn	np
6	scaffold_17547_2472	<nnxnp>	{-1}	(nn,np)	np	nn	nn	np	nn	nn	np	np	nn	nn	nn	nn	np	np	nn	nn	nn	nn	nn	np	nn	np	nn	nn	nn	nn	np	nn	nn	np	nn	nn	nn	np	nn	nn	nn	np	np	nn	nn	nn	nn	np	nn
6	scaffold_17547_2560	<nnxnp>	{-1}	(nn,np)	np	nn	nn	np	nn	nn	np	np	nn	nn	nn	nn	np	np	nn	nn	nn	nn	nn	np	nn	np	nn	nn	nn	nn	np	nn	nn	np	nn	nn	nn	np	nn	nn	nn	np	np	nn	nn	nn	nn	nn	nn
6	scaffold_17555_1732	<lmxll>	{0-}	(ll,lm)	ll	lm	lm	ll	lm	ll	ll	ll	lm	ll	lm	lm	lm	ll	lm	ll	lm	lm	ll	ll	ll	ll	ll	ll	lm	ll	ll	lm	ll	lm	ll	lm	lm	ll	ll	lm	ll	lm	lm	ll	lm	lm	ll	lm	lm
6	scaffold_17555_4850	<nnxnp>	{-1}	(nn,np)	np	nn	nn	nn	np	nn	np	np	nn	nn	nn	nn	np	np	nn	nn	nn	np	nn	np	nn	np	nn	nn	nn	nn	np	nn	nn	np	nn	nn	nn	np	nn	nn	nn	nn	np	nn	nn	nn	nn	np	nn
6	scaffold_17788_4666	<nnxnp>	{-1}	(nn,np)	np	nn	nn	nn	np	np	np	np	nn	nn	np	nn	np	np	nn	nn	nn	np	nn	np	np	np	np	nn	nn	nn	np	nn	nn	np	np	nn	nn	np	np	nn	nn	nn	np	nn	nn	nn	np	nn	nn
6	scaffold_177_4368	<lmxll>	{0-}	(ll,lm)	ll	lm	lm	ll	lm	ll	ll	ll	ll	ll	ll	lm	ll	ll	lm	ll	ll	lm	ll	ll	ll	ll	ll	ll	ll	lm	lm	lm	ll	ll	ll	lm	lm	ll	lm	lm	ll	lm	lm	lm	lm	lm	ll	ll	ll
6	scaffold_177_5322	<nnxnp>	{-0}	(nn,np)	nn	np	np	nn	np	np	nn	nn	np	np	np	np	nn	nn	np	np	np	np	np	nn	np	nn	np	np	np	np	nn	nn	np	nn	np	np	np	nn	np	np	nn	nn	nn	np	np	np	np	nn	np
6	scaffold_177_5383	<nnxnp>	{-0}	(nn,np)	nn	np	np	nn	np	np	nn	nn	np	np	np	np	nn	nn	np	np	np	np	np	nn	np	nn	np	np	np	np	nn	nn	np	nn	np	np	np	nn	np	np	nn	nn	nn	np	np	np	np	nn	np
6	scaffold_18472_3038	<hkxhk>	{01}	(hh,hk,kk)	kk	kk	hk	hh	hk	hk	hk	hk	hk	hh	hk	kk	hk	hk	hk	hh	hh	kk	hh	kk	hk	kk	hk	hk	hk	hk	kk	hh	hh	hk	kk	hk	hk	hk	hk	hh	hh	hk	hk	hk	hk	hk	kk	hk	hk
6	scaffold_18775_1385	<lmxll>	{1-}	(ll,lm)	lm	ll	ll	lm	ll	lm	lm	lm	ll	lm	ll	ll	ll	lm	ll	lm	ll	ll	lm	lm	lm	lm	lm	lm	ll	lm	lm	ll	lm	ll	lm	ll	ll	lm	lm	ll	lm	ll	ll	lm	ll	ll	lm	ll	ll
6	scaffold_18938_4573	<lmxll>	{1-}	(ll,lm)	ll	ll	ll	lm	lm	lm	lm	lm	ll	lm	lm	lm	lm	lm	ll	lm	lm	ll	lm	ll	lm	ll	lm	ll	ll	lm	lm	lm	lm	ll	ll	ll	lm	lm	lm	ll	lm	ll	ll	ll	ll	ll	ll	ll	ll
6	scaffold_19084_2934	<lmxll>	{0-}	(ll,lm)	lm	lm	lm	ll	ll	ll	ll	ll	lm	ll	ll	ll	ll	ll	lm	ll	ll	lm	ll	lm	ll	lm	ll	lm	lm	ll	ll	ll	ll	lm	lm	lm	ll	ll	ll	lm	ll	lm	ll	lm	lm	lm	lm	lm	lm
6	scaffold_19346_4612	<lmxll>	{0-}	(ll,lm)	ll	lm	lm	ll	ll	ll	ll	ll	lm	ll	lm	lm	ll	ll	lm	ll	lm	lm	ll	lm	ll	ll	ll	lm	lm	ll	lm	lm	ll	lm	ll	lm	ll	ll	ll	lm	ll	lm	lm	lm	lm	lm	ll	lm	lm
6	scaffold_1960_3583	<nnxnp>	{-1}	(nn,np)	np	nn	nn	nn	np	np	np	np	nn	nn	np	nn	np	np	nn	nn	nn	np	nn	np	nn	np	nn	nn	nn	nn	np	nn	nn	np	nn	nn	nn	np	np	nn	nn	nn	np	nn	nn	nn	np	np	nn
6	scaffold_19780_2370	<hkxhk>	{11}	(hh,hk,kk)	hk	hk	hh	hk	kk	kk	hk	kk	hh	hh	kk	hk	kk	kk	hh	hk	hk	kk	hk	hk	kk	kk	kk	hh	hh	hk	hk	hk	hk	hh	hk	hh	kk	hk	kk	kk	hk	hh	hh	hh	hh	hh	hh	hh	kk
6	scaffold_19868_2023	<nnxnp>	{-0}	(nn,np)	nn	nn	nn	np	nn	nn	nn	nn	np	np	nn	nn	nn	nn	np	np	np	nn	np	nn	nn	nn	nn	np	np	np	nn	np	np	np	nn	np	nn	nn	nn	np	np	nn	np	np	np	np	nn	np	np
6	scaffold_19868_2038	<nnxnp>	{-1}	(nn,np)	np	np	nn	nn	np	np	np	nn	nn	nn	np	np	np	np	nn	nn	nn	np	nn	np	np	np	np	nn	nn	nn	np	nn	nn	nn	np	nn	np	np	np	nn	nn	nn	nn	nn	nn	nn	np	nn	nn
6	scaffold_19868_2122	<nnxnp>	{-1}	(nn,np)	np	np	nn	nn	np	np	nn	np	nn	nn	np	np	np	np	nn	nn	nn	np	nn	np	np	np	np	nn	nn	nn	np	nn	nn	nn	np	nn	np	np	np	nn	nn	nn	nn	nn	nn	nn	np	nn	nn
6	scaffold_19887_2473	<lmxll>	{0-}	(ll,lm)	ll	lm	lm	ll	lm	lm	ll	lm	lm	ll	ll	lm	ll	ll	lm	ll	ll	lm	ll	ll	lm	ll	lm	ll	ll	lm	lm	lm	lm	ll	ll	lm	lm	lm	lm	ll	ll	lm	lm	lm	ll	lm	lm	ll	lm
6	scaffold_20741_4363	<hkxhk>	{11}	(hh,hk,kk)	hk	hh	hh	hk	kk	kk	kk	kk	hh	hk	kk	hk	kk	kk	hh	hk	hh	hk	hk	hk	kk	hk	kk	hh	hh	hk	kk	hk	hk	hh	hk	hh	kk	kk	kk	hh	hk	hh	hk	hh	hh	hh	hk	hh	hh
6	scaffold_20940_1369	<nnxnp>	{-0}	(nn,np)	nn	np	np	np	nn	nn	nn	nn	np	np	nn	np	nn	nn	np	np	np	nn	np	nn	nn	nn	nn	np	np	np	nn	np	np	np	nn	np	nn	nn	nn	np	np	np	np	np	np	np	nn	np	np
6	scaffold_21013_3163	<nnxnp>	{-1}	(nn,np)	np	nn	nn	np	nn	nn	np	np	nn	nn	np	np	np	nn	nn	np	np	nn	nn	nn	nn	nn	np	nn	nn	np	nn	np	np	np	nn	nn	nn	np	nn	nn	np	np	np	nn	nn	np	nn	np	nn
6	scaffold_2120_9010	<nnxnp>	{-0}	(nn,np)	nn	nn	np	nn	np	np	nn	nn	np	nn	nn	nn	nn	nn	np	nn	nn	np	np	np	np	nn	nn	np	np	np	np	nn	nn	nn	np	np	np	nn	np	np	nn	nn	nn	np	np	nn	np	nn	nn
6	scaffold_21274_2078	<hkxhk>	{10}	(hh,hk,kk)	hh	hk	hk	kk	hk	hk	hk	hk	hk	kk	hk	kk	hk	hk	hk	kk	hk	hh	kk	hh	hk	hh	hk	hk	hk	kk	hk	kk	kk	hh	hh	hk	hk	hk	hk	hk	kk	hk	hh	hk	hk	hk	hh	hk	hk
6	scaffold_21981_4604	<hkxhk>	{11}	(hh,hk,kk)	hk	hh	hh	kk	hk	hk	hk	hk	hh	kk	hk	kk	hk	hk	hh	kk	hh	hk	kk	hk	hk	hk	hk	hh	hh	kk	hk	kk	kk	hk	hk	hh	kk	hk	hk	hh	kk	hh	hk	hh	hh	hh	hk	hh	hh
6	scaffold_22254_2263	<hkxhk>	{01}	(hh,hk,kk)	hk	hk	hk	hh	hk	hh	hk	hk	hk	hh	kk	hk	hk	hk	hk	hh	hk	kk	hh	hk	hh	hk	hh	hk	hk	hk	hk	hk	hh	kk	hh	hk	hk	hk	hk	hk	hh	hk	kk	hh	hk	hk	hk	kk	hk
6	scaffold_2233_7378	<nnxnp>	{-1}	(nn,np)	np	nn	nn	nn	np	np	np	np	nn	nn	np	nn	np	np	nn	nn	nn	np	nn	np	nn	np	nn	nn	nn	nn	np	nn	nn	np	nn	nn	nn	np	np	nn	nn	nn	np	nn	nn	nn	np	np	nn
6	scaffold_2341_8424	<nnxnp>	{-1}	(nn,np)	np	nn	nn	nn	np	nn	np	np	nn	nn	nn	nn	np	np	nn	nn	nn	np	nn	np	nn	np	nn	nn	nn	nn	np	nn	nn	np	nn	nn	nn	np	np	nn	nn	nn	np	nn	nn	nn	np	np	nn
6	scaffold_23696_701	<nnxnp>	{-1}	(nn,np)	np	nn	nn	np	nn	nn	np	np	nn	nn	np	nn	np	np	nn	np	np	nn	nn	nn	nn	np	np	nn	nn	nn	nn	np	np	np	nn	nn	nn	np	nn	nn	np	np	np	nn	nn	np	nn	np	nn
6	scaffold_23703_3585	<nnxnp>	{-0}	(nn,np)	nn	nn	np	nn	np	np	nn	nn	np	np	nn	nn	nn	nn	np	nn	nn	np	np	np	np	nn	nn	np	np	np	np	nn	nn	nn	np	np	np	nn	np	np	nn	nn	nn	np	np	nn	np	nn	np
6	scaffold_23771_1614	<lmxll>	{0-}	(ll,lm)	ll	lm	lm	ll	lm	ll	ll	ll	lm	ll	lm	lm	lm	ll	lm	ll	lm	lm	ll	ll	ll	ll	ll	lm	lm	ll	ll	lm	ll	lm	ll	lm	lm	ll	ll	lm	ll	lm	lm	ll	lm	lm	ll	lm	lm
6	scaffold_23771_2193	<lmxll>	{1-}	(ll,lm)	lm	ll	ll	lm	ll	lm	lm	lm	ll	lm	ll	ll	ll	lm	ll	lm	ll	ll	lm	lm	lm	lm	lm	ll	ll	lm	lm	ll	lm	ll	lm	ll	ll	lm	lm	ll	lm	ll	ll	lm	ll	ll	lm	ll	ll
6	scaffold_24339_4130	<nnxnp>	{-1}	(nn,np)	np	nn	nn	nn	np	np	np	np	nn	nn	np	nn	np	np	nn	nn	nn	np	nn	np	np	np	nn	nn	nn	nn	np	nn	nn	np	nn	nn	nn	np	np	nn	nn	nn	np	nn	nn	nn	np	np	nn
6	scaffold_24568_3388	<hkxhk>	{01}	(hh,hk,kk)	hk	hk	hk	hk	hk	hk	hk	hk	hk	hh	hk	hk	hk	hk	hk	hh	hk	hk	hh	hh	hh	hk	hk	hh	hh	hh	hk	kk	kk	hk	hh	hk	hh	hk	hk	hk	hk	kk	kk	hk	hk	hk	hh	hk	hk
6	scaffold_24594_1765	<nnxnp>	{-0}	(nn,np)	nn	np	np	np	nn	np	nn	nn	np	np	nn	np	nn	nn	np	np	np	nn	np	nn	np	nn	np	np	np	np	nn	np	np	nn	np	np	np	nn	nn	np	np	np	nn	np	np	np	nn	nn	np
6	scaffold_248_10290	<nnxnp>	{-1}	(nn,np)	np	nn	nn	np	nn	nn	np	np	nn	nn	np	np	np	np	nn	np	np	nn	nn	nn	nn	np	np	nn	nn	nn	nn	np	np	np	nn	nn	nn	np	nn	nn	np	np	np	nn	nn	np	nn	np	nn
6	scaffold_248_870	<nnxnp>	{-0}	(nn,np)	nn	np	np	nn	np	np	nn	nn	np	np	nn	nn	nn	nn	np	nn	nn	np	np	np	np	nn	nn	np	np	np	np	nn	nn	nn	np	np	np	nn	np	np	nn	nn	nn	np	np	nn	np	nn	np
6	scaffold_25074_4410	<nnxnp>	{-0}	(nn,np)	nn	np	np	nn	np	np	nn	nn	np	np	np	np	nn	nn	np	np	np	np	np	nn	np	nn	np	np	np	np	nn	np	np	nn	np	np	np	nn	np	np	np	nn	nn	np	np	np	np	nn	np
6	scaffold_25116_2650	<lmxll>	{0-}	(ll,lm)	ll	lm	lm	ll	ll	ll	ll	ll	lm	ll	lm	lm	ll	ll	lm	ll	lm	lm	ll	lm	ll	ll	ll	lm	lm	lm	ll	lm	ll	lm	ll	lm	lm	ll	ll	lm	ll	lm	lm	lm	lm	lm	ll	lm	lm
6	scaffold_25116_2736	<lmxll>	{1-}	(ll,lm)	lm	ll	ll	lm	lm	lm	lm	lm	ll	lm	ll	ll	lm	lm	ll	lm	ll	ll	lm	ll	lm	lm	lm	ll	ll	ll	lm	ll	lm	ll	lm	ll	ll	lm	lm	ll	lm	ll	ll	ll	ll	ll	lm	ll	ll
6	scaffold_25155_1018	<lmxll>	{0-}	(ll,lm)	lm	lm	lm	ll	ll	ll	ll	ll	lm	ll	lm	ll	ll	ll	lm	ll	lm	lm	ll	lm	ll	ll	ll	lm	lm	ll	lm	lm	ll	lm	ll	lm	ll	ll	ll	lm	ll	lm	lm	lm	lm	lm	ll	lm	lm
6	scaffold_25155_1102	<lmxll>	{0-}	(ll,lm)	lm	lm	lm	ll	ll	ll	ll	ll	lm	ll	lm	ll	ll	ll	lm	ll	lm	lm	ll	lm	ll	ll	ll	lm	lm	ll	lm	lm	ll	lm	ll	lm	ll	ll	ll	lm	ll	lm	lm	lm	lm	lm	ll	lm	lm
6	scaffold_25394_4210	<nnxnp>	{-1}	(nn,np)	np	nn	nn	nn	np	nn	np	np	nn	nn	np	nn	np	np	nn	nn	nn	np	nn	np	nn	np	nn	nn	nn	nn	np	nn	nn	np	nn	nn	nn	np	np	nn	nn	nn	np	nn	nn	nn	np	np	nn
6	scaffold_25814_2167	<nnxnp>	{-0}	(nn,np)	nn	nn	np	np	nn	nn	nn	nn	np	np	nn	nn	nn	nn	np	np	np	nn	np	nn	nn	nn	nn	np	np	nn	nn	np	np	np	nn	np	nn	nn	nn	np	np	np	np	np	np	np	nn	np	np
6	scaffold_25814_2248	<nnxnp>	{-0}	(nn,np)	nn	nn	np	np	nn	nn	nn	nn	np	np	nn	nn	nn	nn	np	np	np	nn	np	nn	nn	nn	nn	np	np	nn	nn	np	np	np	nn	np	nn	nn	nn	np	np	np	np	np	np	np	nn	np	np
6	scaffold_26588_4302	<hkxhk>	{01}	(hh,hk,kk)	hk	hk	hk	hk	hk	hk	hk	hk	hk	hh	hk	hk	hk	hk	hk	hh	hh	hk	hh	hk	hh	hk	hh	hh	hh	hh	hk	kk	hk	hk	hh	hk	hk	hk	hk	hk	hk	kk	kk	hk	hk	hk	hh	hk	kk
6	scaffold_26783_2090	<lmxll>	{0-}	(ll,lm)	ll	lm	lm	ll	lm	lm	ll	lm	lm	ll	ll	lm	ll	ll	lm	ll	ll	lm	ll	ll	lm	ll	lm	ll	ll	lm	lm	lm	lm	ll	ll	lm	lm	lm	lm	ll	ll	lm	lm	lm	ll	lm	lm	ll	lm
6	scaffold_27045_414	<lmxll>	{0-}	(ll,lm)	ll	lm	lm	ll	lm	ll	ll	ll	lm	ll	ll	lm	ll	ll	lm	ll	ll	lm	ll	ll	ll	ll	ll	ll	lm	lm	ll	lm	lm	lm	ll	lm	lm	ll	lm	lm	ll	lm	lm	lm	lm	lm	ll	ll	lm
6	scaffold_27317_2536	<nnxnp>	{-1}	(nn,np)	np	np	nn	nn	np	np	np	np	nn	nn	np	nn	np	np	nn	nn	nn	np	nn	np	np	np	np	nn	nn	nn	np	nn	nn	nn	np	nn	np	np	np	nn	nn	nn	nn	nn	nn	nn	np	nn	nn
6	scaffold_27319_2455	<lmxll>	{0-}	(ll,lm)	lm	lm	lm	ll	ll	ll	ll	ll	lm	ll	lm	lm	ll	ll	lm	ll	lm	lm	ll	lm	ll	ll	ll	lm	lm	ll	lm	lm	ll	lm	ll	lm	ll	ll	ll	lm	ll	lm	lm	lm	lm	lm	ll	lm	lm
6	scaffold_27433_613	<nnxnp>	{-0}	(nn,np)	nn	np	np	nn	np	np	nn	nn	np	np	nn	np	nn	nn	np	np	nn	np	np	np	np	nn	nn	np	np	np	np	nn	nn	nn	np	np	np	nn	np	np	nn	nn	nn	np	np	np	np	nn	np
6	scaffold_27578_2451	<lmxll>	{1-}	(ll,lm)	lm	lm	ll	lm	ll	ll	lm	ll	ll	lm	lm	ll	lm	lm	ll	lm	lm	lm	lm	lm	ll	lm	lm	lm	lm	lm	ll	ll	ll	lm	lm	ll	lm	ll	ll	lm	lm	ll	ll	ll	ll	ll	ll	lm	ll
6	scaffold_27703_3875	<lmxll>	{0-}	(ll,lm)	ll	lm	lm	ll	ll	ll	ll	ll	lm	ll	lm	lm	ll	ll	lm	ll	lm	lm	ll	lm	ll	ll	ll	lm	lm	ll	ll	lm	ll	lm	ll	lm	ll	ll	ll	lm	ll	lm	lm	lm	lm	lm	ll	lm	lm
6	scaffold_27768_2738	<nnxnp>	{-1}	(nn,np)	np	nn	nn	nn	np	nn	np	np	nn	nn	np	nn	np	np	nn	nn	nn	np	nn	np	nn	nn	nn	nn	nn	nn	np	nn	nn	np	nn	nn	nn	np	np	nn	nn	nn	np	nn	nn	nn	np	np	nn
6	scaffold_27979_4273	<nnxnp>	{-1}	(nn,np)	np	nn	nn	np	nn	nn	np	np	nn	nn	np	nn	np	np	nn	nn	np	nn	nn	nn	nn	np	np	nn	nn	nn	nn	np	np	np	nn	nn	nn	np	nn	nn	np	np	np	nn	nn	nn	nn	np	nn
6	scaffold_28050_206	<lmxll>	{0-}	(ll,lm)	lm	lm	lm	ll	ll	ll	ll	lm	lm	lm	ll	lm	ll	ll	lm	ll	ll	lm	ll	lm	ll	lm	ll	lm	lm	lm	lm	ll	ll	ll	lm	lm	ll	lm	ll	ll	ll	lm	lm	lm	lm	lm	lm	lm	ll
6	scaffold_28387_441	<nnxnp>	{-1}	(nn,np)	np	nn	nn	nn	np	np	np	np	nn	nn	np	nn	np	np	nn	nn	nn	np	nn	np	np	np	np	nn	nn	nn	np	nn	nn	np	np	nn	np	np	np	nn	nn	nn	np	nn	nn	nn	np	nn	nn
6	scaffold_28915_1658	<lmxll>	{0-}	(ll,lm)	ll	lm	lm	ll	ll	ll	ll	ll	lm	ll	lm	lm	lm	ll	lm	ll	lm	lm	ll	ll	ll	ll	ll	lm	lm	lm	ll	lm	ll	lm	ll	lm	lm	ll	ll	lm	ll	lm	lm	ll	lm	lm	ll	lm	lm
6	scaffold_28915_1755	<lmxll>	{0-}	(ll,lm)	ll	lm	lm	ll	ll	ll	ll	ll	lm	ll	lm	lm	lm	ll	lm	ll	lm	lm	ll	ll	ll	ll	ll	lm	lm	lm	ll	lm	ll	lm	ll	lm	lm	ll	ll	lm	ll	lm	lm	ll	lm	lm	ll	lm	lm
6	scaffold_29516_1231	<nnxnp>	{-1}	(nn,np)	np	nn	nn	np	nn	nn	np	np	nn	nn	nn	nn	np	np	nn	nn	nn	nn	nn	np	nn	np	nn	nn	nn	nn	np	nn	nn	np	nn	np	nn	np	nn	nn	nn	np	np	nn	nn	nn	nn	np	nn
6	scaffold_29570_920	<nnxnp>	{-0}	(nn,np)	nn	np	np	np	nn	nn	nn	nn	np	np	nn	np	nn	nn	np	np	np	nn	np	nn	nn	nn	nn	np	np	np	nn	np	np	np	nn	np	nn	nn	nn	np	np	np	np	np	nn	nn	nn	np	nn
6	scaffold_29958_2278	<nnxnp>	{-1}	(nn,np)	np	nn	nn	nn	np	nn	np	np	nn	nn	np	nn	np	np	nn	nn	nn	np	nn	np	nn	np	nn	nn	nn	nn	np	nn	nn	np	nn	nn	nn	np	np	nn	nn	nn	np	nn	nn	nn	np	np	nn
6	scaffold_30218_1545	<lmxll>	{1-}	(ll,lm)	ll	ll	ll	lm	lm	lm	lm	ll	ll	ll	lm	ll	lm	lm	ll	lm	lm	ll	lm	ll	lm	ll	lm	ll	ll	ll	ll	lm	lm	lm	ll	ll	lm	ll	lm	lm	lm	ll	ll	ll	ll	ll	ll	ll	lm
6	scaffold_31141_2765	<hkxhk>	{10}	(hh,hk,kk)	hk	kk	hk	hk	hk	hk	hk	hh	hk	kk	hk	hk	hk	hk	hk	hk	hk	kk	kk	kk	hk	hk	hk	kk	kk	kk	hk	hh	hh	hk	kk	hk	kk	hh	hk	kk	hk	hh	hh	hk	hk	hh	hh	hk	hk
6	scaffold_31856_1358	<lmxll>	{0-}	(ll,lm)	ll	lm	lm	ll	ll	ll	ll	ll	lm	ll	lm	lm	ll	ll	ll	ll	lm	lm	ll	lm	ll	ll	ll	lm	lm	ll	lm	lm	ll	lm	ll	lm	ll	ll	ll	lm	ll	lm	lm	ll	lm	lm	ll	lm	lm
6	scaffold_31999_880	<lmxll>	{1-}	(ll,lm)	ll	ll	ll	lm	lm	lm	lm	lm	ll	ll	lm	ll	lm	lm	ll	lm	lm	ll	lm	ll	lm	ll	lm	ll	ll	ll	ll	lm	lm	ll	ll	ll	lm	ll	lm	lm	lm	ll	ll	ll	ll	ll	ll	ll	lm
6	scaffold_32013_1783	<nnxnp>	{-1}	(nn,np)	np	np	nn	nn	np	np	np	np	nn	nn	np	np	np	np	nn	nn	nn	np	nn	np	np	np	np	nn	nn	nn	np	nn	nn	nn	np	nn	np	np	np	nn	nn	nn	nn	nn	nn	nn	np	nn	nn
6	scaffold_32066_3739	<nnxnp>	{-1}	(nn,np)	np	nn	nn	nn	np	nn	np	np	nn	nn	nn	nn	np	np	nn	nn	nn	np	nn	np	nn	np	nn	nn	nn	nn	np	nn	nn	np	nn	nn	nn	np	np	nn	nn	nn	np	nn	nn	nn	np	np	nn
6	scaffold_32066_3783	<hkxhk>	{10}	(hh,hk,kk)	hk	hk	hk	kk	hh	kk	hk	hk	hh	kk	hh	hk	hh	hk	hk	kk	hk	hh	kk	hk	kk	hk	kk	hk	hk	hk	hk	hk	kk	hh	kk	hk	hk	hk	hk	hk	kk	hk	hh	kk	hk	hk	hk	hh	hk
6	scaffold_32325_2313	<hkxhk>	{01}	(hh,hk,kk)	kk	kk	hk	hh	hk	hk	hk	hk	hk	hk	hk	kk	hk	hk	hk	hh	hh	kk	hh	kk	hk	kk	hk	hk	hk	kk	kk	hh	hh	hk	kk	hk	hk	kk	hk	hh	hh	hk	hk	hk	hk	hk	kk	hk	hh
6	scaffold_32357_1197	<nnxnp>	{-0}	(nn,np)	nn	np	np	np	nn	np	nn	nn	np	np	nn	np	nn	nn	np	np	np	nn	np	nn	np	nn	np	np	np	np	nn	np	np	nn	np	np	np	nn	nn	np	np	np	nn	np	np	np	nn	nn	np
6	scaffold_3235_6852	<nnxnp>	{-1}	(nn,np)	np	nn	nn	nn	np	np	np	np	nn	nn	np	nn	np	np	nn	nn	nn	np	nn	np	nn	np	nn	nn	nn	nn	np	nn	nn	np	nn	nn	nn	np	np	nn	nn	nn	np	nn	nn	nn	np	np	nn
6	scaffold_3235_9543	<nnxnp>	{-1}	(nn,np)	np	nn	nn	nn	np	np	np	np	nn	nn	np	nn	np	np	nn	nn	nn	np	nn	np	nn	np	nn	nn	nn	nn	np	nn	nn	np	nn	nn	nn	np	np	nn	nn	nn	np	nn	nn	nn	np	np	nn
6	scaffold_32710_1148	<lmxll>	{0-}	(ll,lm)	ll	ll	lm	ll	lm	lm	ll	lm	lm	ll	ll	lm	ll	ll	lm	ll	ll	lm	ll	ll	lm	ll	ll	ll	ll	ll	lm	lm	lm	ll	ll	lm	ll	lm	lm	ll	ll	lm	lm	lm	ll	lm	lm	ll	lm
6	scaffold_32710_1172	<nnxnp>	{-0}	(nn,np)	nn	np	np	nn	np	np	nn	nn	np	np	nn	nn	nn	nn	np	nn	nn	np	np	np	np	nn	nn	np	np	np	np	nn	nn	nn	np	np	np	nn	np	np	nn	nn	nn	np	np	nn	np	nn	np
6	scaffold_32862_813	<lmxll>	{1-}	(ll,lm)	lm	ll	ll	lm	ll	lm	lm	lm	ll	lm	ll	ll	ll	lm	ll	lm	ll	ll	lm	lm	lm	lm	lm	lm	ll	lm	lm	ll	lm	ll	lm	ll	ll	lm	lm	ll	lm	ll	ll	lm	ll	ll	lm	ll	ll
6	scaffold_32862_852	<lmxll>	{1-}	(ll,lm)	lm	ll	ll	lm	ll	lm	lm	lm	ll	lm	ll	ll	ll	lm	ll	lm	ll	ll	lm	lm	lm	lm	lm	lm	ll	lm	lm	ll	lm	ll	lm	ll	ll	lm	lm	ll	lm	ll	ll	lm	ll	ll	lm	ll	ll
6	scaffold_32942_2588	<nnxnp>	{-0}	(nn,np)	nn	np	np	nn	np	np	nn	nn	np	np	nn	np	nn	nn	np	np	nn	np	np	np	np	nn	nn	np	np	np	np	nn	nn	nn	np	np	np	nn	np	np	nn	nn	nn	np	np	np	np	nn	np
6	scaffold_32_26031	<nnxnp>	{-0}	(nn,np)	nn	nn	np	np	nn	nn	nn	nn	np	np	nn	nn	nn	nn	np	np	np	nn	np	nn	nn	nn	nn	np	np	nn	nn	np	np	np	nn	np	nn	nn	nn	nn	np	np	np	np	np	np	nn	np	np
6	scaffold_33546_3051	<nnxnp>	{-0}	(nn,np)	nn	nn	np	np	nn	nn	nn	nn	np	np	nn	nn	nn	nn	np	np	np	nn	np	nn	nn	nn	nn	np	np	nn	nn	np	np	np	nn	np	nn	nn	nn	np	np	np	np	np	np	np	nn	np	np
6	scaffold_33632_2421	<nnxnp>	{-0}	(nn,np)	nn	np	np	np	nn	np	nn	nn	np	np	np	np	nn	nn	np	np	np	nn	np	nn	np	nn	np	np	np	np	nn	np	np	nn	np	np	np	nn	nn	np	np	np	nn	np	np	np	nn	nn	np
6	scaffold_33952_482	<nnxnp>	{-0}	(nn,np)	nn	np	np	nn	np	np	nn	nn	np	np	nn	np	nn	nn	np	nn	nn	np	np	np	np	nn	nn	np	np	np	np	nn	nn	nn	np	np	np	nn	np	np	nn	nn	nn	np	np	nn	np	nn	np
6	scaffold_34084_3432	<hkxhk>	{01}	(hh,hk,kk)	hk	hk	hk	hh	hk	hk	hk	hk	hk	hh	kk	hk	hk	hk	hk	hh	hk	kk	hh	kk	hh	hk	hh	hk	hk	hh	hk	hk	hh	kk	hh	hk	hh	hk	hk	hk	hh	hk	kk	hk	hk	hk	hk	kk	hk
6	scaffold_34084_3459	<nnxnp>	{-1}	(nn,np)	np	nn	nn	nn	np	np	np	np	nn	nn	np	nn	np	np	nn	nn	nn	np	nn	np	nn	np	nn	nn	nn	nn	np	nn	nn	np	nn	nn	nn	np	np	nn	nn	nn	np	nn	nn	nn	np	np	nn
6	scaffold_34084_3460	<hkxhk>	{10}	(hh,hk,kk)	hk	hk	hk	kk	hk	hk	hk	hk	hk	kk	hh	hk	hk	hk	hk	kk	hk	hh	kk	hh	kk	hk	kk	hk	hk	kk	hk	hk	kk	hh	kk	hk	kk	hk	hk	hk	kk	hk	hh	hk	hk	hk	hk	hh	hk
6	scaffold_3467_4488	<hkxhk>	{10}	(hh,hk,kk)	hk	hk	hk	kk	hh	kk	hk	hk	hk	kk	hh	hk	hh	hk	hk	kk	hk	hh	kk	hk	kk	hk	kk	hk	hk	hk	hk	hk	kk	hh	kk	hk	hk	hk	hk	hk	kk	hk	hh	kk	hk	hk	hk	hh	hk
6	scaffold_3470_1989	<hkxhk>	{00}	(hh,hk,kk)	hh	hk	kk	hh	kk	kk	hh	hk	kk	hk	hh	hk	hh	hh	kk	hh	hh	kk	hk	hk	kk	hh	hk	hk	hk	kk	kk	hk	hk	hh	hk	kk	kk	hk	kk	hk	hh	hk	hk	kk	hk	hk	kk	hh	kk
6	scaffold_3505_8336	<nnxnp>	{-1}	(nn,np)	np	nn	nn	np	nn	nn	np	np	nn	nn	np	np	np	np	nn	np	np	nn	nn	nn	nn	np	np	nn	nn	nn	nn	np	np	np	nn	nn	nn	np	nn	nn	np	np	np	nn	nn	np	nn	np	nn
6	scaffold_353_1231	<lmxll>	{0-}	(ll,lm)	ll	ll	lm	ll	lm	lm	ll	lm	lm	ll	ll	lm	ll	ll	lm	ll	ll	lm	ll	ll	lm	ll	ll	ll	ll	ll	lm	lm	lm	ll	ll	lm	ll	lm	lm	ll	ll	lm	lm	lm	ll	lm	lm	ll	lm
6	scaffold_36_17268	<nnxnp>	{-0}	(nn,np)	nn	np	np	nn	np	np	nn	nn	np	np	nn	np	nn	nn	np	np	nn	np	np	np	np	nn	nn	np	np	np	np	nn	nn	nn	np	np	np	nn	np	np	nn	nn	nn	np	np	np	np	nn	np
6	scaffold_37239_2606	<nnxnp>	{-1}	(nn,np)	np	nn	nn	nn	np	nn	np	np	nn	nn	np	nn	np	np	nn	nn	nn	np	nn	np	nn	np	nn	nn	nn	nn	np	nn	nn	np	nn	nn	nn	np	np	nn	nn	nn	np	nn	nn	nn	np	nn	nn
6	scaffold_37239_2645	<nnxnp>	{-1}	(nn,np)	np	nn	nn	nn	np	nn	np	np	nn	nn	np	nn	np	np	nn	nn	nn	np	nn	np	nn	np	nn	nn	nn	nn	np	nn	nn	np	nn	nn	nn	np	np	nn	nn	nn	np	nn	nn	nn	np	nn	nn
6	scaffold_37239_2721	<nnxnp>	{-1}	(nn,np)	np	nn	nn	nn	np	nn	np	nn	nn	nn	np	nn	np	np	nn	nn	nn	np	nn	np	nn	np	nn	nn	nn	nn	np	nn	nn	np	nn	nn	nn	np	np	nn	nn	nn	nn	nn	nn	nn	np	nn	nn
6	scaffold_37665_1509	<nnxnp>	{-1}	(nn,np)	np	nn	nn	np	nn	nn	np	nn	nn	nn	nn	np	np	np	nn	np	np	nn	nn	nn	nn	nn	np	nn	nn	nn	nn	np	nn	np	nn	nn	nn	np	nn	nn	np	np	np	nn	nn	np	nn	np	nn
6	scaffold_38187_2604	<hkxhk>	{10}	(hh,hk,kk)	hk	hk	hk	kk	hk	kk	hk	hk	hk	kk	hh	hk	hk	hk	hk	kk	hk	hh	kk	hh	kk	hk	kk	hk	hk	kk	hk	hk	kk	hh	kk	hk	kk	hk	hk	hk	kk	hk	hh	hk	hk	hk	hk	hh	hk
6	scaffold_39287_1446	<nnxnp>	{-0}	(nn,np)	nn	np	np	nn	np	np	nn	nn	np	np	nn	nn	nn	nn	np	np	np	np	np	nn	nn	nn	nn	np	np	np	np	nn	nn	nn	np	np	np	nn	nn	np	nn	nn	nn	np	np	nn	nn	nn	np
6	scaffold_3961_1637	<nnxnp>	{-0}	(nn,np)	nn	np	np	np	nn	nn	nn	nn	np	np	nn	np	nn	nn	np	np	np	nn	np	nn	nn	nn	nn	np	np	np	nn	np	np	nn	nn	np	np	nn	nn	np	np	np	nn	np	np	np	nn	np	np
6	scaffold_39646_1106	<lmxll>	{0-}	(ll,lm)	lm	lm	lm	ll	ll	ll	ll	ll	lm	ll	ll	ll	ll	ll	lm	ll	ll	lm	ll	lm	ll	lm	ll	lm	lm	ll	ll	ll	ll	lm	lm	lm	ll	ll	ll	lm	ll	lm	lm	lm	lm	lm	lm	lm	lm
6	scaffold_39893_1608	<hkxhk>	{10}	(hh,hk,kk)	hk	hk	hk	kk	hh	kk	hk	hk	hk	kk	hh	hk	hh	hk	hk	kk	hk	hh	kk	hk	kk	hk	kk	hk	hk	hk	hk	hk	kk	hh	kk	hk	hk	hk	hk	hk	kk	hk	hh	kk	hk	hk	hk	hh	hk
6	scaffold_3994_921	<hkxhk>	{11}	(hh,hk,kk)	hk	kk	hh	hk	hh	hh	hk	hk	hh	kk	hk	hh	hk	hk	hh	kk	hk	hh	kk	kk	hh	hk	hk	kk	kk	kk	hh	hk	hk	hk	kk	hh	kk	hk	hh	kk	hk	hk	hk	hh	hh	hh	hh	hk	hh
6	scaffold_4050_5669	<lmxll>	{1-}	(ll,lm)	lm	ll	ll	ll	ll	ll	lm	ll	ll	lm	lm	ll	lm	lm	ll	lm	lm	ll	lm	lm	ll	lm	ll	lm	lm	ll	ll	ll	ll	lm	lm	ll	ll	ll	ll	lm	lm	ll	ll	ll	lm	ll	ll	ll	ll
6	scaffold_4059_7006	<lmxll>	{1-}	(ll,lm)	lm	ll	ll	lm	ll	ll	lm	ll	ll	lm	lm	ll	lm	lm	ll	ll	lm	ll	lm	lm	ll	lm	ll	lm	lm	ll	ll	ll	ll	lm	lm	ll	ll	lm	ll	lm	lm	ll	ll	ll	lm	ll	ll	lm	ll
6	scaffold_40699_2238	<hkxhk>	{11}	(hh,hk,kk)	kk	hh	hh	hk	kk	hk	kk	kk	hh	hh	kk	hh	kk	kk	hh	hk	hh	hk	hk	hk	hk	kk	hk	hh	hh	hk	kk	hh	hk	hk	hk	hh	hh	kk	kk	hh	hk	hh	hk	hh	hh	hh	kk	kk	hh
6	scaffold_40699_2470	<hkxhk>	{11}	(hh,hk,kk)	kk	hh	hh	hk	kk	hk	kk	kk	hh	hk	hk	hh	kk	kk	hh	hk	hh	hk	hk	hk	hk	kk	hk	hh	hh	hk	kk	hh	hk	hk	hk	hh	hh	kk	kk	hh	hk	hh	hk	hh	hh	hh	kk	hk	hh
6	scaffold_40863_563	<nnxnp>	{-0}	(nn,np)	nn	np	np	nn	np	np	nn	nn	np	np	nn	np	nn	nn	np	np	nn	np	np	np	np	nn	nn	np	np	np	np	nn	nn	nn	np	np	np	nn	np	np	nn	nn	nn	np	np	nn	np	nn	np
6	scaffold_41120_329	<lmxll>	{0-}	(ll,lm)	ll	lm	lm	ll	lm	lm	ll	ll	lm	ll	ll	lm	ll	ll	lm	ll	ll	lm	ll	ll	ll	ll	ll	ll	ll	ll	lm	lm	lm	ll	ll	lm	ll	ll	lm	lm	ll	lm	lm	lm	lm	lm	ll	ll	lm
6	scaffold_42164_1538	<nnxnp>	{-1}	(nn,np)	np	nn	nn	nn	np	np	np	np	nn	nn	np	nn	np	np	nn	nn	nn	np	nn	np	np	np	np	nn	nn	nn	np	nn	nn	nn	np	nn	np	np	np	nn	nn	nn	nn	nn	nn	nn	np	nn	nn
6	scaffold_42330_2438	<hkxhk>	{01}	(hh,hk,kk)	kk	kk	hk	hh	hk	hk	hk	hk	hk	hh	hk	kk	hk	hk	hk	hh	hh	kk	hh	kk	hk	kk	hk	hk	hk	hh	kk	hh	hh	hk	kk	hk	hk	hk	hk	hh	hh	hk	hk	hk	hk	hk	kk	hk	hk
6	scaffold_42330_2535	<nnxnp>	{-0}	(nn,np)	nn	nn	nn	np	np	np	np	np	nn	np	np	nn	np	np	nn	np	np	nn	np	nn	np	nn	np	nn	nn	np	nn	np	np	nn	nn	nn	np	np	np	np	np	nn	nn	nn	nn	nn	nn	nn	nn
6	scaffold_42_20049	<nnxnp>	{-0}	(nn,np)	nn	nn	np	np	nn	nn	nn	nn	np	np	nn	nn	nn	nn	np	np	np	nn	np	nn	nn	nn	nn	np	np	nn	nn	np	np	np	nn	np	nn	nn	nn	np	np	np	np	np	np	np	nn	np	np
6	scaffold_43041_206	<nnxnp>	{-1}	(nn,np)	np	nn	nn	nn	np	np	np	nn	nn	nn	np	nn	np	np	nn	nn	nn	np	nn	np	np	np	np	nn	nn	nn	np	nn	nn	nn	np	nn	nn	np	np	nn	nn	nn	nn	nn	nn	nn	np	nn	nn
6	scaffold_430_12130	<lmxll>	{1-}	(ll,lm)	ll	ll	ll	lm	lm	lm	lm	lm	ll	lm	lm	ll	lm	lm	ll	lm	lm	ll	lm	ll	lm	ll	lm	ll	ll	lm	ll	lm	lm	ll	ll	ll	lm	ll	lm	lm	lm	ll	ll	ll	ll	ll	ll	ll	lm
6	scaffold_4327_8317	<nnxnp>	{-0}	(nn,np)	nn	np	np	np	nn	nn	nn	nn	np	np	nn	np	nn	nn	np	np	np	nn	np	nn	nn	nn	nn	np	np	np	nn	np	np	nn	nn	np	np	nn	nn	np	np	np	nn	np	np	np	nn	np	np
6	scaffold_43354_1476	<nnxnp>	{-0}	(nn,np)	nn	np	np	np	nn	np	nn	nn	np	np	np	np	nn	nn	np	np	np	nn	np	nn	np	nn	np	np	np	np	nn	np	np	nn	np	np	np	nn	nn	np	np	np	nn	np	np	np	np	nn	np
6	scaffold_43513_843	<lmxll>	{1-}	(ll,lm)	ll	ll	ll	lm	lm	lm	lm	lm	ll	lm	ll	ll	lm	lm	ll	lm	ll	ll	lm	ll	lm	lm	lm	ll	ll	lm	ll	ll	lm	ll	lm	ll	lm	lm	lm	ll	lm	ll	ll	ll	ll	ll	lm	ll	ll
6	scaffold_4356_1245	<lmxll>	{1-}	(ll,lm)	ll	ll	ll	lm	lm	lm	lm	lm	ll	lm	lm	ll	lm	lm	ll	lm	lm	ll	lm	ll	lm	ll	lm	ll	ll	lm	ll	lm	lm	ll	ll	ll	lm	lm	lm	lm	lm	ll	ll	ll	ll	ll	ll	ll	ll
6	scaffold_4374_2000	<lmxll>	{1-}	(ll,lm)	lm	ll	ll	lm	ll	ll	lm	lm	ll	lm	lm	ll	lm	lm	ll	lm	lm	ll	lm	lm	ll	lm	lm	lm	lm	lm	ll	ll	ll	lm	lm	ll	lm	ll	ll	ll	lm	ll	ll	ll	ll	ll	lm	lm	ll
6	scaffold_4383_8960	<hkxhk>	{01}	(hh,hk,kk)	hk	hh	hk	hk	hk	hk	hk	kk	hk	hh	hk	hk	hk	hk	kk	hh	hk	hh	hh	hh	hk	kk	hk	hh	hh	hh	hk	kk	kk	hk	hh	hk	hh	kk	hk	hh	hk	kk	kk	hk	hk	hk	hh	hk	hk
6	scaffold_4383_9002	<lmxll>	{1-}	(ll,lm)	lm	lm	ll	lm	ll	ll	lm	lm	ll	lm	lm	ll	lm	lm	ll	lm	lm	ll	ll	lm	ll	ll	lm	lm	ll	lm	ll	ll	ll	lm	lm	ll	lm	ll	ll	lm	lm	ll	ll	ll	ll	ll	ll	lm	lm
6	scaffold_447_1398	<nnxnp>	{-1}	(nn,np)	nn	np	nn	nn	np	nn	np	np	nn	nn	np	np	np	np	nn	nn	nn	np	nn	np	nn	np	np	nn	nn	nn	np	nn	np	nn	np	nn	np	np	np	np	nn	nn	nn	nn	nn	nn	np	nn	nn
6	scaffold_45169_1580	<lmxll>	{0-}	(ll,lm)	ll	lm	lm	ll	ll	ll	ll	ll	lm	ll	lm	lm	lm	ll	lm	ll	lm	lm	ll	ll	ll	ll	ll	lm	lm	lm	ll	lm	ll	lm	ll	lm	lm	ll	ll	lm	ll	lm	lm	ll	lm	lm	ll	lm	lm
6	scaffold_45398_262	<nnxnp>	{-1}	(nn,np)	np	np	nn	nn	np	np	np	np	nn	nn	np	np	np	np	nn	nn	nn	np	nn	np	np	np	np	nn	nn	nn	np	nn	nn	nn	np	nn	np	np	np	nn	nn	nn	nn	nn	nn	nn	np	nn	nn
6	scaffold_46524_1677	<hkxhk>	{11}	(hh,hk,kk)	hk	hk	hh	hk	kk	kk	kk	hk	hh	hh	kk	hk	kk	kk	hh	hk	hk	hk	hk	hk	kk	hk	kk	hh	hh	hk	hk	hk	kk	hk	hk	hh	kk	hk	kk	kk	hk	hh	hh	hh	hh	hh	hk	hh	hk
6	scaffold_4695_5005	<lmxll>	{1-}	(ll,lm)	lm	ll	ll	lm	ll	ll	lm	ll	ll	lm	lm	ll	lm	lm	ll	lm	lm	ll	lm	lm	ll	lm	ll	lm	lm	ll	ll	ll	ll	lm	lm	ll	ll	ll	ll	lm	lm	ll	ll	ll	lm	ll	ll	lm	ll
6	scaffold_4695_5024	<nnxnp>	{-1}	(nn,np)	np	np	nn	np	nn	nn	np	np	nn	nn	np	np	np	np	nn	np	np	nn	nn	nn	nn	np	np	nn	nn	nn	nn	np	np	np	nn	nn	nn	np	nn	nn	np	np	np	nn	nn	np	nn	nn	nn
6	scaffold_470_4484	<nnxnp>	{-0}	(nn,np)	nn	np	np	nn	np	np	nn	np	np	nn	nn	np	nn	nn	np	nn	nn	np	nn	nn	np	nn	np	nn	nn	np	np	np	np	nn	nn	np	np	np	np	nn	nn	np	np	np	nn	np	np	nn	np
6	scaffold_47424_2360	<hkxhk>	{01}	(hh,hk,kk)	kk	kk	hk	hh	hk	hk	hk	kk	hk	hh	hk	hh	hk	hk	hk	hh	hh	kk	hh	kk	hk	kk	kk	hk	hk	hh	hk	hh	hh	hk	kk	hk	hk	hk	hk	hk	hh	hh	hh	hk	hk	hk	kk	hk	hk
6	scaffold_47424_2506	<lmxll>	{0-}	(ll,lm)	lm	lm	lm	ll	ll	ll	ll	ll	lm	ll	ll	ll	ll	ll	lm	ll	ll	lm	ll	lm	ll	lm	ll	lm	lm	ll	ll	ll	ll	lm	lm	lm	ll	ll	ll	lm	ll	lm	lm	lm	lm	lm	lm	lm	lm
6	scaffold_47767_2146	<nnxnp>	{-0}	(nn,np)	nn	nn	nn	np	nn	nn	nn	nn	np	np	nn	nn	nn	nn	np	np	np	nn	np	nn	nn	nn	nn	np	np	nn	nn	np	nn	np	nn	np	nn	nn	nn	nn	np	np	np	np	np	nn	nn	np	np
6	scaffold_47860_2068	<lmxll>	{0-}	(ll,lm)	ll	ll	lm	ll	lm	lm	ll	lm	lm	ll	ll	lm	ll	ll	lm	ll	ll	ll	ll	ll	lm	ll	ll	ll	ll	ll	lm	lm	lm	ll	ll	lm	ll	lm	lm	ll	ll	lm	lm	lm	ll	lm	lm	ll	lm
6	scaffold_494_16675	<hkxhk>	{10}	(hh,hk,kk)	hh	hh	hk	hk	kk	kk	kk	kk	hk	hk	kk	hh	kk	kk	hk	hk	hk	hh	hk	hh	kk	hh	kk	hk	hk	hh	hh	hk	hk	hk	hh	hk	kk	hh	kk	kk	hk	hk	hk	hk	hk	hk	hh	hk	hk
6	scaffold_4961_9183	<hkxhk>	{11}	(hh,hk,kk)	hk	hk	hh	hk	kk	kk	kk	kk	hh	hk	kk	hk	kk	kk	hh	hk	hk	hk	hk	hk	kk	hk	kk	hh	hh	kk	hk	hk	hk	hh	hk	hh	kk	kk	kk	hk	hk	hh	hh	hh	hh	hh	hk	hh	hh
6	scaffold_50003_1254	<nnxnp>	{-0}	(nn,np)	nn	np	np	np	nn	np	nn	nn	np	np	nn	np	nn	nn	np	np	np	nn	np	nn	np	nn	np	np	np	np	nn	np	np	nn	np	np	np	nn	nn	np	np	np	nn	np	np	np	nn	nn	np
6	scaffold_510_1664	<lmxll>	{0-}	(ll,lm)	ll	lm	lm	ll	lm	ll	ll	ll	lm	ll	ll	lm	ll	ll	lm	ll	ll	lm	ll	ll	ll	ll	ll	ll	ll	lm	lm	lm	lm	ll	ll	lm	lm	ll	lm	lm	ll	lm	lm	lm	lm	lm	ll	ll	lm
6	scaffold_510_1791	<lmxll>	{1-}	(ll,lm)	lm	ll	ll	lm	ll	lm	lm	lm	ll	lm	lm	ll	lm	lm	ll	lm	lm	ll	lm	lm	lm	lm	lm	lm	lm	ll	ll	ll	ll	lm	lm	ll	ll	lm	ll	ll	lm	ll	ll	ll	ll	ll	lm	lm	ll
6	scaffold_5144_307	<nnxnp>	{-1}	(nn,np)	np	nn	nn	nn	np	nn	np	np	nn	nn	np	nn	np	np	nn	nn	nn	np	nn	np	nn	np	nn	nn	nn	nn	np	nn	nn	np	nn	nn	nn	np	np	nn	nn	nn	np	nn	nn	nn	np	np	nn
6	scaffold_51754_24	<hkxhk>	{00}	(hh,hk,kk)	hk	hh	kk	hk	kk	kk	hk	kk	kk	hh	hk	kk	hk	hk	kk	hk	hk	hk	hh	hh	kk	hk	hk	hh	hh	hk	kk	hh	hh	hk	hh	kk	hh	hk	kk	kk	hk	hh	hk	kk	hh	hh	kk	hk	kk
6	scaffold_51783_1198	<hkxhk>	{01}	(hh,hk,kk)	kk	kk	hh	hh	hk	hk	hk	hk	hk	hk	hk	kk	hk	hk	hk	hh	hh	kk	hh	kk	hk	kk	hk	hk	hk	kk	kk	hh	hh	hk	kk	hk	hk	kk	hk	hh	hh	hk	hk	hk	hk	hk	kk	hk	hh
6	scaffold_51783_1285	<hkxhk>	{01}	(hh,hk,kk)	kk	kk	hk	hh	hk	hk	hk	hk	hk	hk	hh	kk	hh	hk	hk	hh	hh	kk	hh	kk	hh	kk	hk	hk	hk	kk	kk	hh	hh	hk	kk	hk	hk	kk	hk	hh	hh	hk	hk	hh	hk	hk	kk	hk	hh
6	scaffold_52075_755	<nnxnp>	{-1}	(nn,np)	np	nn	nn	np	nn	nn	np	np	nn	nn	nn	nn	np	np	nn	nn	nn	nn	nn	np	nn	np	nn	nn	nn	nn	np	nn	np	np	nn	np	nn	np	nn	nn	nn	np	np	nn	nn	nn	nn	np	nn
6	scaffold_52913_1555	<lmxll>	{0-}	(ll,lm)	ll	lm	lm	ll	lm	ll	ll	ll	lm	ll	lm	lm	lm	ll	lm	ll	lm	lm	ll	ll	ll	ll	ll	lm	lm	lm	ll	lm	ll	lm	ll	lm	lm	ll	ll	lm	ll	lm	lm	ll	lm	lm	ll	lm	lm
6	scaffold_5305_5015	<lmxll>	{0-}	(ll,lm)	lm	lm	lm	ll	ll	ll	ll	ll	lm	ll	ll	lm	ll	ll	lm	ll	ll	lm	ll	lm	ll	lm	ll	lm	lm	ll	lm	ll	ll	lm	lm	lm	ll	ll	ll	ll	ll	lm	lm	lm	lm	lm	lm	lm	lm
6	scaffold_5306_1590	<lmxll>	{0-}	(ll,lm)	ll	lm	lm	ll	lm	lm	ll	lm	lm	ll	ll	lm	ll	ll	lm	ll	ll	lm	ll	ll	lm	ll	ll	ll	ll	ll	lm	lm	lm	ll	ll	lm	ll	lm	lm	ll	ll	lm	lm	lm	ll	lm	lm	ll	lm
6	scaffold_53070_1288	<lmxll>	{1-}	(ll,lm)	ll	ll	ll	lm	lm	lm	lm	ll	ll	ll	lm	ll	lm	lm	ll	lm	lm	ll	lm	ll	lm	ll	lm	ll	ll	ll	ll	lm	lm	lm	ll	ll	lm	ll	lm	lm	lm	ll	ll	ll	ll	ll	ll	ll	lm
6	scaffold_5398_1017	<hkxhk>	{10}	(hh,hk,kk)	hk	kk	hk	hk	hk	hk	hk	hh	hk	kk	hk	hk	hk	hk	hk	kk	hk	kk	kk	kk	hk	hk	hk	kk	kk	kk	hk	hh	hh	hk	kk	hk	kk	hh	hk	kk	hk	hh	hh	hk	hk	hh	hk	hk	hk
6	scaffold_5398_3808	<lmxll>	{1-}	(ll,lm)	lm	lm	ll	lm	ll	ll	lm	ll	ll	lm	lm	ll	lm	lm	ll	lm	lm	lm	lm	lm	ll	lm	lm	lm	lm	lm	ll	ll	ll	lm	lm	ll	lm	ll	ll	lm	lm	ll	ll	ll	ll	ll	ll	lm	ll
6	scaffold_54808_1901	<lmxll>	{1-}	(ll,lm)	lm	ll	ll	lm	lm	lm	lm	lm	ll	lm	ll	ll	lm	lm	ll	lm	ll	ll	lm	ll	lm	lm	lm	ll	ll	ll	lm	ll	lm	ll	lm	ll	ll	lm	lm	ll	lm	ll	ll	ll	ll	ll	lm	ll	ll
6	scaffold_55145_1241	<lmxll>	{1-}	(ll,lm)	ll	ll	ll	lm	lm	lm	lm	lm	ll	lm	lm	ll	lm	lm	ll	lm	ll	ll	lm	ll	lm	ll	ll	ll	ll	lm	lm	lm	lm	ll	ll	ll	lm	lm	ll	ll	ll	ll	ll	ll	ll	ll	ll	ll	ll
6	scaffold_5577_4817	<lmxll>	{1-}	(ll,lm)	lm	ll	ll	lm	ll	ll	lm	lm	ll	lm	lm	ll	lm	lm	ll	lm	lm	ll	lm	lm	lm	lm	lm	lm	lm	lm	ll	ll	ll	lm	lm	ll	lm	lm	ll	ll	lm	ll	ll	ll	ll	ll	lm	lm	ll
6	scaffold_57090_1776	<nnxnp>	{-1}	(nn,np)	np	np	nn	nn	np	np	np	np	nn	nn	np	np	np	np	nn	nn	nn	np	nn	np	np	np	np	nn	nn	np	np	nn	np	nn	np	nn	np	np	np	np	nn	nn	nn	nn	nn	nn	np	nn	nn
6	scaffold_57090_1795	<hkxhk>	{11}	(hh,hk,kk)	hk	hk	hh	hk	kk	kk	kk	hk	hh	hh	kk	hk	kk	kk	hh	hk	hk	hk	hk	hk	kk	hk	kk	hh	hh	hk	hk	hk	hk	hk	hk	hh	kk	hk	kk	kk	hk	hh	hh	hh	hh	hh	hk	hh	hk
6	scaffold_5738_1508	<lmxll>	{0-}	(ll,lm)	ll	lm	lm	ll	lm	ll	ll	ll	lm	ll	lm	lm	lm	ll	lm	ll	lm	lm	ll	ll	ll	ll	ll	ll	lm	ll	ll	lm	lm	lm	ll	lm	lm	ll	ll	lm	ll	lm	lm	lm	lm	lm	ll	ll	lm
6	scaffold_5738_1571	<lmxll>	{0-}	(ll,lm)	ll	lm	lm	ll	lm	ll	ll	ll	lm	ll	lm	lm	lm	ll	lm	ll	lm	lm	ll	ll	ll	ll	ll	ll	lm	ll	ll	lm	lm	lm	ll	lm	lm	ll	ll	lm	ll	lm	lm	lm	lm	lm	ll	ll	lm
6	scaffold_57397_425	<hkxhk>	{11}	(hh,hk,kk)	hk	hh	hh	hk	kk	kk	kk	kk	hh	hk	kk	hk	kk	kk	hh	hk	hh	hk	hk	hk	kk	kk	kk	hh	hh	hk	kk	hk	hk	hk	hk	hh	hk	kk	kk	hh	hk	hh	hk	hh	hh	hh	kk	hh	hh
6	scaffold_57397_529	<nnxnp>	{-0}	(nn,np)	nn	np	np	np	nn	nn	nn	nn	np	np	nn	np	nn	nn	np	np	np	nn	np	nn	nn	nn	nn	np	np	np	nn	np	np	nn	nn	np	np	nn	nn	np	np	np	nn	np	np	np	nn	np	np
6	scaffold_5777_3481	<lmxll>	{1-}	(ll,lm)	lm	ll	ll	lm	ll	lm	lm	lm	ll	lm	lm	ll	lm	lm	ll	lm	ll	ll	lm	lm	lm	lm	lm	lm	lm	ll	ll	ll	ll	lm	lm	ll	ll	lm	ll	ll	lm	ll	ll	ll	ll	ll	lm	lm	ll
6	scaffold_58353_1327	<nnxnp>	{-1}	(nn,np)	np	nn	nn	nn	np	np	np	np	nn	nn	np	nn	np	np	nn	nn	nn	np	nn	np	np	np	np	nn	nn	nn	np	nn	nn	nn	np	nn	np	np	np	nn	nn	nn	nn	nn	nn	nn	np	nn	nn
6	scaffold_60074_1720	<lmxll>	{1-}	(ll,lm)	ll	ll	ll	lm	lm	lm	lm	lm	ll	ll	lm	ll	lm	lm	ll	lm	lm	ll	lm	ll	lm	ll	lm	ll	ll	ll	ll	lm	lm	lm	ll	ll	lm	ll	lm	lm	lm	ll	ll	ll	ll	ll	ll	ll	lm
6	scaffold_6018_7390	<nnxnp>	{-0}	(nn,np)	np	np	np	nn	nn	nn	nn	nn	np	nn	nn	nn	nn	nn	np	nn	nn	np	nn	np	nn	np	nn	np	np	nn	nn	nn	nn	np	np	np	nn	nn	nn	nn	nn	np	np	np	np	np	np	np	np
6	scaffold_60523_170	<lmxll>	{0-}	(ll,lm)	ll	lm	lm	ll	ll	ll	ll	ll	lm	ll	lm	lm	ll	ll	lm	ll	lm	lm	ll	lm	ll	ll	ll	lm	lm	ll	lm	lm	ll	lm	ll	lm	ll	ll	ll	lm	ll	lm	lm	ll	lm	lm	ll	lm	lm
6	scaffold_609_110	<nnxnp>	{-0}	(nn,np)	nn	np	np	nn	np	np	nn	nn	np	nn	np	np	nn	nn	np	np	np	np	np	nn	np	nn	np	np	np	np	nn	np	np	nn	np	nn	np	nn	np	np	np	nn	nn	np	np	np	np	nn	np
6	scaffold_6162_7195	<hkxhk>	{10}	(hh,hk,kk)	hk	hk	hk	kk	hk	hk	hk	hk	hk	kk	hh	hk	hk	hk	hk	kk	hk	hh	kk	hh	kk	hk	kk	hk	hk	kk	hk	hk	kk	hh	kk	hk	kk	hk	hk	hk	kk	hk	hh	hk	hk	hk	hk	hh	hk
6	scaffold_61919_429	<lmxll>	{0-}	(ll,lm)	ll	lm	lm	ll	lm	ll	ll	ll	lm	ll	ll	lm	lm	ll	lm	ll	lm	lm	ll	ll	ll	ll	ll	lm	lm	lm	ll	lm	ll	lm	ll	lm	lm	ll	ll	lm	ll	lm	lm	ll	lm	lm	ll	lm	lm
6	scaffold_63438_577	<hkxhk>	{10}	(hh,hk,kk)	hk	hk	hk	kk	hk	hk	hk	hk	hk	kk	hh	hk	hk	hk	hk	kk	hk	hh	kk	hh	kk	hk	kk	hk	hk	kk	hk	hk	kk	hh	kk	hk	kk	hk	hk	hk	kk	hk	hh	hk	hk	hk	hk	hh	hk
6	scaffold_63438_594	<nnxnp>	{-1}	(nn,np)	np	nn	nn	nn	np	np	np	np	nn	nn	np	nn	np	np	nn	nn	nn	np	nn	np	nn	np	nn	nn	nn	nn	np	nn	nn	np	nn	nn	nn	np	np	nn	nn	nn	np	nn	nn	nn	np	np	nn
6	scaffold_6371_7692	<nnxnp>	{-1}	(nn,np)	np	np	nn	nn	np	np	np	np	nn	nn	np	np	np	np	nn	nn	nn	np	nn	np	np	np	np	nn	nn	np	np	nn	nn	nn	np	nn	np	np	np	nn	nn	nn	nn	nn	nn	nn	np	nn	nn
6	scaffold_63936_265	<hkxhk>	{11}	(hh,hk,kk)	hk	hh	hh	hk	kk	kk	kk	kk	hh	hh	hk	hh	kk	kk	hh	hk	hh	kk	hk	hk	kk	kk	hk	hh	hh	hk	hk	hh	hk	hk	kk	hh	hk	kk	kk	hh	hk	hh	hk	hh	hh	hh	kk	hh	hh
6	scaffold_64445_682	<nnxnp>	{-1}	(nn,np)	np	np	nn	nn	np	np	np	np	nn	nn	np	np	np	np	nn	nn	nn	np	nn	np	np	np	np	nn	nn	np	np	nn	nn	nn	np	nn	np	np	np	np	nn	nn	nn	nn	nn	nn	np	nn	nn
6	scaffold_6520_5737	<hkxhk>	{10}	(hh,hk,kk)	hh	hk	hk	kk	hk	hk	hk	hh	hk	kk	hh	kk	hk	hk	hk	kk	hk	hh	hk	hh	hk	hh	kk	hk	hk	kk	hh	hk	kk	hh	hk	kk	hk	hk	hk	hk	kk	hk	hh	hk	hk	hk	hk	hh	hk
6	scaffold_6536_5305	<nnxnp>	{-0}	(nn,np)	nn	nn	np	np	nn	nn	nn	nn	np	np	nn	nn	nn	nn	np	np	np	nn	np	nn	nn	nn	nn	np	np	nn	nn	np	np	np	nn	np	nn	nn	nn	np	np	np	np	np	np	np	nn	np	np
6	scaffold_6634_3292	<hkxhk>	{10}	(hh,hk,kk)	hk	hk	hk	kk	hh	kk	hk	hk	hk	kk	hh	hk	hh	hk	hk	kk	hk	hh	kk	hk	kk	hk	kk	hk	hk	hk	hk	hk	kk	hh	kk	hk	hk	hk	hk	hk	kk	hk	hh	kk	hk	hk	hk	hh	hk
6	scaffold_6634_3409	<hkxhk>	{10}	(hh,hk,kk)	hk	hk	hk	kk	hh	kk	hk	hk	hk	kk	hh	hk	hh	hk	hk	kk	hk	hh	kk	hk	kk	hk	kk	hk	hk	hk	hk	hk	kk	hh	kk	hk	hk	hk	hk	hk	kk	hk	hh	kk	hk	hk	hk	hh	hk
6	scaffold_6661_6686	<lmxll>	{0-}	(ll,lm)	ll	lm	lm	ll	lm	ll	ll	ll	lm	ll	lm	lm	lm	ll	lm	ll	lm	lm	ll	ll	ll	ll	ll	lm	lm	ll	ll	lm	ll	lm	ll	lm	lm	ll	ll	lm	ll	lm	lm	ll	lm	lm	ll	lm	lm
6	scaffold_67183_2619	<hkxhk>	{11}	(hh,hk,kk)	kk	hh	hh	hk	kk	hk	kk	kk	hh	hk	hk	hh	kk	kk	hh	hk	hh	hk	hk	hk	hk	kk	hk	hh	hh	hh	kk	hh	hk	hk	hk	hh	hh	kk	kk	hh	hk	hh	hk	hh	hh	hh	kk	hk	hh
6	scaffold_68745_981	<hkxhk>	{01}	(hh,hk,kk)	kk	hk	hk	hh	hk	hk	hh	hk	hk	hh	hk	hh	hk	hk	hk	hh	hk	kk	hh	kk	hk	kk	hk	hk	hk	hh	hk	hh	hh	hk	kk	hk	hk	hk	hk	hk	hh	hk	kk	hk	hk	hk	kk	hk	hk
6	scaffold_68858_1607	<hkxhk>	{10}	(hh,hk,kk)	hh	hh	hk	kk	hk	hk	hk	kk	hk	kk	hk	kk	hk	hk	hk	kk	kk	hh	kk	hh	hk	hh	hh	hk	hk	kk	hh	kk	kk	hk	hh	hk	hk	hk	hk	hk	kk	hk	hk	hk	hk	hk	hh	hk	hk
6	scaffold_6969_6689	<nnxnp>	{-1}	(nn,np)	np	nn	nn	nn	np	np	np	np	nn	nn	np	nn	np	np	nn	nn	nn	np	nn	np	np	np	nn	nn	nn	nn	np	nn	nn	np	np	nn	nn	np	np	nn	nn	nn	np	nn	nn	nn	np	np	nn
6	scaffold_6969_6697	<nnxnp>	{-1}	(nn,np)	np	nn	nn	nn	np	np	np	np	nn	nn	np	nn	np	np	nn	nn	nn	np	nn	np	np	np	nn	nn	nn	nn	np	nn	nn	np	np	nn	nn	np	np	nn	nn	nn	np	nn	nn	nn	np	np	nn
6	scaffold_7090_8072	<nnxnp>	{-0}	(nn,np)	nn	np	np	nn	np	np	nn	nn	np	np	nn	np	nn	nn	np	np	np	np	np	nn	np	nn	nn	np	np	np	nn	np	np	nn	np	np	np	nn	np	np	np	nn	nn	np	np	np	np	nn	np
6	scaffold_71573_363	<lmxll>	{1-}	(ll,lm)	ll	ll	ll	lm	lm	lm	lm	lm	ll	lm	lm	lm	lm	lm	ll	lm	ll	ll	lm	ll	lm	ll	lm	ll	ll	lm	lm	lm	lm	ll	ll	ll	lm	lm	lm	ll	lm	ll	ll	ll	ll	ll	ll	ll	ll
6	scaffold_71573_464	<lmxll>	{1-}	(ll,lm)	ll	ll	ll	lm	lm	lm	lm	lm	ll	lm	lm	lm	lm	lm	ll	lm	ll	ll	lm	ll	lm	ll	lm	ll	ll	lm	lm	lm	lm	ll	ll	ll	lm	lm	lm	ll	lm	ll	ll	ll	ll	ll	ll	ll	ll
6	scaffold_7165_3067	<nnxnp>	{-1}	(nn,np)	np	np	nn	nn	np	np	np	np	nn	nn	np	np	np	np	nn	nn	nn	np	nn	np	np	np	np	nn	nn	np	np	nn	np	nn	np	nn	np	np	np	np	nn	nn	nn	nn	nn	nn	np	nn	nn
6	scaffold_7165_3070	<lmxll>	{1-}	(ll,lm)	ll	ll	ll	lm	lm	lm	lm	ll	ll	ll	lm	ll	lm	lm	ll	lm	lm	ll	lm	ll	lm	ll	lm	ll	ll	ll	ll	lm	lm	lm	ll	ll	lm	ll	lm	lm	lm	ll	ll	ll	ll	ll	ll	ll	lm
6	scaffold_71660_1457	<lmxll>	{1-}	(ll,lm)	lm	lm	ll	lm	ll	ll	lm	ll	ll	lm	lm	ll	lm	lm	ll	lm	lm	ll	lm	lm	ll	lm	lm	lm	lm	lm	ll	ll	ll	lm	lm	ll	lm	ll	ll	lm	lm	ll	ll	ll	lm	ll	ll	lm	ll
6	scaffold_72061_795	<hkxhk>	{00}	(hh,hk,kk)	hh	hk	kk	hh	kk	kk	hh	hh	kk	kk	hh	kk	hh	hh	kk	hk	hh	hk	hk	hk	kk	hh	hh	hk	hk	hk	kk	hk	hk	hh	hk	kk	hk	hk	kk	hk	hh	hk	hk	kk	kk	kk	kk	hh	kk
6	scaffold_72352_1197	<hkxhk>	{01}	(hh,hk,kk)	hk	hk	hk	hh	hk	hh	hk	hk	hk	hh	kk	hk	kk	hk	hk	hh	hk	kk	hh	hk	hh	hk	hh	hk	hk	hk	hk	hk	hh	kk	hh	hk	hk	hk	hk	hk	hh	hk	kk	hh	hk	hk	hh	kk	hk
6	scaffold_7253_1155	<hkxhk>	{10}	(hh,hk,kk)	hh	hk	hk	kk	hk	hk	hk	hk	hk	kk	hk	kk	hk	hk	hk	kk	hk	hh	kk	hh	hk	hh	hk	hk	hk	kk	hk	kk	kk	hh	hh	hk	kk	hk	hk	hk	kk	hk	hh	hk	hk	hk	hh	hk	hk
6	scaffold_7253_1232	<hkxhk>	{10}	(hh,hk,kk)	hh	hk	hk	kk	hk	hk	hk	hk	hk	kk	hk	kk	hk	hk	hk	kk	hk	hh	kk	hh	hk	hh	hk	hk	hk	kk	hk	kk	kk	hh	hh	hk	kk	hk	hh	hk	kk	hk	hh	hk	hk	hk	hh	hh	kk
6	scaffold_7268_8243	<hkxhk>	{00}	(hh,hk,kk)	hh	hk	kk	hh	kk	kk	hh	hh	kk	hk	hh	kk	hh	hh	kk	hk	hh	hk	hk	hk	kk	hh	hh	hk	hk	hk	kk	hk	hk	hh	hk	kk	hk	hk	kk	hk	hh	hk	hk	kk	kk	kk	kk	hh	kk
6	scaffold_73116_456	<lmxll>	{0-}	(ll,lm)	lm	lm	lm	ll	ll	ll	ll	ll	lm	ll	lm	ll	ll	ll	lm	ll	lm	lm	ll	lm	ll	ll	ll	lm	lm	ll	lm	ll	ll	lm	ll	lm	ll	ll	ll	lm	ll	lm	lm	lm	lm	lm	ll	lm	lm
6	scaffold_7347_562	<hkxhk>	{01}	(hh,hk,kk)	hk	hk	hk	hk	hk	hk	hk	hk	hk	hh	hk	hk	hk	hk	hk	hh	hh	hk	hh	hk	hh	hk	hh	hh	hh	hh	hk	kk	kk	hk	hh	hk	hk	hk	hk	hk	hk	kk	kk	hk	hk	hk	hh	hk	kk
6	scaffold_75052_391	<hkxhk>	{11}	(hh,hk,kk)	hh	kk	hh	hk	hk	hk	hk	hh	kk	hk	hk	hk	hk	hk	hh	hk	hk	hh	hk	kk	hk	hh	hk	hh	hh	hk	hk	hk	hk	hh	kk	hh	hk	hk	hk	hk	hk	hh	hh	hh	hh	kk	kk	hh	kk
6	scaffold_75533_79	<nnxnp>	{-0}	(nn,np)	nn	np	np	np	nn	np	nn	nn	np	np	np	np	nn	nn	np	np	np	nn	np	nn	np	nn	np	np	np	np	nn	np	np	nn	np	np	np	nn	nn	np	np	np	nn	np	np	np	nn	nn	np
6	scaffold_7680_6726	<nnxnp>	{-1}	(nn,np)	np	nn	nn	np	nn	nn	np	nn	nn	nn	np	nn	np	np	nn	np	np	nn	nn	nn	nn	np	np	nn	nn	nn	nn	nn	np	np	nn	nn	nn	np	nn	nn	nn	np	np	nn	nn	np	nn	np	nn
6	scaffold_7686_5890	<nnxnp>	{-1}	(nn,np)	np	nn	nn	nn	np	nn	np	np	nn	nn	np	nn	np	np	nn	nn	nn	np	nn	np	nn	np	nn	nn	nn	nn	np	nn	nn	np	nn	nn	nn	np	np	nn	nn	nn	np	nn	nn	nn	np	np	nn
6	scaffold_7686_5923	<nnxnp>	{-0}	(nn,np)	nn	np	np	np	nn	np	nn	nn	np	np	nn	np	nn	nn	np	np	np	nn	np	nn	np	nn	np	np	np	np	nn	np	np	nn	np	np	np	nn	nn	np	np	np	nn	np	np	np	nn	nn	np
6	scaffold_7691_4091	<lmxll>	{0-}	(ll,lm)	ll	lm	lm	ll	lm	lm	ll	ll	lm	ll	ll	lm	ll	ll	lm	ll	ll	lm	ll	ll	ll	ll	ll	ll	ll	ll	lm	lm	lm	ll	ll	lm	ll	lm	lm	lm	ll	lm	lm	lm	lm	lm	ll	ll	lm
6	scaffold_7713_5315	<lmxll>	{1-}	(ll,lm)	lm	lm	ll	lm	ll	ll	lm	ll	ll	lm	lm	ll	lm	ll	ll	lm	lm	lm	lm	lm	ll	lm	lm	lm	lm	lm	ll	ll	ll	lm	lm	ll	lm	ll	ll	lm	lm	ll	ll	ll	lm	ll	ll	lm	ll
6	scaffold_78684_388	<lmxll>	{1-}	(ll,lm)	lm	lm	ll	lm	ll	ll	lm	lm	ll	lm	lm	ll	lm	lm	ll	lm	lm	lm	lm	lm	ll	lm	lm	lm	lm	lm	ll	ll	ll	lm	lm	ll	lm	ll	ll	lm	lm	ll	ll	ll	ll	ll	ll	lm	ll
6	scaffold_78684_446	<hkxhk>	{01}	(hh,hk,kk)	hk	hh	hk	hk	hk	hk	hk	hk	hk	hh	hk	hk	hk	hk	hk	hh	hk	hh	hh	hh	hk	hk	hk	hh	hh	hh	hk	kk	kk	hk	hh	hk	hh	kk	hk	hh	hk	kk	kk	hk	hk	kk	hk	hk	hk
6	scaffold_78684_455	<nnxnp>	{-1}	(nn,np)	np	nn	nn	np	nn	nn	np	np	nn	nn	np	nn	np	np	nn	nn	np	nn	nn	nn	nn	np	np	nn	nn	nn	nn	np	np	np	nn	nn	nn	np	nn	nn	np	np	np	nn	nn	np	nn	np	nn
6	scaffold_78853_330	<lmxll>	{0-}	(ll,lm)	lm	lm	lm	ll	ll	ll	ll	ll	lm	ll	ll	ll	ll	ll	lm	ll	ll	lm	ll	lm	ll	lm	ll	lm	lm	ll	ll	ll	ll	lm	lm	lm	ll	ll	ll	ll	ll	lm	lm	lm	lm	lm	lm	lm	lm
6	scaffold_78926_1418	<lmxll>	{1-}	(ll,lm)	ll	ll	ll	lm	lm	lm	lm	ll	ll	ll	lm	ll	lm	lm	ll	lm	lm	ll	lm	ll	lm	ll	ll	ll	ll	ll	ll	lm	lm	lm	ll	ll	lm	ll	lm	lm	lm	ll	ll	ll	ll	ll	ll	ll	lm
6	scaffold_79287_1011	<lmxll>	{1-}	(ll,lm)	lm	lm	ll	lm	ll	ll	lm	ll	ll	lm	lm	ll	lm	lm	ll	lm	lm	lm	lm	lm	ll	lm	lm	lm	lm	lm	ll	ll	ll	lm	lm	ll	lm	ll	ll	lm	ll	ll	ll	ll	ll	ll	ll	lm	ll
6	scaffold_8060_5438	<lmxll>	{0-}	(ll,lm)	ll	ll	lm	ll	lm	lm	ll	ll	lm	ll	ll	lm	ll	ll	lm	ll	ll	lm	ll	ll	lm	ll	ll	ll	ll	ll	lm	lm	lm	ll	ll	lm	ll	lm	lm	ll	ll	lm	lm	lm	ll	lm	lm	ll	lm
6	scaffold_8136_242	<nnxnp>	{-1}	(nn,np)	np	np	nn	nn	np	np	np	np	nn	nn	np	np	np	np	nn	nn	nn	np	nn	np	np	np	np	nn	nn	nn	np	nn	nn	nn	nn	nn	np	np	np	nn	nn	nn	nn	nn	nn	nn	np	nn	nn
6	scaffold_8216_3943	<nnxnp>	{-1}	(nn,np)	np	np	nn	np	nn	nn	np	np	nn	nn	np	np	np	np	nn	np	np	nn	nn	nn	nn	np	np	nn	nn	nn	nn	np	np	np	nn	nn	nn	np	nn	nn	np	np	np	nn	nn	np	nn	np	nn
6	scaffold_8257_2730	<lmxll>	{1-}	(ll,lm)	lm	ll	ll	lm	ll	lm	lm	lm	ll	lm	ll	ll	ll	lm	ll	lm	ll	ll	lm	lm	lm	lm	lm	lm	ll	lm	lm	ll	lm	ll	lm	ll	ll	lm	lm	ll	lm	ll	ll	lm	ll	ll	ll	ll	ll
6	scaffold_8296_1115	<lmxll>	{0-}	(ll,lm)	ll	lm	lm	ll	lm	ll	ll	ll	lm	ll	lm	lm	lm	ll	lm	ll	lm	lm	ll	ll	ll	ll	ll	lm	lm	lm	ll	lm	ll	lm	ll	lm	lm	ll	ll	lm	ll	lm	lm	ll	lm	lm	ll	lm	lm
6	scaffold_83082_326	<hkxhk>	{11}	(hh,hk,kk)	hk	hh	hh	hk	kk	kk	kk	kk	hh	hk	kk	hk	kk	kk	hh	hk	hh	hk	hk	hk	kk	kk	kk	hh	hh	hk	kk	hk	hk	hk	hk	hh	hk	kk	kk	hh	hk	hh	hk	hh	hh	hh	kk	hh	hh
6	scaffold_83189_874	<nnxnp>	{-1}	(nn,np)	np	nn	nn	nn	np	nn	np	np	nn	nn	nn	nn	np	np	nn	nn	nn	np	nn	np	nn	np	nn	nn	nn	nn	np	nn	nn	np	nn	nn	nn	np	np	nn	nn	nn	np	nn	nn	nn	nn	np	nn
6	scaffold_8361_662	<hkxhk>	{00}	(hh,hk,kk)	hh	kk	hk	hh	hk	hk	hh	hk	hk	hk	hh	kk	hh	hh	hk	hh	hh	hk	kk	kk	hk	hh	hh	kk	kk	hk	hk	hk	kk	hh	kk	hk	hk	kk	hk	kk	hh	kk	kk	hk	kk	kk	hk	hh	hk
6	scaffold_8448_1228	<nnxnp>	{-1}	(nn,np)	np	nn	nn	nn	np	np	np	nn	nn	nn	np	nn	np	nn	nn	nn	nn	np	nn	np	np	np	np	nn	nn	nn	np	nn	nn	np	np	nn	np	np	np	nn	nn	nn	np	nn	nn	nn	np	nn	nn
6	scaffold_86535_772	<nnxnp>	{-1}	(nn,np)	np	nn	nn	np	nn	nn	nn	nn	nn	nn	np	nn	np	np	nn	np	nn	nn	nn	nn	nn	np	np	nn	nn	nn	nn	np	np	np	nn	nn	nn	np	nn	nn	np	np	np	nn	nn	np	nn	np	nn
6	scaffold_86629_1261	<nnxnp>	{-0}	(nn,np)	nn	np	np	np	nn	np	nn	nn	np	np	np	np	nn	nn	np	np	np	nn	np	nn	np	nn	np	np	np	np	nn	np	np	nn	np	nn	np	nn	np	np	np	nn	nn	np	np	np	np	nn	np
6	scaffold_867_9961	<lmxll>	{0-}	(ll,lm)	lm	lm	lm	ll	ll	ll	ll	ll	lm	ll	ll	ll	ll	ll	lm	ll	lm	lm	ll	lm	ll	lm	ll	lm	lm	ll	ll	ll	ll	lm	lm	lm	ll	ll	ll	lm	ll	lm	lm	lm	lm	lm	lm	lm	lm
6	scaffold_8717_2081	<lmxll>	{1-}	(ll,lm)	lm	ll	ll	lm	ll	lm	lm	lm	ll	lm	ll	ll	ll	lm	ll	lm	ll	ll	lm	lm	lm	lm	lm	lm	ll	lm	lm	ll	lm	ll	lm	ll	ll	lm	lm	ll	lm	ll	ll	lm	ll	ll	lm	ll	ll
6	scaffold_88043_917	<hkxhk>	{01}	(hh,hk,kk)	kk	kk	hk	hh	hk	hk	hk	hk	hk	hh	hk	hk	hk	hk	hk	hh	hh	kk	hh	kk	hk	kk	hk	hk	hk	hh	hk	hh	hh	hk	kk	hk	hk	hk	hk	hh	hh	hk	hk	hk	hk	hk	kk	hk	hk
6	scaffold_88519_1055	<lmxll>	{1-}	(ll,lm)	ll	ll	ll	lm	lm	lm	lm	lm	ll	ll	lm	ll	lm	lm	ll	lm	lm	ll	lm	ll	lm	ll	lm	ll	ll	lm	ll	lm	lm	ll	ll	ll	lm	lm	lm	ll	lm	ll	ll	ll	ll	ll	ll	ll	ll
6	scaffold_8871_2482	<lmxll>	{0-}	(ll,lm)	lm	lm	lm	ll	ll	ll	ll	ll	lm	ll	ll	ll	ll	ll	lm	ll	lm	lm	ll	lm	ll	lm	ll	lm	lm	ll	ll	ll	ll	lm	lm	lm	ll	ll	ll	lm	ll	lm	lm	lm	lm	lm	lm	lm	lm
6	scaffold_894_14959	<hkxhk>	{10}	(hh,hk,kk)	hh	hk	hk	kk	hk	hk	hk	hk	hk	kk	hh	kk	hk	hk	hk	kk	hk	hh	kk	hh	hk	hk	kk	hk	hk	kk	hh	kk	kk	hh	hk	hk	kk	hk	hk	hk	kk	hk	hh	hk	hk	hk	hk	hh	hk
6	scaffold_89554_711	<lmxll>	{0-}	(ll,lm)	lm	lm	lm	ll	ll	ll	ll	ll	lm	ll	ll	ll	ll	ll	lm	ll	lm	lm	ll	lm	ll	ll	ll	lm	lm	ll	lm	ll	ll	lm	lm	lm	ll	ll	ll	lm	ll	lm	lm	lm	lm	lm	ll	lm	lm
6	scaffold_90270_1154	<nnxnp>	{-0}	(nn,np)	nn	np	np	nn	np	np	nn	nn	np	np	nn	np	nn	nn	np	np	nn	np	np	np	np	nn	nn	np	np	np	np	nn	nn	nn	np	np	np	nn	np	np	nn	nn	nn	np	np	nn	np	nn	np
6	scaffold_9039_2289	<lmxll>	{1-}	(ll,lm)	lm	ll	ll	lm	ll	lm	lm	lm	ll	lm	lm	ll	ll	lm	ll	lm	lm	ll	lm	lm	lm	lm	lm	lm	ll	lm	lm	ll	ll	ll	lm	ll	ll	lm	ll	ll	lm	ll	ll	ll	ll	ll	lm	lm	ll
6	scaffold_9087_6481	<lmxll>	{0-}	(ll,lm)	ll	lm	lm	ll	ll	ll	ll	ll	lm	ll	lm	lm	ll	ll	lm	ll	lm	ll	ll	lm	ll	ll	ll	lm	lm	ll	ll	ll	ll	lm	ll	lm	ll	ll	ll	lm	ll	lm	lm	lm	lm	lm	ll	lm	lm
6	scaffold_9163_3844	<lmxll>	{1-}	(ll,lm)	lm	lm	ll	lm	ll	ll	lm	ll	ll	lm	lm	ll	lm	lm	ll	lm	lm	lm	lm	lm	ll	lm	lm	lm	lm	lm	ll	ll	ll	lm	lm	ll	lm	ll	ll	lm	lm	ll	ll	ll	ll	ll	ll	lm	ll
6	scaffold_9477_1301	<lmxll>	{0-}	(ll,lm)	ll	lm	lm	ll	lm	ll	ll	ll	lm	ll	lm	lm	lm	ll	lm	ll	lm	lm	ll	ll	ll	ll	ll	ll	lm	ll	ll	lm	lm	lm	ll	lm	lm	ll	ll	lm	ll	lm	lm	lm	lm	lm	ll	lm	lm
6	scaffold_9674_5717	<lmxll>	{1-}	(ll,lm)	ll	ll	ll	lm	lm	lm	lm	lm	ll	lm	ll	ll	lm	lm	ll	lm	ll	ll	lm	ll	lm	lm	lm	ll	ll	lm	ll	ll	lm	ll	lm	ll	lm	lm	lm	ll	lm	ll	ll	ll	ll	ll	lm	ll	ll
6	scaffold_9749_3856	<nnxnp>	{-0}	(nn,np)	nn	nn	np	np	nn	nn	nn	nn	np	np	nn	nn	nn	nn	np	np	np	nn	np	nn	nn	nn	nn	np	np	nn	nn	np	np	np	nn	np	nn	nn	nn	nn	np	np	np	np	np	np	nn	np	np
6	SCF108454	<efxeg>	{00}	(ee,ef,eg,fg)	ef	ef	fg	eg	ee	ee	ee	ef	fg	fg	ee	ef	ee	ee	fg	eg	eg	ef	eg	ef	ee	ef	ee	fg	fg	ef	ef	eg	ee	eg	ef	fg	ee	ef	ee	ee	eg	fg	fg	fg	fg	fg	ef	fg	eg
6	SCF109269	<efxeg>	{10}	(ee,ef,eg,fg)	ee	ee	eg	fg	ef	ef	ef	ef	eg	eg	ef	ee	ef	ef	eg	fg	fg	ee	fg	ee	ef	ee	ef	eg	eg	ee	ee	fg	fg	fg	ee	eg	ef	ee	ef	ef	fg	eg	eg	eg	eg	eg	ee	eg	fg
6	scf112c	<efxeg>	{01}	(ee,ef,eg,fg)	eg	ef	ef	ee	fg	ee	eg	eg	ef	ee	fg	ef	fg	eg	ef	ee	ef	fg	ee	eg	ee	eg	ee	ef	ef	ef	eg	ef	ee	fg	ee	ef	ef	eg	eg	ef	ee	ef	fg	ee	ef	ef	eg	fg	ef
6	SCF113558	<lmxll>	{0-}	(ll,lm)	lm	lm	lm	ll	ll	ll	ll	ll	lm	ll	ll	lm	ll	ll	lm	ll	ll	lm	ll	lm	ll	lm	ll	lm	lm	ll	lm	ll	ll	lm	lm	lm	ll	ll	ll	ll	ll	lm	lm	lm	lm	lm	lm	lm	lm
6	SCF124927	<hkxhk>	{00}	(hh,hk,kk)	hk	hk	kk	hk	hh	hh	hh	hh	kk	kk	hh	hk	hh	hh	kk	hk	hk	hk	hk	hk	hh	hk	hh	kk	kk	hk	hk	hk	hk	kk	hk	kk	hh	hk	hh	hh	hk	kk	kk	kk	kk	kk	hk	kk	hk
6	SCF133376	<lmxll>	{1-}	(ll,lm)	lm	ll	ll	lm	ll	ll	lm	lm	ll	lm	lm	ll	lm	lm	ll	lm	lm	ll	lm	lm	lm	lm	lm	lm	lm	lm	ll	ll	ll	lm	lm	ll	lm	lm	ll	ll	lm	ll	ll	ll	ll	ll	lm	lm	ll
6	SCF13711	<efxeg>	{01}	(ee,ef,eg,fg)	fg	ef	ef	ee	eg	eg	eg	eg	ef	ee	eg	ee	eg	eg	ef	ee	ef	fg	ee	fg	eg	fg	eg	ef	ef	ee	eg	ee	ee	fg	fg	ef	ee	eg	eg	ef	ee	ef	fg	ef	ef	ef	fg	ef	ef
6	SCF139334	<lmxll>	{1-}	(ll,lm)	lm	ll	ll	lm	ll	lm	lm	lm	ll	lm	ll	ll	ll	lm	ll	lm	ll	ll	lm	lm	lm	lm	lm	ll	ll	lm	lm	ll	lm	ll	lm	ll	ll	lm	lm	ll	lm	ll	ll	lm	ll	ll	lm	ll	ll
6	SCF147117	<lmxll>	{0-}	(ll,lm)	lm	lm	lm	ll	ll	ll	ll	ll	lm	ll	ll	ll	ll	ll	lm	ll	ll	lm	ll	lm	ll	lm	ll	lm	lm	ll	ll	ll	ll	lm	lm	lm	ll	ll	ll	ll	ll	lm	lm	lm	lm	lm	lm	lm	lm
6	SCF16407	<nnxnp>	{-0}	(nn,np)	nn	np	np	nn	np	np	nn	nn	np	np	nn	np	nn	nn	np	np	nn	np	np	np	nn	nn	np	np	np	np	np	nn	nn	nn	np	np	np	nn	np	np	nn	nn	nn	np	np	np	np	nn	np
6	SCF164915	<nnxnp>	{-0}	(nn,np)	nn	np	np	nn	np	np	nn	nn	np	np	--	nn	nn	nn	np	nn	nn	np	np	np	nn	nn	np	np	np	np	np	nn	nn	nn	np	np	np	nn	np	np	nn	nn	nn	np	np	nn	np	nn	np
6	SCF171621	<nnxnp>	{-1}	(nn,np)	np	nn	nn	np	nn	nn	np	np	nn	nn	np	nn	np	np	nn	nn	np	nn	nn	nn	np	np	nn	nn	nn	nn	nn	np	np	np	nn	nn	nn	np	nn	nn	np	np	np	nn	nn	nn	np	np	nn
6	scf17d	<abxcd>	{01}	(ac,ad,bc,bd)	ad	ac	bc	ad	bc	bc	ad	bd	bc	ac	ad	bc	ad	ad	bc	ac	ad	ac	ac	ac	ad	ad	bc	ac	ac	ac	bc	bd	bd	ad	ac	bc	ac	bd	bc	ac	ad	bd	bd	bc	bc	bd	bc	ad	bc
6	SCF192219	<lmxll>	{0-}	(ll,lm)	lm	lm	lm	ll	ll	ll	ll	lm	lm	lm	ll	lm	ll	ll	lm	ll	ll	lm	ll	lm	ll	lm	ll	lm	lm	lm	lm	ll	ll	ll	lm	lm	ll	lm	ll	ll	ll	lm	lm	lm	lm	lm	lm	lm	ll
6	scf207d	<abxcd>	{11}	(ac,ad,bc,bd)	ad	ad	ac	bc	bd	bd	bd	bd	ac	bc	bd	bd	bd	bd	ac	bc	bc	ad	bc	ad	bd	ad	bd	ac	ac	bc	bd	bc	bc	ac	ad	ac	bd	bd	bd	ac	bc	ac	ac	ac	ac	ac	ad	ac	ac
6	SCF22442	<efxeg>	{10}	(ee,ef,eg,fg)	ef	eg	eg	ef	eg	fg	ef	ef	eg	fg	eg	eg	ee	ef	eg	fg	eg	eg	fg	ef	fg	ef	fg	fg	eg	fg	ef	eg	eg	ee	fg	ee	eg	ef	fg	eg	fg	ee	ee	eg	eg	eg	fg	ee	eg
6	SCF25446	<hkxhk>	{10}	(hh,hk,kk)	hk	kk	hk	hk	hk	hk	hk	hk	hk	kk	hk	hk	hk	hk	hk	kk	hk	kk	kk	kk	hk	hk	hk	kk	kk	kk	hk	hh	hh	hk	kk	hk	kk	hh	hk	kk	hk	hh	hh	hk	hk	hk	hk	hk	hk
6	scf283b	<efxeg>	{01}	(ee,ef,eg,fg)	fg	fg	ef	ee	eg	eg	eg	eg	ef	ee	eg	eg	eg	eg	ef	ee	ee	fg	ee	fg	eg	fg	eg	ef	ef	ee	eg	ee	ee	ef	fg	ef	eg	eg	eg	ee	ee	ef	ef	ef	ef	ef	fg	ef	ef
6	SCF31172	<efxeg>	{01}	(ee,ef,eg,fg)	eg	ef	ef	eg	ef	ef	eg	eg	ef	ee	eg	ef	eg	eg	ef	ee	eg	ee	ee	ee	eg	eg	ef	ee	ee	ee	ef	fg	fg	eg	ee	ef	ee	fg	ef	ef	eg	fg	fg	ef	ef	ef	ef	eg	ef
6	SCF3427	<lmxll>	{0-}	(ll,lm)	ll	lm	lm	ll	lm	ll	ll	ll	lm	ll	lm	lm	lm	ll	lm	ll	lm	lm	ll	ll	ll	ll	--	ll	lm	ll	ll	lm	lm	lm	ll	lm	lm	ll	ll	lm	ll	lm	lm	lm	lm	lm	ll	lm	lm
6	SCF40517	<efxeg>	{01}	(ee,ef,eg,fg)	eg	--	ef	eg	ef	--	eg	eg	ef	ee	eg	ef	--	eg	ef	ee	ee	ef	ee	eg	ee	eg	ee	ee	ee	--	ef	fg	ef	eg	ee	ef	ef	--	ef	--	--	fg	fg	ef	--	--	ee	eg	ef
6	scf44a	<abxcd>	{10}	(ac,ad,bc,bd)	bc	bd	ad	bc	ad	ad	bc	ac	ad	bd	bc	ac	bc	bc	ad	bc	bc	ad	bd	bd	bc	bc	ad	bd	bd	bd	ad	ac	ac	bc	bd	ad	bd	ac	ad	bd	bc	ac	ac	ad	bd	ac	ad	bc	ad
6	SCF79620	<abxcd>	{00}	(ac,ad,bc,bd)	bc	bc	bd	ad	ac	ac	ac	bc	bd	bd	ac	bc	ac	ac	bd	ad	ad	bc	ad	bc	ac	bc	ac	bd	bd	bc	bc	ad	ac	ad	bc	bd	ac	bc	ac	ac	ad	bd	bd	bd	bd	bd	bc	bd	ad
6	SCF89447	<nnxnp>	{-1}	(nn,np)	np	nn	nn	np	nn	nn	np	np	nn	nn	np	nn	np	np	nn	nn	np	nn	nn	nn	np	np	nn	nn	nn	nn	nn	np	np	np	nn	nn	nn	np	nn	nn	np	np	np	nn	nn	nn	nn	np	nn
6	SCF89801	<lmxll>	{0-}	(ll,lm)	ll	lm	lm	ll	lm	lm	ll	ll	lm	ll	ll	lm	ll	ll	lm	ll	ll	lm	ll	ll	ll	ll	ll	ll	ll	ll	lm	lm	lm	ll	ll	lm	ll	ll	lm	lm	ll	lm	lm	lm	lm	lm	ll	ll	lm
6	SCF92414	<lmxll>	{0-}	(ll,lm)	ll	lm	lm	ll	lm	ll	ll	ll	lm	ll	ll	lm	lm	ll	lm	ll	ll	lm	ll	ll	ll	ll	ll	ll	lm	ll	ll	lm	lm	lm	ll	lm	lm	ll	lm	lm	ll	lm	--	lm	lm	lm	ll	ll	lm
6	SCF9909	<efxeg>	{00}	(ee,ef,eg,fg)	ee	fg	fg	eg	ef	eg	ee	ee	fg	eg	fg	fg	ef	ee	fg	eg	fg	ef	eg	ee	eg	ee	eg	eg	fg	eg	ee	fg	eg	ef	eg	fg	fg	ee	eg	fg	eg	fg	ef	eg	fg	fg	eg	ef	fg
6	vm27120	<lmxll>	{1-}	(ll,lm)	lm	ll	ll	lm	ll	lm	lm	lm	ll	lm	ll	ll	ll	lm	ll	lm	ll	ll	lm	lm	lm	lm	lm	lm	ll	lm	lm	ll	ll	ll	lm	ll	ll	lm	lm	ll	lm	ll	ll	ll	ll	ll	lm	lm	ll
6	vm31701	<efxeg>	{10}	(ee,ef,eg,fg)	ee	ee	eg	fg	ef	ef	ef	ef	eg	eg	ef	ee	ef	ef	eg	fg	fg	ee	fg	ee	ef	ee	ef	eg	eg	ee	ee	fg	fg	eg	ee	eg	ef	ee	ef	ef	fg	eg	eg	eg	eg	eg	ee	eg	fg
6	vm53000	<nnxnp>	{-1}	(nn,np)	np	nn	nn	nn	np	nn	np	np	nn	nn	nn	nn	np	np	nn	nn	nn	np	nn	np	nn	np	nn	nn	nn	nn	np	nn	nn	np	nn	nn	nn	np	np	nn	nn	nn	np	nn	nn	nn	np	np	nn
6	X16720_K63	<abxcd>	{00}	(ac,ad,bc,bd)	ac	bc	bd	ac	--	bd	ac	--	bd	ad	ac	bc	ac	ac	bd	ac	ac	bd	ad	ad	bc	ac	bd	ad	ad	bd	bd	bc	bc	ac	ad	bd	bd	bc	bd	ad	ac	bc	bc	bd	ad	bc	bd	ac	bd
6	X1trimcontig238080	<abxcd>	{10}	(ac,ad,bc,bd)	bc	ad	ad	bd	ac	bd	bc	bc	ad	bd	ad	ad	ac	bc	ad	bd	ad	ac	bd	bc	bd	bc	bd	bd	ad	bd	bc	ad	ad	ac	bd	ad	ad	bc	bd	ad	bd	ac	ac	ad	ad	ad	bd	ac	ad
6	X1trimcontig339726	<lmxll>	{1-}	(ll,lm)	ll	ll	ll	lm	lm	lm	lm	ll	ll	ll	lm	ll	lm	lm	ll	lm	lm	ll	lm	ll	lm	ll	lm	ll	ll	ll	ll	lm	lm	lm	ll	ll	lm	ll	lm	lm	lm	ll	ll	ll	ll	ll	ll	ll	lm
6	X1trimcontig344502	<efxeg>	{01}	(ee,ef,eg,fg)	eg	ef	ef	ee	eg	ef	eg	eg	ef	ee	fg	ef	eg	eg	ef	ee	ef	fg	ee	fg	ee	eg	ee	ef	ef	ee	eg	ef	ee	fg	ee	ef	ef	eg	eg	ef	ee	ef	fg	ef	ef	ef	eg	fg	ef
6	X314831_K70	<efxeg>	{01}	(ee,ef,eg,fg)	eg	ee	ef	ee	eg	ee	eg	eg	ef	ee	fg	ef	eg	eg	ef	ee	ef	fg	ee	fg	ee	eg	ee	ef	ef	ee	eg	ef	ee	fg	ee	ef	ef	eg	eg	ee	ee	ef	fg	ef	ef	ee	eg	fg	ef
6	X319429_K63	<nnxnp>	{-0}	(nn,np)	nn	np	np	nn	np	np	nn	nn	np	np	nn	np	nn	nn	np	np	np	np	np	nn	np	nn	np	np	np	np	np	nn	np	nn	np	np	np	nn	np	np	nn	nn	nn	np	np	np	np	nn	np
6	X412234_K63	<abxcd>	{10}	(ac,ad,bc,bd)	bc	ad	ad	bd	ac	bd	bc	bc	ad	bd	ad	ad	ac	bc	ad	bd	ad	ac	bd	bc	bd	bc	bd	bd	ad	bd	bc	ad	bd	ac	bd	ad	ad	bc	bd	ad	bd	ad	ac	bd	ad	ad	bd	ac	ad
7	ct139553	<lmxll>	{1-}	(ll,lm)	ll	lm	lm	ll	lm	lm	lm	lm	lm	ll	lm	lm	lm	ll	lm	ll	lm	lm	ll	ll	ll	lm	lm	lm	ll	lm	ll	lm	ll	lm	lm	lm	lm	lm	lm	lm	lm	lm	lm	lm	ll	lm	lm	lm	lm
7	ct145217	<efxeg>	{00}	(ee,ef,eg,fg)	eg	ee	eg	fg	fg	fg	ef	ee	eg	fg	ee	fg	ee	ee	fg	fg	fg	eg	eg	fg	ee	ee	eg	fg	eg	eg	ef	ef	fg	fg	eg	eg	fg	eg	ee	eg	eg	fg	ef	ee	eg	eg	fg	ee	ef
7	ct145906	<lmxll>	{0-}	(ll,lm)	ll	ll	ll	lm	lm	lm	lm	ll	ll	lm	ll	lm	ll	ll	lm	lm	lm	ll	ll	ll	ll	ll	lm	lm	ll	ll	lm	lm	lm	lm	ll	ll	lm	ll	ll	ll	ll	ll	lm	ll	ll	ll	ll	ll	ll
7	ct147864	<lmxll>	{0-}	(ll,lm)	ll	ll	ll	lm	lm	lm	lm	ll	ll	lm	ll	lm	ll	ll	lm	lm	lm	ll	ll	ll	ll	ll	ll	lm	ll	ll	lm	lm	lm	lm	ll	ll	lm	ll	ll	ll	ll	lm	lm	ll	ll	ll	lm	ll	lm
7	ct95345	<efxeg>	{00}	(ee,ef,eg,fg)	eg	ee	eg	fg	fg	eg	ee	ee	eg	fg	ee	ee	ee	eg	fg	fg	fg	eg	fg	ef	ee	ee	eg	fg	ee	eg	ee	ef	fg	fg	eg	ee	fg	eg	ee	eg	eg	fg	ef	ee	eg	eg	fg	ee	ef
7	Ig51a	<abxcd>	{10}	(ac,ad,bc,bd)	ad	bc	bd	ad	ad	bd	bd	ac	ac	ad	bc	bc	bd	ad	ad	ad	ad	bd	ad	ac	bc	bc	bd	ad	bc	bd	ac	ad	ad	ad	bd	bc	bd	bd	bc	ad	bd	ad	ac	bc	bd	ad	bd	bc	ad
7	NA1792	<abxcd>	{11}	(ac,ad,bc,bd)	bc	bd	bc	ac	ac	bc	bd	bd	bc	ac	bd	bd	bd	bd	ac	ac	ac	bc	ac	ad	bd	bd	bc	ac	bc	bc	bd	ad	ac	ac	bc	bd	ac	bc	bd	bc	bc	ac	ad	bd	bc	bc	ac	bd	ad
7	scaffold_10025_3898	<nnxnp>	{-1}	(nn,np)	nn	np	nn	nn	nn	nn	nn	nn	nn	nn	np	np	np	np	nn	nn	nn	nn	nn	nn	nn	np	np	nn	nn	nn	np	np	nn	nn	nn	nn	nn	nn	np	nn	nn	nn	np	np	nn	nn	nn	np	nn
7	scaffold_10025_3918	<lmxll>	{1-}	(ll,lm)	lm	lm	lm	ll	ll	ll	lm	ll	lm	ll	lm	ll	lm	ll	ll	ll	ll	lm	lm	ll	lm	lm	lm	ll	lm	ll	lm	ll	ll	ll	lm	lm	ll	lm	lm	ll	lm	ll	ll	lm	lm	lm	ll	lm	ll
7	scaffold_11311_2406	<lmxll>	{1-}	(ll,lm)	lm	lm	lm	ll	ll	ll	ll	lm	lm	ll	lm	ll	lm	lm	ll	ll	ll	lm	lm	ll	lm	lm	lm	ll	lm	lm	lm	ll	ll	ll	lm	lm	ll	lm	lm	lm	lm	ll	ll	lm	lm	lm	ll	lm	ll
7	scaffold_11311_2457	<lmxll>	{1-}	(ll,lm)	lm	lm	lm	ll	ll	ll	ll	lm	lm	ll	lm	ll	lm	lm	ll	ll	ll	lm	lm	ll	lm	lm	lm	ll	lm	lm	lm	ll	ll	ll	lm	lm	ll	lm	lm	lm	lm	ll	ll	lm	lm	lm	ll	lm	ll
7	scaffold_11351_6061	<lmxll>	{0-}	(ll,lm)	ll	ll	ll	lm	lm	lm	lm	ll	ll	lm	ll	lm	ll	ll	lm	lm	lm	ll	ll	ll	ll	ll	ll	lm	ll	ll	lm	lm	lm	lm	ll	ll	lm	lm	ll	ll	ll	ll	lm	ll	ll	ll	ll	ll	lm
7	scaffold_11714_2181	<hkxhk>	{00}	(hh,hk,kk)	hk	hh	hk	kk	kk	hk	hh	hh	hk	kk	hh	hh	hh	hh	kk	kk	kk	hk	kk	hk	hk	hh	hh	kk	hk	hk	hh	hk	kk	kk	hk	hh	kk	hk	hh	hk	hk	kk	hk	hh	hk	hk	kk	hh	hk
7	scaffold_12393_6574	<nnxnp>	{-0}	(nn,np)	np	np	np	nn	np	np	np	nn	np	np	np	nn	np	nn	np	nn	nn	nn	np	np	np	nn	np	np	nn	np	nn	nn	nn	np	nn	nn	nn	np	np	np	np	nn	nn	nn	nn	np	np	nn	nn
7	scaffold_1252_3365	<hkxhk>	{11}	(hh,hk,kk)	hh	hk	hk	hk	hk	hk	hh	kk	hk	hh	hk	kk	hh	hk	hh	hk	hk	kk	hk	hh	hh	hk	hh	hk	hk	hk	kk	kk	hk	hk	kk	kk	kk	hk	hk	hk	hk	kk	kk	kk	hk	hk	hk	kk	kk
7	scaffold_12574_259	<nnxnp>	{-1}	(nn,np)	nn	nn	nn	np	nn	nn	nn	np	nn	nn	nn	np	nn	np	nn	np	np	np	nn	nn	nn	np	nn	nn	np	nn	np	np	np	nn	np	np	np	nn	nn	nn	nn	np	np	np	np	nn	nn	np	np
7	scaffold_13015_1540	<hkxhk>	{01}	(hh,hk,kk)	kk	hh	hh	hk	hh	hh	hh	hk	hh	hh	hk	hk	hh	hk	hh	hk	hk	hk	hk	hk	hh	hk	hh	hh	hk	hh	hk	kk	kk	hh	kk	hk	hk	hh	hh	hh	hh	kk	kk	kk	hk	hh	hh	hk	hk
7	scaffold_13015_2407	<hkxhk>	{01}	(hh,hk,kk)	hk	hh	hh	kk	hh	hh	hh	hk	hh	hk	hh	hk	hh	kk	hh	kk	hk	hk	kk	hk	hh	hk	hk	hh	kk	hh	kk	hk	hk	hh	hh	hk	hk	hh	hh	hh	hh	hk	hk	hk	kk	hh	hh	hk	hk
7	scaffold_13223_5230	<hkxhk>	{01}	(hh,hk,kk)	hh	hh	hh	hk	hh	hk	hk	kk	hh	hk	hk	kk	hh	kk	hk	hh	kk	hk	hh	hh	hk	kk	kk	hh	hk	hh	kk	hk	kk	hh	hk	hh	kk	hh	hh	hh	hh	hk	kk	hk	hk	hh	hh	hk	hh
7	scaffold_13223_5341	<hkxhk>	{01}	(hh,hk,kk)	hh	hh	hh	hk	hh	hk	hk	kk	hh	hk	hk	kk	hh	kk	hk	hh	kk	hk	hh	hh	hk	kk	kk	hh	hk	hh	kk	hk	kk	hh	hk	hh	kk	hh	hh	hh	hh	hk	kk	hk	hk	hh	hh	hk	hh
7	scaffold_1355_13246	<lmxll>	{1-}	(ll,lm)	lm	lm	lm	ll	ll	ll	ll	lm	lm	ll	lm	ll	lm	lm	ll	ll	ll	lm	lm	ll	lm	lm	lm	ll	lm	lm	ll	ll	ll	ll	lm	lm	ll	lm	lm	lm	lm	ll	ll	lm	lm	lm	ll	lm	ll
7	scaffold_13710_6220	<lmxll>	{1-}	(ll,lm)	lm	lm	lm	ll	ll	lm	lm	lm	ll	ll	lm	lm	lm	lm	ll	ll	ll	lm	ll	ll	lm	lm	lm	ll	lm	lm	lm	ll	ll	ll	lm	lm	ll	lm	lm	lm	lm	ll	ll	lm	lm	lm	lm	lm	ll
7	scaffold_14198_2999	<lmxll>	{0-}	(ll,lm)	lm	ll	ll	lm	lm	lm	ll	lm	lm	lm	ll	ll	ll	lm	ll	lm	lm	ll	lm	lm	ll	ll	ll	lm	ll	ll	lm	lm	lm	lm	ll	ll	ll	ll	ll	ll	ll	lm	lm	ll	ll	lm	ll	ll	lm
7	scaffold_14227_1780	<lmxll>	{1-}	(ll,lm)	lm	lm	lm	ll	lm	ll	ll	ll	lm	ll	lm	ll	lm	ll	ll	lm	ll	lm	lm	lm	ll	ll	lm	lm	ll	lm	ll	lm	ll	lm	lm	lm	ll	lm	lm	lm	lm	lm	ll	lm	lm	lm	lm	lm	lm
7	scaffold_14227_1861	<nnxnp>	{-0}	(nn,np)	np	np	np	np	np	np	nn	nn	np	np	nn	nn	nn	nn	np	np	nn	np	np	np	np	nn	nn	np	np	np	nn	nn	nn	np	nn	np	nn	np	np	np	np	nn	nn	nn	nn	np	nn	nn	np
7	scaffold_14559_1277	<nnxnp>	{-1}	(nn,np)	nn	np	nn	nn	nn	nn	nn	np	nn	nn	np	np	nn	nn	nn	nn	nn	nn	nn	np	nn	np	np	nn	np	nn	np	nn	nn	nn	nn	np	nn	nn	np	nn	nn	nn	np	np	nn	nn	nn	np	np
7	scaffold_14559_1348	<lmxll>	{0-}	(ll,lm)	ll	ll	ll	lm	lm	ll	ll	lm	lm	lm	ll	ll	ll	lm	lm	lm	lm	ll	lm	lm	ll	ll	ll	lm	ll	ll	lm	lm	lm	lm	ll	ll	ll	ll	ll	lm	ll	lm	lm	ll	ll	lm	ll	ll	lm
7	scaffold_14570_2560	<lmxll>	{0-}	(ll,lm)	lm	ll	ll	lm	lm	ll	ll	lm	lm	lm	ll	ll	ll	lm	lm	lm	lm	ll	lm	lm	ll	ll	ll	lm	ll	ll	lm	lm	lm	lm	ll	ll	ll	ll	ll	lm	ll	lm	lm	ll	ll	lm	ll	ll	lm
7	scaffold_14671_1517	<nnxnp>	{-0}	(nn,np)	np	nn	np	np	np	np	np	nn	nn	np	nn	nn	np	np	np	nn	nn	np	np	nn	np	nn	nn	np	nn	np	nn	nn	nn	np	np	nn	np	np	nn	np	np	np	nn	nn	np	np	np	nn	np
7	scaffold_14671_5396	<lmxll>	{1-}	(ll,lm)	ll	lm	lm	ll	ll	ll	lm	ll	ll	ll	lm	lm	lm	ll	lm	ll	ll	lm	ll	ll	lm	lm	lm	ll	lm	lm	ll	ll	ll	ll	lm	lm	lm	lm	lm	lm	lm	ll	ll	lm	lm	ll	lm	lm	ll
7	scaffold_14682_2458	<hkxhk>	{10}	(hh,hk,kk)	kk	kk	kk	hk	hk	hk	hh	hk	kk	hk	hk	hk	hk	hk	hk	hk	hh	kk	kk	kk	kk	hk	hk	hk	kk	kk	hh	hh	hk	hk	kk	kk	hk	hk	hk	kk	kk	hk	hh	hk	kk	kk	hk	hk	hh
7	scaffold_14951_2958	<nnxnp>	{-0}	(nn,np)	np	np	np	np	np	np	np	nn	np	np	nn	nn	np	nn	np	np	nn	nn	np	np	np	nn	nn	np	np	np	nn	nn	nn	np	nn	np	nn	np	np	np	np	nn	np	nn	nn	np	nn	nn	np
7	scaffold_15012_3010	<lmxll>	{0-}	(ll,lm)	ll	ll	ll	lm	lm	lm	lm	ll	ll	lm	ll	lm	ll	ll	lm	lm	lm	ll	ll	lm	ll	ll	ll	lm	ll	ll	ll	lm	lm	lm	ll	ll	lm	ll	ll	ll	ll	lm	lm	ll	ll	ll	lm	ll	lm
7	scaffold_15048_5675	<hkxhk>	{10}	(hh,hk,kk)	hk	hk	kk	hk	hk	kk	kk	hh	hh	hh	hk	hk	kk	hk	hk	hk	hk	kk	kk	hh	kk	hh	hk	hk	hk	kk	hh	kk	hk	hk	kk	hk	kk	kk	hk	hk	kk	hk	hh	hh	kk	hk	kk	hk	hk
7	scaffold_1508_380	<lmxll>	{0-}	(ll,lm)	ll	ll	ll	lm	lm	ll	ll	lm	lm	lm	ll	ll	ll	lm	lm	lm	lm	ll	lm	lm	ll	ll	ll	lm	ll	ll	lm	lm	lm	lm	ll	ll	ll	ll	ll	lm	ll	lm	lm	ll	ll	lm	ll	ll	lm
7	scaffold_15092_4491	<lmxll>	{1-}	(ll,lm)	lm	lm	lm	ll	lm	ll	ll	ll	lm	ll	lm	ll	lm	ll	ll	lm	ll	lm	lm	lm	ll	ll	lm	lm	ll	lm	ll	lm	ll	ll	lm	lm	ll	lm	lm	lm	lm	lm	ll	lm	lm	lm	lm	lm	lm
7	scaffold_15867_4759	<nnxnp>	{-1}	(nn,np)	nn	np	nn	nn	nn	nn	np	np	nn	nn	np	np	np	np	nn	nn	nn	nn	nn	nn	nn	np	np	nn	nn	nn	np	np	nn	nn	nn	nn	nn	nn	np	nn	nn	nn	np	np	nn	nn	nn	np	np
7	scaffold_15867_4774	<lmxll>	{1-}	(ll,lm)	lm	lm	lm	ll	ll	ll	ll	lm	lm	ll	lm	ll	lm	lm	ll	ll	ll	lm	ll	ll	lm	lm	lm	ll	lm	lm	lm	ll	ll	ll	lm	lm	ll	lm	lm	lm	lm	ll	ll	lm	lm	lm	ll	lm	ll
7	scaffold_15867_4961	<lmxll>	{0-}	(ll,lm)	ll	ll	ll	lm	lm	lm	ll	ll	ll	lm	ll	lm	ll	ll	lm	lm	lm	ll	lm	lm	ll	ll	ll	lm	ll	ll	ll	lm	lm	lm	ll	ll	lm	ll	ll	ll	ll	lm	lm	ll	ll	ll	lm	ll	lm
7	scaffold_16126_2401	<lmxll>	{1-}	(ll,lm)	lm	lm	lm	ll	ll	lm	lm	ll	ll	ll	lm	lm	lm	ll	ll	ll	ll	lm	ll	ll	lm	lm	lm	ll	lm	lm	ll	ll	ll	ll	lm	lm	lm	lm	lm	ll	lm	ll	ll	lm	lm	ll	lm	lm	ll
7	scaffold_16392_3223	<lmxll>	{0-}	(ll,lm)	ll	ll	ll	lm	lm	lm	lm	ll	ll	lm	ll	lm	ll	ll	lm	lm	lm	ll	ll	ll	ll	ll	ll	lm	ll	ll	lm	lm	lm	lm	ll	ll	lm	lm	ll	ll	ll	ll	lm	ll	ll	ll	ll	ll	lm
7	scaffold_16505_2290	<lmxll>	{0-}	(ll,lm)	ll	ll	ll	lm	lm	lm	lm	ll	ll	lm	ll	lm	ll	ll	lm	lm	lm	ll	ll	ll	ll	ll	ll	lm	ll	ll	lm	lm	lm	lm	ll	ll	lm	ll	ll	ll	ll	lm	lm	ll	ll	ll	lm	ll	lm
7	scaffold_16570_4501	<nnxnp>	{-0}	(nn,np)	np	np	np	np	np	np	nn	np	np	nn	nn	nn	nn	nn	np	np	nn	np	np	np	np	nn	nn	np	np	np	nn	nn	nn	np	nn	np	nn	np	np	np	np	nn	nn	nn	nn	np	np	nn	np
7	scaffold_17155_2345	<lmxll>	{1-}	(ll,lm)	lm	lm	lm	ll	ll	lm	lm	ll	ll	ll	ll	lm	lm	ll	ll	ll	ll	lm	ll	ll	lm	lm	lm	ll	lm	lm	ll	ll	ll	ll	lm	lm	lm	lm	lm	ll	lm	ll	ll	lm	lm	ll	lm	lm	ll
7	scaffold_18002_4080	<nnxnp>	{-1}	(nn,np)	nn	np	nn	nn	nn	nn	nn	np	np	nn	np	np	nn	nn	nn	nn	nn	nn	nn	np	nn	np	np	nn	np	nn	np	nn	nn	nn	nn	np	nn	nn	np	nn	nn	nn	np	np	nn	nn	nn	np	nn
7	scaffold_18150_1064	<lmxll>	{0-}	(ll,lm)	lm	ll	ll	lm	lm	ll	ll	lm	lm	lm	ll	ll	ll	lm	lm	lm	lm	ll	lm	lm	ll	ll	ll	lm	ll	ll	lm	lm	lm	lm	ll	ll	ll	ll	ll	lm	ll	lm	lm	ll	ll	lm	ll	ll	lm
7	scaffold_18253_4878	<hkxhk>	{01}	(hh,hk,kk)	hh	hk	hh	hk	hk	hh	hk	kk	hk	hk	hk	hh	hh	hh	hh	hk	kk	hh	kk	kk	hh	hk	hk	hh	hk	hh	kk	hk	hk	hk	hh	hk	hh	hh	hk	hk	hh	kk	hk	hk	hh	hk	hh	hk	kk
7	scaffold_18340_3844	<lmxll>	{0-}	(ll,lm)	ll	ll	ll	lm	lm	ll	ll	lm	lm	lm	ll	ll	ll	lm	lm	lm	lm	ll	lm	lm	ll	ll	ll	lm	ll	ll	lm	lm	lm	lm	ll	ll	ll	ll	ll	lm	ll	lm	lm	ll	ll	lm	ll	ll	lm
7	scaffold_18447_3308	<lmxll>	{0-}	(ll,lm)	lm	ll	ll	lm	ll	ll	ll	lm	ll	lm	ll	ll	ll	lm	ll	lm	ll	ll	lm	lm	ll	ll	lm	ll	lm	ll	lm	ll	lm	ll	ll	ll	ll	ll	ll	ll	ll	ll	ll	ll	lm	ll	ll	ll	ll
7	scaffold_1854_1997	<nnxnp>	{-1}	(nn,np)	nn	np	nn	nn	nn	nn	nn	np	nn	nn	np	np	nn	nn	nn	nn	nn	nn	np	np	nn	np	np	nn	np	nn	np	nn	nn	nn	nn	np	nn	nn	np	nn	nn	nn	np	np	nn	nn	nn	np	np
7	scaffold_18583_4824	<nnxnp>	{-0}	(nn,np)	np	nn	np	np	np	np	np	nn	nn	np	nn	nn	np	np	np	nn	np	np	np	nn	np	nn	nn	np	nn	np	nn	nn	nn	np	np	nn	np	np	nn	np	np	np	nn	nn	np	np	np	nn	np
7	scaffold_1864_3137	<nnxnp>	{-0}	(nn,np)	np	nn	np	np	np	np	np	nn	nn	np	nn	nn	np	np	np	np	np	np	np	nn	np	nn	nn	np	nn	np	nn	np	np	np	np	nn	np	np	nn	np	np	np	nn	nn	np	np	np	nn	np
7	scaffold_19008_2937	<nnxnp>	{-1}	(nn,np)	nn	np	nn	nn	nn	nn	np	np	nn	nn	np	np	np	np	nn	nn	nn	nn	nn	nn	nn	np	np	nn	nn	nn	np	np	nn	nn	nn	nn	nn	nn	np	nn	nn	nn	np	np	nn	nn	nn	np	np
7	scaffold_19014_3266	<nnxnp>	{-0}	(nn,np)	np	np	np	nn	np	np	np	nn	np	np	np	nn	np	nn	np	nn	nn	nn	nn	np	np	nn	np	np	nn	np	nn	nn	np	np	np	nn	nn	np	np	np	np	nn	nn	nn	nn	np	np	nn	nn
7	scaffold_19490_4575	<hkxhk>	{01}	(hh,hk,kk)	hk	hh	hh	hk	hh	hk	hk	kk	hh	hk	hk	hk	hh	kk	hk	hk	kk	hk	hh	hh	hk	kk	kk	hh	hk	hh	kk	hk	kk	hh	hk	hk	kk	hh	hh	hh	hh	hk	kk	hk	kk	hh	hh	hk	hk
7	scaffold_198_16471	<nnxnp>	{-1}	(nn,np)	nn	nn	nn	nn	nn	nn	np	np	nn	nn	np	nn	np	np	nn	nn	np	nn	nn	nn	nn	np	np	nn	nn	nn	np	np	np	nn	nn	nn	np	nn	nn	nn	nn	nn	np	np	np	nn	nn	np	nn
7	scaffold_198_16611	<nnxnp>	{-1}	(nn,np)	nn	nn	nn	nn	nn	nn	np	np	nn	nn	np	nn	np	np	nn	nn	np	nn	nn	nn	nn	np	np	nn	nn	nn	np	np	np	nn	nn	nn	np	nn	nn	nn	nn	nn	np	np	np	nn	nn	np	nn
7	scaffold_20071_618	<nnxnp>	{-0}	(nn,np)	np	np	np	np	np	np	np	nn	np	np	nn	nn	np	nn	np	np	nn	nn	np	np	np	nn	nn	np	np	np	nn	nn	nn	np	nn	nn	nn	np	np	np	np	nn	nn	nn	nn	np	np	nn	nn
[truncated: 1,756 more rows]
[truncated: 133 more columns]

## Sheet: cnj02.pheno
id	year	Row	Col	yield	wpfruit	Rowf	Colf	yearf
CNJ02_1_10	2011	8	1	200.95	1.65	8	1	2011
CNJ02_1_10	2012	8	1	112.7	1.5	8	1	2012
CNJ02_1_10	2013	8	1	153.5	1.25	8	1	2013
CNJ02_1_64	2011	9	1	286.4	1.45	9	1	2011
CNJ02_1_64	2012	9	1	142.4	1.55	9	1	2012
CNJ02_1_64	2013	9	1	147.05	1.15	9	1	2013
CNJ02_1_11	2011	8	2	304.9	1.95	8	2	2011
CNJ02_1_11	2012	8	2	179.25	1.75	8	2	2012
CNJ02_1_11	2013	8	2	127.2	1.6	8	2	2013
CNJ02_1_65	2011	9	2	300.65	1.65	9	2	2011
CNJ02_1_65	2012	9	2	110.8	1.25	9	2	2012
CNJ02_1_65	2013	9	2	169.65	1.5	9	2	2013
CNJ02_1_118	2011	10	2	462.6	2.35	10	2	2011
CNJ02_1_118	2012	10	2	214.35	1.95	10	2	2012
CNJ02_1_118	2013	10	2	182.4	1.5	10	2	2013
CNJ02_1_12	2011	8	3	356.95	1.95	8	3	2011
CNJ02_1_12	2012	8	3	252.25	1.65	8	3	2012
CNJ02_1_12	2013	8	3	188.6	1.2	8	3	2013
CNJ02_1_66	2011	9	3	439.3	2.2	9	3	2011
CNJ02_1_66	2012	9	3	159.45	1.8	9	3	2012
CNJ02_1_66	2013	9	3	200.15	1.55	9	3	2013
CNJ02_1_119	2011	10	3	83.55	1.7	10	3	2011
CNJ02_1_119	2012	10	3	27.9	1.45	10	3	2012
CNJ02_1_13	2011	8	4	231.6	1.95	8	4	2011
CNJ02_1_13	2012	8	4	191.1	1.5	8	4	2012
CNJ02_1_13	2013	8	4	87.45	1.3	8	4	2013
CNJ02_1_67	2011	9	4	283.95	1.5	9	4	2011
CNJ02_1_67	2012	9	4	149.05	1.4	9	4	2012
CNJ02_1_67	2013	9	4	92.2	1.15	9	4	2013
CNJ02_1_120	2011	10	4	179.6	2	10	4	2011
CNJ02_1_120	2012	10	4	118.9	1.95	10	4	2012
CNJ02_1_120	2013	10	4	58.9	1	10	4	2013
CNJ02_1_14	2011	8	5	272.25	2.1	8	5	2011
CNJ02_1_14	2012	8	5	147.35	1.9	8	5	2012
CNJ02_1_14	2013	8	5	116.5	1.5	8	5	2013
CNJ02_1_68	2011	9	5	430	2.3	9	5	2011
CNJ02_1_68	2012	9	5	339.3	2.35	9	5	2012
CNJ02_1_68	2013	9	5	237.4	1.8	9	5	2013
CNJ02_1_121	2011	10	5	313.05	1.9	10	5	2011
CNJ02_1_121	2012	10	5	272	1.9	10	5	2012
CNJ02_1_121	2013	10	5	230.6	1.5	10	5	2013
CNJ02_1_15	2011	8	6	380.3	2	8	6	2011
CNJ02_1_15	2012	8	6	171.7	1.7	8	6	2012
CNJ02_1_15	2013	8	6	291.5	1.6	8	6	2013
CNJ02_1_69	2011	9	6	468.7	2.1	9	6	2011
CNJ02_1_69	2012	9	6	158.75	1.8	9	6	2012
CNJ02_1_69	2013	9	6	201.8	1.6	9	6	2013
CNJ02_1_122	2011	10	6	207.8	1.85	10	6	2011
CNJ02_1_122	2012	10	6	122.6	1.75	10	6	2012
CNJ02_1_122	2013	10	6	86	1.35	10	6	2013
CNJ02_1_16	2011	8	7	458.15	2.5	8	7	2011
CNJ02_1_16	2012	8	7	231.55	2.15	8	7	2012
CNJ02_1_16	2013	8	7	226.9	1.45	8	7	2013
CNJ02_1_70	2011	9	7	393.05	2.3	9	7	2011
CNJ02_1_70	2012	9	7	136.6	1.8	9	7	2012
CNJ02_1_70	2013	9	7	258.7	1.65	9	7	2013
CNJ02_1_123	2011	10	7	145.55	1.75	10	7	2011
CNJ02_1_123	2012	10	7	77.05	1.4	10	7	2012
CNJ02_1_17	2011	8	8	246.5	2.75	8	8	2011
CNJ02_1_17	2012	8	8	118.4	2.25	8	8	2012
CNJ02_1_17	2013	8	8	222.15	2.3	8	8	2013
CNJ02_1_71	2011	9	8	359.4	2.5	9	8	2011
CNJ02_1_71	2012	9	8	223.25	1.3	9	8	2012
CNJ02_1_71	2013	9	8	185	1.5	9	8	2013
CNJ02_1_124	2011	10	8	357.3	2.2	10	8	2011
CNJ02_1_124	2012	10	8	117.95	1.85	10	8	2012
CNJ02_1_124	2013	10	8	209	1.65	10	8	2013
CNJ02_1_18	2011	8	9	472.2	2.25	8	9	2011
CNJ02_1_18	2012	8	9	372.25	2.15	8	9	2012
CNJ02_1_18	2013	8	9	265.65	1.75	8	9	2013
CNJ02_1_72	2011	9	9	483.45	2.5	9	9	2011
CNJ02_1_72	2012	9	9	260.1	2.55	9	9	2012
CNJ02_1_72	2013	9	9	406.1	2.05	9	9	2013
CNJ02_1_125	2011	10	9	172.35	2.15	10	9	2011
CNJ02_1_125	2012	10	9	78.4	1.75	10	9	2012
CNJ02_1_19	2011	8	10	417.15	1.6	8	10	2011
CNJ02_1_19	2012	8	10	191.15	1.5	8	10	2012
CNJ02_1_19	2013	8	10	250.15	1.3	8	10	2013
CNJ02_1_73	2011	9	10	124.35	1.9	9	10	2011
CNJ02_1_73	2012	9	10	62.5	1.8	9	10	2012
CNJ02_1_73	2013	9	10	50.85	0.9	9	10	2013
CNJ02_1_126	2011	10	10	190.7	1.85	10	10	2011
CNJ02_1_126	2012	10	10	64.55	1.9	10	10	2012
CNJ02_1_126	2013	10	10	50.35	1.25	10	10	2013
CNJ02_1_20	2011	8	11	548.15	2.1	8	11	2011
CNJ02_1_20	2012	8	11	216.95	1.8	8	11	2012
CNJ02_1_20	2013	8	11	311.95	1.85	8	11	2013
CNJ02_1_74	2011	9	11	178.2	1.65	9	11	2011
CNJ02_1_74	2012	9	11	163.4	1.7	9	11	2012
CNJ02_1_74	2013	9	11	154.2	1.4	9	11	2013
CNJ02_1_127	2011	10	11	476.35	2.05	10	11	2011
CNJ02_1_127	2012	10	11	211.4	1.75	10	11	2012
CNJ02_1_127	2013	10	11	238.35	1.75	10	11	2013
CNJ02_1_21	2011	8	12	558.4	1.9	8	12	2011
CNJ02_1_21	2012	8	12	202.3	1.7	8	12	2012
CNJ02_1_21	2013	8	12	360	1.75	8	12	2013
CNJ02_1_75	2011	9	12	358.55	2	9	12	2011
CNJ02_1_75	2012	9	12	199.5	2.25	9	12	2012
CNJ02_1_75	2013	9	12	278.55	2.15	9	12	2013
CNJ02_1_128	2011	10	12	376.4	2.45	10	12	2011
CNJ02_1_128	2012	10	12	199.2	2.45	10	12	2012
CNJ02_1_128	2013	10	12	374.15	1.9	10	12	2013
CNJ02_1_22	2011	8	13	208.6	1.9	8	13	2011
CNJ02_1_22	2012	8	13	127.6	1.85	8	13	2012
CNJ02_1_22	2013	8	13	121.7	1.55	8	13	2013
CNJ02_1_76	2011	9	13	308.3	2.45	9	13	2011
CNJ02_1_76	2012	9	13	193.65	2.25	9	13	2012
CNJ02_1_76	2013	9	13	175.65	1.65	9	13	2013
CNJ02_1_129	2011	10	13	450.55	2.25	10	13	2011
CNJ02_1_129	2012	10	13	124.9	1.9	10	13	2012
CNJ02_1_129	2013	10	13	233.55	1.75	10	13	2013
CNJ02_1_23	2011	8	14	408.8	2.7	8	14	2011
CNJ02_1_23	2012	8	14	259.6	2.8	8	14	2012
CNJ02_1_23	2013	8	14	263.5	2.2	8	14	2013
CNJ02_1_77	2011	9	14	325.85	3	9	14	2011
CNJ02_1_77	2012	9	14	138.7	2.6	9	14	2012
CNJ02_1_77	2013	9	14	208.45	2.25	9	14	2013
CNJ02_1_130	2011	10	14	370.4	2.45	10	14	2011
CNJ02_1_130	2012	10	14	133.15	2	10	14	2012
CNJ02_1_130	2013	10	14	147.85	1.8	10	14	2013
CNJ02_1_24	2011	8	15	571.55	2.25	8	15	2011
CNJ02_1_24	2012	8	15	384.95	2.35	8	15	2012
CNJ02_1_24	2013	8	15	327.1	2	8	15	2013
CNJ02_1_78	2011	9	15	232.7	2.2	9	15	2011
CNJ02_1_78	2012	9	15	255.55	2.2	9	15	2012
CNJ02_1_78	2013	9	15	227.2	1.75	9	15	2013
CNJ02_1_131	2011	10	15	261.3	2.4	10	15	2011
CNJ02_1_131	2012	10	15	74.65	1.4	10	15	2012
CNJ02_1_131	2013	10	15	104.45	1.65	10	15	2013
CNJ02_1_25	2011	8	16	276.7	2.7	8	16	2011
CNJ02_1_25	2012	8	16	176.9	2.35	8	16	2012
CNJ02_1_25	2013	8	16	127.65	2	8	16	2013
CNJ02_1_79	2011	9	16	358.65	2.35	9	16	2011
CNJ02_1_79	2012	9	16	187.5	2.2	9	16	2012
CNJ02_1_79	2013	9	16	235.8	1.8	9	16	2013
CNJ02_1_132	2011	10	16	304.55	2.25	10	16	2011
CNJ02_1_132	2012	10	16	115.4	1.9	10	16	2012
CNJ02_1_132	2013	10	16	157.55	1.85	10	16	2013
CNJ02_1_26	2011	8	17	748.25	2.15	8	17	2011
CNJ02_1_26	2012	8	17	234.8	1.8	8	17	2012
CNJ02_1_26	2013	8	17	332.9	1.9	8	17	2013
CNJ02_1_80	2011	9	17	506	2.5	9	17	2011
CNJ02_1_80	2012	9	17	251.35	2.45	9	17	2012
CNJ02_1_80	2013	9	17	280.4	2.2	9	17	2013
CNJ02_1_133	2011	10	17	351.25	2.15	10	17	2011
CNJ02_1_133	2012	10	17	188.1	2.2	10	17	2012
CNJ02_1_133	2013	10	17	474.9	2.05	10	17	2013
CNJ02_1_27	2011	8	18	679.75	2.9	8	18	2011
CNJ02_1_27	2012	8	18	336.65	2.65	8	18	2012
CNJ02_1_27	2013	8	18	388.45	2.65	8	18	2013
CNJ02_1_81	2011	9	18	690.95	2.65	9	18	2011
CNJ02_1_81	2012	9	18	154.5	2.5	9	18	2012
CNJ02_1_81	2013	9	18	317.5	2.15	9	18	2013
CNJ02_1_134	2011	10	18	369.35	2.25	10	18	2011
CNJ02_1_134	2012	10	18	403.3	1.95	10	18	2012
CNJ02_1_134	2013	10	18	423.45	1.9	10	18	2013
CNJ02_1_28	2011	8	19	299.55	2.2	8	19	2011
CNJ02_1_28	2012	8	19	215.45	1.9	8	19	2012
CNJ02_1_28	2013	8	19	204.5	2.05	8	19	2013
CNJ02_1_82	2011	9	19	425.05	2.65	9	19	2011
CNJ02_1_82	2012	9	19	183.6	2.6	9	19	2012
CNJ02_1_82	2013	9	19	227.05	2.2	9	19	2013
CNJ02_1_135	2011	10	19	319.95	1.6	10	19	2011
CNJ02_1_135	2012	10	19	113.25	1.65	10	19	2012
CNJ02_1_135	2013	10	19	187.55	1.7	10	19	2013
CNJ02_1_29	2011	8	20	629.55	2.3	8	20	2011
CNJ02_1_29	2012	8	20	324.45	2.1	8	20	2012
CNJ02_1_29	2013	8	20	316.9	1.85	8	20	2013
CNJ02_1_83	2011	9	20	344.3	2.25	9	20	2011
CNJ02_1_83	2012	9	20	190.95	2.25	9	20	2012
CNJ02_1_83	2013	9	20	231.65	2.15	9	20	2013
CNJ02_1_136	2011	10	20	649	2.2	10	20	2011
CNJ02_1_136	2012	10	20	519.6	2.15	10	20	2012
CNJ02_1_136	2013	10	20	408.6	2	10	20	2013
CNJ02_1_30	2011	8	21	319.4	2.3	8	21	2011
CNJ02_1_30	2012	8	21	191.2	1.95	8	21	2012
CNJ02_1_30	2013	8	21	238.1	1.75	8	21	2013
CNJ02_1_84	2011	9	21	253.75	1.85	9	21	2011
CNJ02_1_84	2012	9	21	239.1	1.9	9	21	2012
CNJ02_1_84	2013	9	21	353.85	1.7	9	21	2013
CNJ02_1_137	2011	10	21	352.55	2.35	10	21	2011
CNJ02_1_137	2012	10	21	150.7	2.15	10	21	2012
CNJ02_1_137	2013	10	21	201.1	2.05	10	21	2013
CNJ02_1_31	2011	8	22	530.8	2.9	8	22	2011
CNJ02_1_31	2012	8	22	229.9	2.55	8	22	2012
CNJ02_1_31	2013	8	22	237.55	2.65	8	22	2013
CNJ02_1_85	2011	9	22	501	2.05	9	22	2011
CNJ02_1_85	2012	9	22	290	1.95	9	22	2012
CNJ02_1_85	2013	9	22	314.25	1.85	9	22	2013
CNJ02_1_138	2011	10	22	462.2	1.95	10	22	2011
CNJ02_1_138	2012	10	22	124.8	2	10	22	2012
CNJ02_1_138	2013	10	22	239.8	1.6	10	22	2013
CNJ02_1_32	2011	8	23	471.2	2.35	8	23	2011
CNJ02_1_32	2012	8	23	183.4	2.3	8	23	2012
CNJ02_1_32	2013	8	23	348.3	1.95	8	23	2013
CNJ02_1_86	2011	9	23	346.5	2.15	9	23	2011
CNJ02_1_86	2012	9	23	150.5	2	9	23	2012
CNJ02_1_86	2013	9	23	241.85	2	9	23	2013
CNJ02_1_139	2011	10	23	305.75	2	10	23	2011
CNJ02_1_139	2012	10	23	221.2	1.9	10	23	2012
CNJ02_1_139	2013	10	23	194.15	1.6	10	23	2013
CNJ02_1_33	2011	8	24	618.5	2.55	8	24	2011
CNJ02_1_33	2012	8	24	168.15	2.05	8	24	2012
CNJ02_1_33	2013	8	24	332	2.1	8	24	2013
CNJ02_1_87	2011	9	24	617.15	2.05	9	24	2011
CNJ02_1_87	2012	9	24	300.85	2	9	24	2012
CNJ02_1_87	2013	9	24	430.75	2	9	24	2013
CNJ02_1_140	2011	10	24	423.55	2.45	10	24	2011
CNJ02_1_140	2012	10	24	214.95	2.05	10	24	2012
CNJ02_1_140	2013	10	24	203.35	1.9	10	24	2013
CNJ02_1_34	2011	8	25	537.3	2.2	8	25	2011
CNJ02_1_34	2012	8	25	200.25	1.95	8	25	2012
CNJ02_1_34	2013	8	25	272.2	2.3	8	25	2013
CNJ02_1_88	2011	9	25	438.9	2.85	9	25	2011
CNJ02_1_88	2012	9	25	100.8	2.3	9	25	2012
CNJ02_1_88	2013	9	25	299	1.65	9	25	2013
CNJ02_1_141	2011	10	25	319.8	2.35	10	25	2011
CNJ02_1_141	2012	10	25	5.8	1.9	10	25	2012
CNJ02_1_141	2013	10	25	121.25	1.35	10	25	2013
CNJ02_1_35	2011	8	26	233.2	2.65	8	26	2011
CNJ02_1_35	2012	8	26	106.7	2.15	8	26	2012
CNJ02_1_35	2013	8	26	99.62	2.1	8	26	2013
CNJ02_1_89	2011	9	26	289.3	2.25	9	26	2011
CNJ02_1_89	2012	9	26	200.75	2.15	9	26	2012
CNJ02_1_89	2013	9	26	331.8	2.05	9	26	2013
CNJ02_1_142	2011	10	26	373.95	2.55	10	26	2011
CNJ02_1_142	2012	10	26	191.75	2.4	10	26	2012
CNJ02_1_142	2013	10	26	235	2.1	10	26	2013
CNJ02_1_36	2011	8	27	303.15	2.3	8	27	2011
CNJ02_1_36	2012	8	27	153.5	2.05	8	27	2012
CNJ02_1_36	2013	8	27	281.65	2	8	27	2013
CNJ02_1_90	2011	9	27	383.25	2.3	9	27	2011
CNJ02_1_90	2012	9	27	207.35	1.95	9	27	2012
CNJ02_1_90	2013	9	27	186.65	2.05	9	27	2013
CNJ02_1_143	2011	10	27	380.9	1.95	10	27	2011
CNJ02_1_143	2012	10	27	235.7	2.05	10	27	2012
CNJ02_1_143	2013	10	27	231.55	2.1	10	27	2013
CNJ02_1_37	2011	8	28	462.55	2.45	8	28	2011
CNJ02_1_37	2012	8	28	148.6	2.35	8	28	2012
CNJ02_1_37	2013	8	28	462.65	1.3	8	28	2013
CNJ02_1_91	2011	9	28	220.65	2.6	9	28	2011
CNJ02_1_91	2012	9	28	41.7	2.6	9	28	2012
CNJ02_1_91	2013	9	28	96.05	2	9	28	2013
CNJ02_1_144	2011	10	28	564.35	2.25	10	28	2011
CNJ02_1_144	2012	10	28	160.2	2.15	10	28	2012
CNJ02_1_144	2013	10	28	142.6	2.4	10	28	2013
CNJ02_1_38	2011	8	29	622.45	3.35	8	29	2011
CNJ02_1_38	2012	8	29	319.65	3	8	29	2012
CNJ02_1_38	2013	8	29	272.6	2.45	8	29	2013
CNJ02_1_92	2011	9	29	544.45	2.35	9	29	2011
CNJ02_1_92	2012	9	29	247.95	2.2	9	29	2012
CNJ02_1_92	2013	9	29	494.7	2.25	9	29	2013
CNJ02_1_145	2011	10	29	404.55	2.4	10	29	2011
CNJ02_1_145	2012	10	29	220.7	1.95	10	29	2012
CNJ02_1_145	2013	10	29	307.9	1.85	10	29	2013
CNJ02_1_39	2011	8	30	664.35	2.6	8	30	2011
CNJ02_1_39	2012	8	30	200.55	2.7	8	30	2012
CNJ02_1_39	2013	8	30	171.05	2	8	30	2013
CNJ02_1_93	2011	9	30	405.7	2.25	9	30	2011
CNJ02_1_93	2012	9	30	243.75	1.85	9	30	2012
CNJ02_1_93	2013	9	30	254.25	1.9	9	30	2013
CNJ02_1_146	2011	10	30	545.35	2.55	10	30	2011
CNJ02_1_146	2012	10	30	269.25	2.1	10	30	2012
CNJ02_1_146	2013	10	30	100.15	1.9	10	30	2013
CNJ02_1_40	2011	8	31	509.95	2.45	8	31	2011
CNJ02_1_40	2012	8	31	102.1	2.2	8	31	2012
CNJ02_1_40	2013	8	31	132.9	1.95	8	31	2013
CNJ02_1_94	2011	9	31	500.05	2.4	9	31	2011
CNJ02_1_94	2012	9	31	252.05	2.45	9	31	2012
CNJ02_1_94	2013	9	31	350.85	1.8	9	31	2013
CNJ02_1_147	2011	10	31	235.1	1.85	10	31	2011
CNJ02_1_147	2012	10	31	164	1.95	10	31	2012
CNJ02_1_147	2013	10	31	398.5	1.9	10	31	2013
CNJ02_1_41	2011	8	32	477.7	2.25	8	32	2011
CNJ02_1_41	2012	8	32	260.65	2.05	8	32	2012
CNJ02_1_41	2013	8	32	251.75	1.95	8	32	2013
CNJ02_1_95	2011	9	32	226.75	1.85	9	32	2011
CNJ02_1_95	2012	9	32	84.65	2.1	9	32	2012
CNJ02_1_95	2013	9	32	138.25	1.85	9	32	2013
CNJ02_1_148	2011	10	32	540.05	2.05	10	32	2011
CNJ02_1_148	2012	10	32	369.25	2.3	10	32	2012
CNJ02_1_148	2013	10	32	364.75	2	10	32	2013
CNJ02_1_42	2011	8	33	430.25	2.15	8	33	2011
CNJ02_1_42	2012	8	33	162.65	2.15	8	33	2012
CNJ02_1_42	2013	8	33	336.25	1.95	8	33	2013
CNJ02_1_96	2011	9	33	350.9	2.1	9	33	2011
CNJ02_1_96	2012	9	33	218.8	2	9	33	2012
CNJ02_1_96	2013	9	33	299.1	1.9	9	33	2013
CNJ02_1_149	2011	10	33	447.3	2.5	10	33	2011
CNJ02_1_149	2012	10	33	307.9	2.35	10	33	2012
CNJ02_1_149	2013	10	33	306.95	2.55	10	33	2013
CNJ02_1_43	2011	8	34	508.4	2.15	8	34	2011
CNJ02_1_43	2012	8	34	317.4	1.85	8	34	2012
CNJ02_1_43	2013	8	34	505.85	2	8	34	2013
CNJ02_1_97	2011	9	34	349.2	1.95	9	34	2011
CNJ02_1_97	2012	9	34	260.15	1.95	9	34	2012
CNJ02_1_97	2013	9	34	354.65	1.9	9	34	2013
CNJ02_1_150	2011	10	34	456.4	2.4	10	34	2011
CNJ02_1_150	2012	10	34	216.25	1.8	10	34	2012
CNJ02_1_150	2013	10	34	153.15	1.7	10	34	2013
CNJ02_1_44	2011	8	35	565.75	2.35	8	35	2011
CNJ02_1_44	2012	8	35	221	2.15	8	35	2012
CNJ02_1_44	2013	8	35	317.6	1.95	8	35	2013
CNJ02_1_98	2011	9	35	501.8	2.3	9	35	2011
CNJ02_1_98	2012	9	35	165.8	2	9	35	2012
CNJ02_1_98	2013	9	35	202.25	1.9	9	35	2013
CNJ02_1_151	2011	10	35	474.95	2.2	10	35	2011
CNJ02_1_151	2012	10	35	215.8	2.05	10	35	2012
CNJ02_1_151	2013	10	35	207.7	1.95	10	35	2013
CNJ02_1_45	2011	8	36	516	2.4	8	36	2011
CNJ02_1_45	2012	8	36	209.85	1.85	8	36	2012
CNJ02_1_45	2013	8	36	437.05	2.05	8	36	2013
CNJ02_1_99	2011	9	36	462.05	2.2	9	36	2011
CNJ02_1_99	2012	9	36	441.45	2.55	9	36	2012
CNJ02_1_99	2013	9	36	423.8	1.95	9	36	2013
CNJ02_1_152	2011	10	36	603.6	2.1	10	36	2011
CNJ02_1_152	2012	10	36	359.35	1.9	10	36	2012
CNJ02_1_152	2013	10	36	191.1	1.75	10	36	2013
CNJ02_1_46	2011	8	37	496.7	2.1	8	37	2011
CNJ02_1_46	2012	8	37	322.15	2.35	8	37	2012
CNJ02_1_46	2013	8	37	374	2.05	8	37	2013
CNJ02_1_100	2011	9	37	441.55	2.2	9	37	2011
CNJ02_1_100	2012	9	37	316.05	2.25	9	37	2012
CNJ02_1_100	2013	9	37	275.3	2.05	9	37	2013
CNJ02_1_153	2011	10	37	295	2.2	10	37	2011
CNJ02_1_153	2012	10	37	161.6	2.05	10	37	2012
CNJ02_1_153	2013	10	37	203.95	1.75	10	37	2013
CNJ02_1_47	2011	8	38	725.75	2.05	8	38	2011
CNJ02_1_47	2012	8	38	394.75	2.25	8	38	2012
CNJ02_1_47	2013	8	38	332.65	1.7	8	38	2013
CNJ02_1_101	2011	9	38	588.55	2.65	9	38	2011
CNJ02_1_101	2012	9	38	496.05	2.6	9	38	2012
CNJ02_1_101	2013	9	38	385.4	2.25	9	38	2013
CNJ02_1_154	2011	10	38	522.2	2.15	10	38	2011
CNJ02_1_154	2012	10	38	249.3	1.85	10	38	2012
CNJ02_1_154	2013	10	38	290.8	1.8	10	38	2013
CNJ02_1_48	2011	8	39	629.9	2.95	8	39	2011
CNJ02_1_48	2012	8	39	130.65	2.65	8	39	2012
CNJ02_1_48	2013	8	39	473.55	2.25	8	39	2013
CNJ02_1_102	2011	9	39	717.9	2.4	9	39	2011
CNJ02_1_102	2012	9	39	391.1	2.45	9	39	2012
CNJ02_1_102	2013	9	39	461.35	2	9	39	2013
CNJ02_1_155	2011	10	39	320	2	10	39	2011
CNJ02_1_155	2012	10	39	201.05	2	10	39	2012
CNJ02_1_155	2013	10	39	289.65	1.65	10	39	2013
CNJ02_1_49	2011	8	40	540.2	2.2	8	40	2011
CNJ02_1_49	2012	8	40	261.9	1.85	8	40	2012
CNJ02_1_49	2013	8	40	411.9	1.75	8	40	2013
CNJ02_1_103	2011	9	40	279.4	2.3	9	40	2011
CNJ02_1_103	2012	9	40	308.35	2.25	9	40	2012
CNJ02_1_103	2013	9	40	294.8	2.1	9	40	2013
CNJ02_1_156	2011	10	40	454.35	2.55	10	40	2011
CNJ02_1_156	2012	10	40	186.35	2.45	10	40	2012
CNJ02_1_156	2013	10	40	284.3	2.2	10	40	2013
Stevens	2011	7	41	574.55	2.85	7	41	2011
Stevens	2012	7	41	528.6	2.55	7	41	2012
CNJ02_1_50	2011	8	41	548.6	2.75	8	41	2011
CNJ02_1_50	2012	8	41	198.75	2.15	8	41	2012
CNJ02_1_50	2013	8	41	297.3	1.9	8	41	2013
CNJ02_1_104	2011	9	41	474.3	2.65	9	41	2011
CNJ02_1_104	2012	9	41	153.6	2.1	9	41	2012
CNJ02_1_104	2013	9	41	254	2.2	9	41	2013
CNJ02_1_157	2011	10	41	293	2.25	10	41	2011
CNJ02_1_157	2012	10	41	108.25	2.35	10	41	2012
CNJ02_1_157	2013	10	41	135.85	1.75	10	41	2013
Ben Lear	2011	7	42	558.55	2.1	7	42	2011
Ben Lear	2012	7	42	289.2	2.15	7	42	2012
CNJ02_1_51	2011	8	42	650.45	2.65	8	42	2011
CNJ02_1_51	2012	8	42	338.35	2.75	8	42	2012
CNJ02_1_51	2013	8	42	540.4	2.2	8	42	2013
CNJ02_1_105	2011	9	42	601.2	2.2	9	42	2011
CNJ02_1_105	2012	9	42	309.4	2.4	9	42	2012
CNJ02_1_105	2013	9	42	290.5	1.95	9	42	2013
Crimson Queen	2011	7	43	628.15	2.55	7	43	2011
Crimson Queen	2012	7	43	375.15	2.85	7	43	2012
Crimson Queen	2013	7	43	300.6	2.35	7	43	2013
CNJ02_1_52	2011	8	43	382.6	2.15	8	43	2011
CNJ02_1_52	2012	8	43	202.8	1.95	8	43	2012
CNJ02_1_52	2013	8	43	232.1	2	8	43	2013
CNJ02_1_106	2011	9	43	448.15	2.6	9	43	2011
CNJ02_1_106	2012	9	43	220.35	1.85	9	43	2012
CNJ02_1_106	2013	9	43	364.8	2.1	9	43	2013
CNJ02_1_53	2011	8	44	722.35	2.4	8	44	2011
CNJ02_1_53	2012	8	44	396.65	2.35	8	44	2012
CNJ02_1_53	2013	8	44	446.2	2	8	44	2013
CNJ02_1_107	2011	9	44	258.6	2.5	9	44	2011
CNJ02_1_107	2012	9	44	77.85	2.25	9	44	2012
CNJ02_1_107	2013	9	44	108.1	2.1	9	44	2013
Mullica Queen	2011	7	45	648.45	2.5	7	45	2011
Mullica Queen	2012	7	45	412.05	2.1	7	45	2012
Mullica Queen	2013	7	45	299.6	1.9	7	45	2013
CNJ02_1_54	2011	8	45	686.7	2.25	8	45	2011
CNJ02_1_54	2012	8	45	249.1	1.95	8	45	2012
CNJ02_1_54	2013	8	45	374.5	1.95	8	45	2013
CNJ02_1_108	2011	9	45	393.5	2.65	9	45	2011
CNJ02_1_108	2012	9	45	86.9	2.4	9	45	2012
CNJ02_1_108	2013	9	45	196.5	2.2	9	45	2013
CNJ02_1_1	2011	7	46	508.5	2.35	7	46	2011
CNJ02_1_1	2012	7	46	227.95	2.4	7	46	2012
CNJ02_1_1	2013	7	46	397.75	2.35	7	46	2013
CNJ02_1_55	2011	8	46	725.7	2.65	8	46	2011
CNJ02_1_55	2012	8	46	277.2	2.55	8	46	2012
CNJ02_1_55	2013	8	46	234.75	2.35	8	46	2013
CNJ02_1_109	2011	9	46	459.3	2.45	9	46	2011
CNJ02_1_109	2012	9	46	137.85	2.5	9	46	2012
CNJ02_1_109	2013	9	46	212.65	2.25	9	46	2013
CNJ02_1_2	2011	7	47	699.4	2.35	7	47	2011
CNJ02_1_2	2012	7	47	228.05	2.45	7	47	2012
CNJ02_1_2	2013	7	47	228.5	2.25	7	47	2013
CNJ02_1_56	2011	8	47	557.2	3.1	8	47	2011
CNJ02_1_56	2012	8	47	177.65	2.55	8	47	2012
CNJ02_1_56	2013	8	47	374.15	2.35	8	47	2013
CNJ02_1_110	2011	9	47	653.45	2	9	47	2011
CNJ02_1_110	2012	9	47	325	2.2	9	47	2012
CNJ02_1_110	2013	9	47	397.7	2.1	9	47	2013
CNJ02_1_3	2011	7	48	909.35	2.2	7	48	2011
CNJ02_1_3	2012	7	48	390.45	2.45	7	48	2012
CNJ02_1_3	2013	7	48	403.5	2.15	7	48	2013
CNJ02_1_57	2011	8	48	565.8	2.95	8	48	2011
CNJ02_1_57	2012	8	48	248.4	2.9	8	48	2012
CNJ02_1_57	2013	8	48	388	2.7	8	48	2013
CNJ02_1_111	2011	9	48	475.9	2.35	9	48	2011
CNJ02_1_111	2012	9	48	292.3	2.45	9	48	2012
CNJ02_1_111	2013	9	48	296.85	1.95	9	48	2013
CNJ02_1_4	2011	7	49	656.45	2.5	7	49	2011
CNJ02_1_4	2012	7	49	239.5	2.4	7	49	2012
CNJ02_1_4	2013	7	49	291.65	2.4	7	49	2013
CNJ02_1_58	2011	8	49	692.3	2.7	8	49	2011
CNJ02_1_58	2012	8	49	301.8	2.65	8	49	2012
CNJ02_1_58	2013	8	49	356.45	2.6	8	49	2013
CNJ02_1_112	2011	9	49	552.6	2.35	9	49	2011
CNJ02_1_112	2012	9	49	353.5	2.5	9	49	2012
CNJ02_1_112	2013	9	49	179.25	1.7	9	49	2013
CNJ02_1_5	2011	7	50	614.25	2.45	7	50	2011
CNJ02_1_5	2012	7	50	268.25	2.2	7	50	2012
CNJ02_1_5	2013	7	50	319	2.2	7	50	2013
CNJ02_1_59	2011	8	50	758.7	2.3	8	50	2011
CNJ02_1_59	2012	8	50	412.55	2.1	8	50	2012
CNJ02_1_59	2013	8	50	393.75	1.75	8	50	2013
CNJ02_1_113	2011	9	50	654.4	2.5	9	50	2011
CNJ02_1_113	2012	9	50	269.75	2.4	9	50	2012
CNJ02_1_113	2013	9	50	309.3	2	9	50	2013
CNJ02_1_6	2011	7	51	585.75	2.25	7	51	2011
CNJ02_1_6	2012	7	51	332.1	2.3	7	51	2012
CNJ02_1_6	2013	7	51	305.75	2.05	7	51	2013
CNJ02_1_60	2011	8	51	424.65	2.95	8	51	2011
CNJ02_1_60	2012	8	51	179	2.35	8	51	2012
CNJ02_1_60	2013	8	51	249.15	2.5	8	51	2013
CNJ02_1_114	2011	9	51	364.25	3.15	9	51	2011
CNJ02_1_114	2012	9	51	130.6	2.5	9	51	2012
CNJ02_1_114	2013	9	51	229.3	2.3	9	51	2013
CNJ02_1_7	2011	7	52	408.05	2.35	7	52	2011
CNJ02_1_7	2012	7	52	85.5	2.15	7	52	2012
CNJ02_1_7	2013	7	52	342.5	2.15	7	52	2013
CNJ02_1_61	2011	8	52	522.55	2.5	8	52	2011
CNJ02_1_61	2012	8	52	368.75	2.25	8	52	2012
CNJ02_1_61	2013	8	52	387.55	2.2	8	52	2013
CNJ02_1_115	2011	9	52	605	2.55	9	52	2011
CNJ02_1_115	2012	9	52	420.55	2.45	9	52	2012
CNJ02_1_115	2013	9	52	364.9	2.1	9	52	2013
CNJ02_1_8	2011	7	53	725.35	2.25	7	53	2011
CNJ02_1_8	2012	7	53	223.75	2.3	7	53	2012
CNJ02_1_8	2013	7	53	497.35	2.25	7	53	2013
CNJ02_1_62	2011	8	53	387.4	2.2	8	53	2011
CNJ02_1_62	2012	8	53	124	1.9	8	53	2012
CNJ02_1_62	2013	8	53	391	1.95	8	53	2013
CNJ02_1_116	2011	9	53	814.65	2.4	9	53	2011
CNJ02_1_116	2012	9	53	381.05	2.45	9	53	2012
CNJ02_1_116	2013	9	53	260.2	2.1	9	53	2013
CNJ02_1_9	2011	7	54	698.9	2.4	7	54	2011
CNJ02_1_9	2012	7	54	231.3	2.6	7	54	2012
CNJ02_1_9	2013	7	54	324.5	2.05	7	54	2013
CNJ02_1_63	2011	8	54	481.95	2.2	8	54	2011
CNJ02_1_63	2012	8	54	298.1	2.55	8	54	2012
CNJ02_1_63	2013	8	54	282.25	2.05	8	54	2013
CNJ02_1_117	2011	9	54	429.75	2.4	9	54	2011
CNJ02_1_117	2012	9	54	148.35	2.9	9	54	2012
CNJ02_1_117	2013	9	54	284.9	2.25	9	54	2013

## Sheet: cnj04.geno
Nr	Locus	Segregation	Phase	Classification	CNJ04_21_9	CNJ04_21_8	CNJ04_21_7	CNJ04_21_6	CNJ04_21_5	CNJ04_21_4	CNJ04_21_36	CNJ04_21_35	CNJ04_21_34	CNJ04_21_33	CNJ04_21_32	CNJ04_21_31	CNJ04_21_30	CNJ04_21_3	CNJ04_21_29	CNJ04_21_28	CNJ04_21_27	CNJ04_21_26	CNJ04_21_25	CNJ04_21_24	CNJ04_21_23	CNJ04_21_22	CNJ04_21_21	CNJ04_21_20	CNJ04_21_2	CNJ04_21_19	CNJ04_21_18	CNJ04_21_17	CNJ04_21_16	CNJ04_21_15	CNJ04_21_14	CNJ04_21_13	CNJ04_21_12	CNJ04_21_11	CNJ04_21_10	CNJ04_21_1	CNJ04_2_9	CNJ04_2_8	CNJ04_2_7	CNJ04_2_6	CNJ04_2_5	CNJ04_2_4	CNJ04_2_36	CNJ04_2_35	CNJ04_2_34
1	scaffold_10162_13	<nnxnp>	{-0}	(nn,np)	np	np	np	nn	nn	np	np	np	nn	nn	nn	np	np	np	np	nn	np	np	nn	nn	nn	np	np	np	nn	nn	np	np	nn	nn	np	nn	nn	nn	np	np	nn	np	nn	nn	nn	nn	np	nn	np
1	scaffold_10376_3074	<lmxll>	{0-}	(ll,lm)	ll	lm	ll	ll	ll	ll	lm	ll	lm	lm	ll	lm	lm	lm	ll	ll	lm	lm	lm	ll	lm	lm	lm	ll	lm	lm	lm	ll	ll	lm	lm	ll	lm	ll	ll	ll	lm	ll	lm	ll	lm	ll	ll	ll	lm
1	scaffold_103838_294	<lmxll>	{0-}	(ll,lm)	ll	lm	lm	lm	ll	lm	lm	ll	ll	lm	ll	lm	ll	ll	ll	ll	ll	lm	lm	ll	lm	ll	lm	ll	ll	lm	ll	lm	ll	ll	lm	lm	lm	lm	ll	ll	ll	lm	ll	ll	lm	ll	lm	ll	ll
1	scaffold_105430_240	<nnxnp>	{-0}	(nn,np)	np	np	np	nn	nn	nn	np	np	nn	nn	nn	np	nn	np	np	np	np	np	nn	nn	nn	np	nn	np	nn	nn	np	np	nn	nn	np	nn	nn	nn	nn	np	nn	np	nn	nn	nn	nn	np	np	np
1	scaffold_10652_604	<lmxll>	{1-}	(ll,lm)	ll	ll	lm	ll	lm	ll	ll	lm	ll	ll	lm	ll	ll	ll	lm	lm	ll	ll	ll	lm	ll	ll	ll	lm	ll	ll	ll	lm	lm	ll	ll	lm	ll	ll	lm	lm	ll	ll	ll	lm	ll	lm	lm	lm	ll
1	scaffold_1066_239	<nnxnp>	{-0}	(nn,np)	np	np	np	nn	nn	nn	np	np	nn	nn	nn	np	nn	np	np	np	nn	np	nn	nn	nn	np	nn	np	nn	nn	np	np	nn	nn	np	nn	nn	nn	nn	np	nn	np	nn	nn	nn	nn	np	np	np
1	scaffold_1066_8647	<nnxnp>	{-0}	(nn,np)	np	np	np	nn	nn	np	np	np	nn	nn	nn	np	np	np	np	np	np	np	nn	nn	nn	np	nn	np	nn	nn	np	np	nn	nn	np	nn	nn	nn	nn	np	nn	np	nn	nn	nn	nn	np	np	np
1	scaffold_1066_8733	<nnxnp>	{-0}	(nn,np)	np	np	np	nn	nn	nn	np	np	nn	nn	nn	np	nn	np	np	np	np	np	nn	nn	nn	np	nn	np	nn	nn	np	np	nn	nn	np	nn	nn	nn	nn	np	nn	np	nn	nn	nn	nn	np	np	np
1	scaffold_10789_423	<nnxnp>	{-0}	(nn,np)	np	np	np	nn	nn	nn	np	np	nn	nn	nn	np	nn	np	np	np	nn	np	nn	nn	nn	np	nn	np	nn	nn	np	np	nn	nn	np	nn	nn	nn	nn	np	nn	np	nn	nn	nn	nn	np	np	np
1	scaffold_109817_659	<lmxll>	{0-}	(ll,lm)	ll	lm	ll	lm	lm	ll	lm	ll	lm	lm	ll	lm	ll	lm	lm	ll	lm	lm	ll	ll	lm	lm	ll	ll	ll	lm	lm	ll	ll	ll	ll	lm	ll	lm	ll	ll	lm	ll	ll	ll	ll	ll	lm	ll	ll
1	scaffold_109849_178	<lmxll>	{0-}	(ll,lm)	ll	ll	lm	lm	ll	ll	lm	ll	ll	lm	ll	lm	lm	ll	ll	ll	lm	lm	lm	ll	lm	ll	lm	lm	ll	ll	ll	ll	ll	ll	lm	lm	lm	lm	ll	ll	ll	lm	ll	ll	lm	ll	lm	ll	ll
1	scaffold_1100_4209	<nnxnp>	{-0}	(nn,np)	np	np	np	nn	nn	np	np	np	nn	nn	np	np	nn	np	np	nn	nn	nn	nn	nn	np	np	np	np	nn	nn	np	np	nn	nn	np	nn	nn	nn	np	np	nn	np	nn	nn	nn	nn	np	nn	np
1	scaffold_11402_4025	<nnxnp>	{-0}	(nn,np)	np	np	np	nn	nn	nn	np	np	nn	nn	np	np	nn	np	np	nn	np	nn	nn	nn	np	np	np	np	nn	nn	np	np	nn	nn	np	nn	nn	nn	np	np	nn	np	nn	nn	nn	nn	np	nn	np
1	scaffold_11414_3187	<lmxll>	{0-}	(ll,lm)	ll	lm	lm	lm	ll	ll	lm	ll	ll	lm	ll	lm	ll	ll	ll	ll	ll	lm	lm	ll	lm	ll	lm	lm	ll	ll	ll	lm	ll	ll	lm	lm	lm	lm	ll	ll	ll	lm	ll	ll	lm	ll	lm	ll	ll
1	scaffold_11414_3480	<lmxll>	{0-}	(ll,lm)	ll	lm	lm	lm	ll	ll	ll	ll	ll	lm	ll	lm	ll	ll	ll	ll	ll	lm	ll	ll	lm	ll	lm	lm	ll	ll	ll	lm	ll	ll	ll	lm	lm	lm	lm	ll	ll	lm	ll	ll	lm	ll	lm	ll	ll
1	scaffold_114572_96	<lmxll>	{1-}	(ll,lm)	lm	ll	ll	lm	lm	lm	ll	ll	lm	lm	lm	lm	lm	lm	lm	lm	ll	ll	lm	lm	lm	ll	ll	lm	lm	lm	lm	ll	lm	lm	ll	lm	ll	ll	ll	lm	lm	lm	lm	lm	lm	lm	ll	lm	lm
1	scaffold_11648_1119	<nnxnp>	{-1}	(nn,np)	nn	nn	nn	np	np	nn	nn	nn	np	np	nn	nn	np	nn	nn	np	nn	np	np	np	nn	nn	nn	nn	np	np	nn	nn	np	np	nn	np	np	np	nn	nn	np	nn	np	np	np	np	nn	np	nn
1	scaffold_11743_2408	<hkxhk>	{11}	(hh,hk,kk)	hh	hh	hk	kk	hk	hk	hh	kk	kk	hh	hk	kk	hk	hh	hh	hk	kk	hh	hk	hk	hh	hh	hk	kk	hk	hh	hh	hk	hk	hk	kk	hk	kk	hk	hk	kk	hh	hh	hk	hk	hk	hk	hh	hh	kk
1	scaffold_119452_364	<lmxll>	{1-}	(ll,lm)	lm	ll	lm	ll	lm	lm	ll	lm	ll	ll	lm	ll	lm	ll	lm	lm	ll	ll	ll	lm	ll	ll	ll	lm	ll	ll	ll	lm	lm	ll	ll	lm	ll	ll	lm	lm	ll	lm	ll	lm	ll	lm	lm	lm	ll
1	scaffold_119621_277	<hkxhk>	{00}	(hh,hk,kk)	hh	kk	hh	hk	hh	hh	kk	hh	hk	kk	hh	hh	kk	hk	hh	hk	kk	kk	kk	hk	kk	hk	hh	hk	hh	kk	kk	hh	hh	hh	hk	hk	kk	hk	hh	hk	kk	hk	kk	hh	kk	hh	hk	hk	kk
1	scaffold_119843_102	<nnxnp>	{-0}	(nn,np)	np	np	np	nn	nn	nn	np	np	nn	nn	nn	np	nn	np	np	np	np	np	nn	nn	nn	np	nn	np	nn	nn	np	np	nn	nn	np	nn	nn	nn	nn	np	nn	np	nn	nn	nn	nn	np	np	np
1	scaffold_119843_175	<nnxnp>	{-0}	(nn,np)	np	np	np	nn	nn	np	np	np	nn	nn	nn	np	nn	np	np	np	nn	np	nn	nn	nn	np	nn	np	nn	nn	np	np	nn	nn	np	nn	nn	nn	nn	np	nn	np	nn	nn	nn	nn	np	np	np
1	scaffold_120553_193	<hkxhk>	{00}	(hh,hk,kk)	hh	kk	hh	hk	hh	hh	kk	hk	hk	kk	hh	hh	hh	hk	hh	hk	kk	kk	hk	hk	hk	kk	hh	hk	hh	kk	kk	hh	hh	hh	hk	hk	kk	hk	hh	hk	kk	hk	hk	hh	kk	hh	hk	hk	kk
1	scaffold_12191_2925	<nnxnp>	{-0}	(nn,np)	nn	np	nn	nn	nn	np	np	np	nn	np	nn	nn	nn	nn	nn	np	nn	np	np	nn	nn	np	nn	np	nn	np	np	nn	nn	nn	nn	nn	np	nn	nn	np	np	np	nn	nn	np	nn	np	np	np
1	scaffold_1263_678	<lmxll>	{0-}	(ll,lm)	lm	lm	lm	lm	ll	ll	lm	ll	lm	lm	ll	ll	lm	lm	ll	ll	lm	ll	ll	ll	lm	lm	lm	ll	lm	lm	lm	ll	ll	lm	lm	ll	lm	lm	ll	ll	lm	lm	lm	ll	lm	ll	lm	ll	lm
1	scaffold_12660_338	<nnxnp>	{-0}	(nn,np)	nn	np	nn	nn	nn	np	np	np	nn	np	nn	nn	nn	nn	nn	nn	np	np	np	nn	nn	np	nn	np	nn	np	np	nn	nn	nn	nn	nn	np	nn	nn	np	np	np	nn	nn	np	nn	np	np	np
1	scaffold_12660_440	<nnxnp>	{-0}	(nn,np)	nn	np	nn	nn	nn	np	np	np	nn	np	nn	nn	nn	nn	nn	np	np	np	np	nn	nn	np	nn	np	nn	np	np	nn	nn	nn	nn	nn	np	nn	nn	np	np	np	nn	nn	np	nn	np	np	np
1	scaffold_12667_2566	<lmxll>	{1-}	(ll,lm)	ll	ll	ll	ll	lm	lm	ll	lm	ll	ll	lm	lm	ll	ll	lm	lm	ll	lm	lm	lm	ll	ll	ll	lm	ll	ll	ll	lm	lm	ll	ll	lm	ll	ll	lm	lm	ll	ll	ll	lm	ll	lm	ll	lm	ll
1	scaffold_12748_4086	<lmxll>	{0-}	(ll,lm)	lm	lm	lm	lm	ll	ll	lm	ll	lm	lm	ll	lm	lm	lm	ll	ll	ll	ll	lm	ll	lm	lm	lm	ll	lm	lm	lm	ll	ll	lm	lm	ll	lm	lm	ll	ll	lm	lm	lm	ll	lm	ll	lm	ll	lm
1	scaffold_12760_4346	<lmxll>	{0-}	(ll,lm)	lm	lm	lm	lm	ll	ll	lm	ll	lm	lm	ll	lm	lm	lm	ll	ll	lm	ll	lm	ll	lm	lm	lm	ll	lm	lm	lm	ll	ll	lm	lm	ll	lm	lm	ll	ll	lm	lm	lm	ll	lm	ll	lm	ll	lm
1	scaffold_128374_188	<lmxll>	{1-}	(ll,lm)	lm	ll	ll	ll	ll	lm	ll	lm	ll	ll	lm	ll	ll	lm	lm	lm	lm	ll	ll	lm	ll	ll	ll	lm	lm	ll	lm	ll	lm	lm	ll	ll	ll	ll	lm	lm	lm	ll	lm	lm	ll	lm	ll	lm	lm
1	scaffold_12871_3707	<lmxll>	{1-}	(ll,lm)	ll	ll	ll	ll	lm	ll	ll	lm	ll	ll	lm	ll	ll	ll	lm	lm	ll	lm	ll	lm	ll	ll	ll	lm	ll	ll	ll	lm	lm	ll	ll	lm	ll	ll	lm	lm	ll	ll	ll	lm	ll	lm	ll	lm	ll
1	scaffold_130726_377	<lmxll>	{1-}	(ll,lm)	lm	ll	ll	ll	lm	ll	ll	lm	lm	ll	lm	ll	ll	lm	lm	lm	ll	ll	ll	lm	ll	lm	ll	lm	lm	ll	lm	ll	lm	lm	ll	ll	ll	ll	lm	lm	lm	ll	lm	lm	ll	lm	ll	lm	lm
1	scaffold_1308_10338	<nnxnp>	{-0}	(nn,np)	nn	np	nn	nn	nn	np	np	np	nn	np	nn	nn	nn	nn	nn	np	np	np	np	nn	np	np	nn	np	nn	np	np	nn	nn	nn	nn	nn	np	nn	nn	np	np	np	nn	nn	np	nn	np	np	np
1	scaffold_1312_1044	<hkxhk>	{00}	(hh,hk,kk)	hk	hh	kk	hk	hh	hk	kk	hh	hh	kk	hk	kk	kk	hk	hk	hh	hh	hk	hk	hh	kk	hk	kk	kk	hh	hh	hk	kk	hh	hh	kk	hk	kk	hk	hk	hk	hh	kk	hh	hh	hk	hh	kk	hh	hk
1	scaffold_13331_170	<hkxhk>	{00}	(hh,hk,kk)	hh	kk	hh	hk	hh	hk	kk	hk	hk	kk	hh	hh	hh	hk	hh	hk	kk	kk	hk	hk	kk	kk	hh	hk	hh	kk	kk	hh	hh	hh	hk	hk	kk	hk	hh	hk	kk	hk	hk	hh	kk	hh	hk	hk	kk
1	scaffold_13815_1292	<lmxll>	{0-}	(ll,lm)	ll	ll	lm	lm	ll	ll	lm	ll	lm	lm	ll	ll	ll	ll	lm	ll	ll	lm	ll	ll	lm	lm	lm	ll	ll	lm	ll	ll	ll	ll	ll	lm	lm	lm	ll	ll	ll	ll	ll	ll	ll	ll	lm	ll	ll
1	scaffold_1399_7325	<nnxnp>	{-1}	(nn,np)	np	nn	np	np	np	np	np	np	np	nn	np	np	np	np	np	nn	nn	nn	nn	np	nn	np	np	nn	np	nn	nn	np	np	np	np	np	nn	np	np	nn	nn	nn	nn	np	nn	np	nn	nn	nn
1	scaffold_143782_286	<lmxll>	{0-}	(ll,lm)	ll	lm	lm	lm	ll	lm	lm	ll	lm	ll	ll	ll	ll	ll	lm	ll	lm	lm	ll	ll	lm	ll	lm	ll	ll	lm	ll	ll	ll	ll	ll	lm	ll	ll	lm	ll	ll	lm	ll	ll	ll	ll	ll	ll	ll
1	scaffold_144559_324	<nnxnp>	{-0}	(nn,np)	np	np	np	nn	nn	np	np	np	nn	nn	nn	np	nn	np	np	nn	np	np	nn	nn	np	np	np	np	nn	nn	np	np	nn	nn	np	nn	nn	nn	np	np	nn	np	nn	nn	nn	nn	nn	nn	np
1	scaffold_14462_3037	<nnxnp>	{-0}	(nn,np)	np	nn	np	nn	nn	nn	np	nn	nn	np	nn	np	np	np	np	nn	nn	nn	nn	nn	np	np	np	nn	nn	nn	np	np	nn	nn	np	nn	np	nn	np	np	nn	np	nn	nn	nn	nn	np	nn	np
1	scaffold_14462_3128	<lmxll>	{1-}	(ll,lm)	lm	lm	ll	ll	lm	lm	ll	lm	lm	ll	lm	ll	ll	lm	lm	lm	lm	ll	ll	lm	ll	lm	ll	ll	lm	lm	lm	lm	lm	lm	ll	ll	ll	ll	lm	lm	lm	ll	lm	lm	ll	lm	ll	lm	lm
1	scaffold_1447_12035	<nnxnp>	{-0}	(nn,np)	nn	np	nn	nn	nn	np	np	np	nn	np	nn	nn	nn	nn	nn	np	np	np	np	nn	nn	np	nn	np	nn	np	np	nn	nn	nn	nn	nn	np	nn	nn	np	np	np	nn	nn	np	nn	np	np	np
1	scaffold_1447_12107	<nnxnp>	{-0}	(nn,np)	nn	np	nn	nn	nn	nn	np	np	nn	np	nn	nn	nn	nn	nn	np	np	np	np	nn	nn	np	nn	np	nn	np	np	nn	nn	nn	nn	nn	np	nn	nn	np	np	np	nn	nn	np	nn	np	np	np
1	scaffold_15174_3547	<nnxnp>	{-0}	(nn,np)	np	nn	nn	nn	nn	nn	np	nn	nn	nn	nn	nn	np	np	nn	np	np	nn	nn	nn	nn	np	nn	np	nn	nn	np	np	nn	nn	nn	nn	np	nn	nn	np	np	np	nn	nn	nn	nn	np	nn	nn
1	scaffold_155015_128	<nnxnp>	{-0}	(nn,np)	nn	np	nn	np	np	nn	np	nn	nn	np	np	np	nn	nn	np	nn	nn	np	np	nn	np	nn	nn	nn	np	np	np	nn	np	np	nn	nn	np	nn	np	np	np	np	np	nn	np	nn	np	np	np
1	scaffold_15658_1220	<nnxnp>	{-1}	(nn,np)	np	nn	nn	nn	np	np	nn	nn	nn	nn	np	np	np	np	nn	np	nn	nn	nn	np	nn	nn	nn	np	np	nn	np	nn	np	np	np	nn	nn	nn	np	np	np	nn	np	np	nn	nn	nn	np	nn
1	scaffold_15733_1219	<nnxnp>	{-1}	(nn,np)	nn	nn	nn	np	np	nn	nn	nn	np	np	nn	nn	np	nn	nn	np	np	nn	np	np	nn	nn	nn	nn	np	np	nn	nn	np	np	nn	np	np	np	nn	nn	np	nn	np	np	np	np	nn	np	nn
1	scaffold_15858_3067	<nnxnp>	{-0}	(nn,np)	np	np	np	nn	nn	np	np	np	nn	nn	nn	np	nn	np	np	nn	np	np	nn	nn	np	np	np	np	nn	nn	np	np	nn	nn	np	nn	nn	nn	np	np	nn	np	nn	nn	nn	nn	nn	nn	np
1	scaffold_15895_2100	<lmxll>	{0-}	(ll,lm)	ll	ll	lm	lm	ll	ll	lm	ll	ll	lm	ll	lm	ll	ll	ll	ll	ll	lm	lm	ll	ll	ll	lm	lm	ll	ll	ll	ll	ll	ll	lm	lm	ll	lm	ll	ll	ll	lm	ll	ll	lm	ll	lm	ll	ll
1	scaffold_159881_161	<nnxnp>	{-0}	(nn,np)	np	np	np	nn	nn	np	np	nn	nn	nn	nn	np	np	np	np	nn	np	nn	nn	nn	nn	np	nn	np	nn	nn	np	np	nn	nn	np	nn	nn	nn	nn	nn	nn	nn	nn	nn	nn	nn	np	np	np
1	scaffold_16102_1339	<lmxll>	{0-}	(ll,lm)	ll	lm	lm	lm	ll	lm	lm	ll	lm	lm	ll	ll	lm	ll	lm	ll	lm	lm	ll	ll	lm	lm	lm	ll	ll	lm	ll	ll	ll	ll	ll	lm	ll	lm	lm	ll	ll	ll	ll	ll	ll	ll	lm	ll	ll
1	scaffold_16654_4278	<nnxnp>	{-0}	(nn,np)	np	np	np	nn	nn	nn	np	np	nn	nn	nn	np	nn	np	np	nn	nn	np	nn	nn	nn	np	np	np	nn	nn	np	np	nn	nn	np	nn	nn	nn	np	np	nn	np	nn	nn	nn	nn	np	nn	np
1	scaffold_16810_3436	<lmxll>	{0-}	(ll,lm)	ll	ll	lm	lm	ll	ll	lm	ll	ll	lm	ll	lm	ll	ll	ll	ll	ll	lm	lm	ll	lm	ll	lm	lm	ll	ll	ll	ll	ll	ll	lm	lm	lm	lm	ll	ll	ll	lm	ll	ll	lm	ll	lm	ll	ll
1	scaffold_17020_179	<nnxnp>	{-0}	(nn,np)	np	np	np	nn	nn	np	np	np	nn	np	nn	nn	np	np	np	np	np	np	nn	nn	nn	np	nn	np	nn	nn	np	np	nn	nn	np	nn	np	nn	nn	np	np	np	nn	nn	nn	nn	np	np	np
1	scaffold_17204_5405	<lmxll>	{1-}	(ll,lm)	lm	ll	ll	ll	lm	lm	ll	lm	lm	ll	lm	ll	lm	lm	lm	lm	ll	ll	ll	lm	ll	lm	ll	lm	ll	ll	lm	ll	lm	lm	ll	ll	ll	ll	lm	lm	lm	ll	lm	ll	ll	lm	ll	lm	lm
1	scaffold_17674_2151	<lmxll>	{0-}	(ll,lm)	ll	lm	ll	lm	ll	ll	lm	ll	lm	lm	ll	lm	ll	lm	ll	ll	lm	lm	ll	lm	lm	lm	ll	ll	ll	lm	lm	ll	ll	ll	ll	lm	lm	lm	ll	ll	lm	ll	lm	ll	lm	ll	ll	ll	ll
1	scaffold_17674_2355	<lmxll>	{0-}	(ll,lm)	ll	lm	ll	lm	ll	ll	lm	ll	lm	lm	ll	lm	lm	lm	ll	ll	lm	lm	ll	lm	lm	lm	ll	ll	ll	lm	lm	ll	ll	ll	ll	lm	lm	lm	ll	ll	lm	ll	lm	ll	lm	ll	ll	ll	ll
1	scaffold_177375_210	<nnxnp>	{-0}	(nn,np)	nn	np	nn	nn	nn	nn	nn	nn	nn	np	nn	nn	nn	nn	nn	np	nn	np	np	nn	np	nn	nn	nn	nn	np	np	nn	nn	nn	nn	nn	np	nn	nn	np	np	np	np	nn	np	nn	np	np	np
1	scaffold_1777_5960	<nnxnp>	{-0}	(nn,np)	np	np	np	nn	nn	nn	np	nn	nn	np	nn	nn	nn	np	np	np	nn	np	nn	nn	nn	np	nn	np	nn	nn	np	np	nn	nn	np	nn	nn	nn	nn	np	nn	nn	nn	nn	nn	nn	np	np	np
1	scaffold_17891_4953	<nnxnp>	{-0}	(nn,np)	np	nn	np	nn	nn	np	np	nn	nn	np	np	np	nn	np	np	nn	nn	nn	nn	nn	np	np	np	np	nn	nn	np	np	nn	nn	np	nn	np	nn	np	np	nn	np	nn	nn	nn	nn	np	nn	np
1	scaffold_1825_2668	<lmxll>	{0-}	(ll,lm)	lm	lm	lm	lm	ll	ll	lm	ll	lm	lm	ll	lm	lm	lm	ll	ll	lm	lm	lm	ll	lm	lm	lm	ll	lm	lm	lm	ll	ll	lm	lm	ll	lm	lm	ll	ll	lm	lm	lm	ll	lm	ll	lm	ll	lm
1	scaffold_182727_127	<nnxnp>	{-0}	(nn,np)	np	np	np	nn	nn	np	np	np	nn	nn	nn	np	np	np	np	np	np	np	nn	nn	nn	np	nn	np	nn	nn	np	np	nn	nn	np	nn	nn	nn	nn	np	nn	np	nn	nn	nn	nn	np	np	np
1	scaffold_182727_65	<nnxnp>	{-0}	(nn,np)	np	np	np	nn	nn	np	np	np	nn	nn	nn	np	nn	np	np	np	np	np	nn	nn	nn	np	nn	np	nn	nn	np	np	nn	nn	np	nn	np	np	nn	np	nn	np	nn	nn	nn	nn	np	np	np
1	scaffold_185_4067	<nnxnp>	{-1}	(nn,np)	np	nn	np	np	np	np	np	np	np	nn	np	nn	np	np	nn	np	np	nn	nn	np	nn	np	np	np	np	nn	nn	np	nn	nn	np	np	nn	np	nn	nn	nn	nn	nn	np	nn	np	nn	nn	nn
1	scaffold_1882_4015	<nnxnp>	{-0}	(nn,np)	nn	np	nn	nn	nn	np	np	np	nn	np	nn	nn	nn	nn	nn	np	np	np	np	nn	np	np	nn	np	nn	np	np	nn	nn	nn	nn	nn	np	nn	nn	np	np	np	nn	nn	np	nn	np	nn	np
1	scaffold_188727_203	<hkxhk>	{11}	(hh,hk,kk)	hk	hh	hh	hh	hk	hk	hh	hk	hh	kk	hh	hk	kk	hk	hh	hk	hh	kk	hh	hk	hh	hh	hh	hk	hk	hh	hk	hk	hh	hk	hh	kk	kk	hh	hk	hk	hk	hk	kk	hk	hk	hk	hh	hk	kk
1	scaffold_188727_214	<hkxhk>	{01}	(hh,hk,kk)	hh	hk	hk	hk	hk	hh	hk	hh	hk	kk	hk	hh	hk	hh	hk	hh	hk	kk	hk	hk	hk	hk	hk	hh	hh	hk	hh	hh	hk	hh	hk	kk	kk	hk	hh	hh	hh	hh	hh	hh	hh	hh	hk	hh	kk
1	scaffold_191333_149	<nnxnp>	{-0}	(nn,np)	np	nn	np	nn	nn	np	np	np	nn	nn	nn	nn	np	np	nn	np	nn	np	nn	nn	nn	np	nn	np	nn	nn	np	nn	nn	nn	np	nn	nn	nn	nn	nn	nn	np	nn	nn	nn	nn	nn	np	np
1	scaffold_1941_10112	<hkxhk>	{00}	(hh,hk,kk)	hk	hk	hh	hh	hh	hk	hk	kk	hh	kk	hh	hh	hk	hk	hk	hk	hk	hk	hh	hh	hh	kk	hh	hk	hh	hh	hk	kk	hh	hh	kk	hh	hk	hh	kk	hk	hk	hk	hk	hh	hh	hh	hk	hk	hk
1	scaffold_19539_410	<nnxnp>	{-0}	(nn,np)	nn	np	nn	nn	np	nn	nn	nn	nn	np	nn	np	nn	nn	np	nn	nn	np	np	nn	np	nn	nn	nn	nn	np	np	nn	np	np	nn	nn	np	nn	nn	np	np	np	np	nn	np	nn	np	np	np
1	scaffold_19963_5133	<hkxhk>	{11}	(hh,hk,kk)	hh	hk	kk	kk	hh	hh	hk	kk	hk	hk	kk	hh	hk	hk	hk	hh	hk	hk	hk	hh	hh	hk	kk	kk	kk	hk	hk	kk	kk	kk	hh	hh	hk	hh	kk	hh	hk	kk	hh	kk	hk	kk	kk	hk	hk
1	scaffold_20176_973	<lmxll>	{1-}	(ll,lm)	lm	ll	lm	ll	lm	lm	ll	ll	ll	ll	lm	ll	lm	ll	lm	lm	ll	ll	ll	ll	ll	ll	ll	lm	ll	ll	ll	ll	ll	ll	ll	lm	ll	ll	lm	lm	ll	lm	ll	lm	ll	ll	lm	lm	ll
1	scaffold_20503_1902	<lmxll>	{0-}	(ll,lm)	ll	lm	lm	lm	ll	ll	lm	ll	lm	lm	ll	ll	ll	ll	ll	ll	ll	lm	lm	ll	lm	lm	ll	ll	ll	lm	ll	lm	ll	ll	ll	lm	lm	lm	ll	ll	ll	ll	ll	ll	lm	ll	lm	ll	ll
1	scaffold_20563_4838	<nnxnp>	{-0}	(nn,np)	np	np	np	nn	nn	np	np	np	nn	nn	nn	np	nn	np	np	np	nn	np	nn	nn	nn	np	nn	nn	nn	nn	np	np	nn	nn	np	nn	nn	nn	nn	np	nn	np	nn	nn	nn	nn	nn	np	nn
1	scaffold_205740_92	<lmxll>	{0-}	(ll,lm)	ll	lm	lm	lm	ll	ll	lm	ll	lm	lm	ll	ll	ll	ll	ll	ll	ll	lm	lm	ll	lm	lm	lm	ll	ll	lm	ll	lm	ll	ll	ll	lm	lm	lm	ll	ll	ll	ll	ll	ll	lm	ll	lm	ll	ll
1	scaffold_20677_1401	<lmxll>	{0-}	(ll,lm)	lm	lm	ll	lm	ll	ll	lm	ll	lm	ll	ll	lm	lm	lm	ll	ll	lm	lm	ll	lm	lm	ll	ll	ll	ll	lm	lm	ll	ll	ll	ll	lm	lm	lm	ll	ll	lm	ll	lm	ll	lm	ll	ll	ll	ll
1	scaffold_208143_107	<lmxll>	{0-}	(ll,lm)	lm	lm	lm	lm	ll	ll	lm	lm	lm	ll	ll	lm	ll	lm	lm	lm	ll	lm	ll	ll	lm	lm	lm	lm	ll	lm	lm	lm	ll	ll	lm	lm	lm	ll	ll	lm	ll	lm	ll	ll	ll	ll	lm	lm	lm
1	scaffold_20914_1989	<nnxnp>	{-1}	(nn,np)	nn	np	np	np	nn	nn	np	nn	nn	np	nn	np	nn	nn	nn	nn	nn	np	np	nn	nn	nn	nn	nn	nn	np	nn	np	nn	nn	nn	np	np	np	nn	nn	nn	np	nn	nn	np	nn	np	nn	nn
1	scaffold_20914_2015	<hkxhk>	{01}	(hh,hk,kk)	hh	hk	hk	kk	hk	hh	hk	hh	hh	kk	hh	hk	kk	hh	hh	hk	kk	kk	kk	hk	hh	hh	hh	hh	hk	kk	hh	hk	hk	hk	hh	kk	kk	kk	hh	hh	hk	kk	hh	hk	kk	hk	hk	hk	hh
1	scaffold_20974_630	<nnxnp>	{-1}	(nn,np)	nn	nn	np	np	nn	np	nn	np	np	nn	nn	nn	np	np	nn	np	np	nn	nn	np	nn	np	np	np	nn	nn	nn	np	nn	nn	np	np	nn	np	nn	nn	nn	nn	nn	np	nn	np	nn	nn	nn
1	scaffold_20974_676	<nnxnp>	{-1}	(nn,np)	np	nn	np	np	nn	np	nn	np	np	nn	nn	nn	nn	np	nn	np	np	nn	nn	np	nn	nn	np	np	nn	nn	nn	np	nn	nn	np	np	nn	np	nn	nn	nn	nn	nn	np	nn	np	nn	nn	nn
1	scaffold_21342_3504	<lmxll>	{1-}	(ll,lm)	ll	ll	ll	ll	lm	lm	ll	lm	ll	ll	lm	ll	ll	ll	lm	lm	ll	lm	ll	lm	ll	ll	ll	lm	ll	ll	ll	lm	lm	ll	ll	lm	ll	ll	lm	lm	ll	ll	ll	lm	ll	lm	ll	lm	ll
1	scaffold_2207_9299	<lmxll>	{0-}	(ll,lm)	ll	lm	lm	lm	ll	ll	lm	ll	lm	lm	ll	ll	lm	ll	lm	ll	lm	lm	ll	ll	lm	lm	lm	ll	ll	lm	ll	ll	ll	ll	ll	lm	lm	lm	ll	ll	ll	ll	ll	ll	ll	ll	lm	ll	ll
1	scaffold_22095_4371	<nnxnp>	{-0}	(nn,np)	np	np	np	nn	nn	np	np	np	nn	nn	nn	np	nn	np	np	np	np	np	nn	nn	nn	np	nn	np	nn	nn	np	np	nn	nn	np	nn	nn	nn	nn	np	nn	np	nn	nn	nn	nn	np	np	np
1	scaffold_22145_2049	<lmxll>	{0-}	(ll,lm)	ll	lm	ll	lm	ll	ll	lm	ll	lm	lm	ll	lm	lm	lm	ll	ll	ll	lm	ll	lm	lm	lm	ll	ll	ll	lm	lm	ll	ll	ll	ll	ll	lm	ll	ll	ll	lm	ll	lm	ll	ll	ll	ll	ll	ll
1	scaffold_22145_927	<lmxll>	{0-}	(ll,lm)	ll	lm	ll	lm	ll	ll	lm	ll	lm	ll	ll	lm	lm	lm	ll	ll	ll	lm	ll	lm	lm	lm	ll	ll	ll	lm	lm	ll	ll	ll	ll	lm	lm	lm	ll	ll	lm	ll	lm	ll	lm	ll	ll	ll	ll
1	scaffold_22145_997	<lmxll>	{0-}	(ll,lm)	ll	lm	ll	lm	ll	ll	lm	ll	lm	lm	ll	lm	lm	lm	ll	ll	ll	lm	ll	lm	lm	lm	ll	ll	ll	lm	lm	ll	ll	ll	ll	lm	lm	ll	ll	ll	lm	ll	lm	ll	lm	ll	ll	ll	ll
1	scaffold_22192_2071	<hkxhk>	{00}	(hh,hk,kk)	hh	kk	hh	hk	hh	hh	hk	hh	hk	hk	hh	hk	hk	hk	hh	hk	kk	kk	kk	hh	kk	hk	hh	hh	hh	kk	kk	hh	hh	hh	hk	hh	kk	hk	hh	hk	kk	hk	kk	hh	kk	hh	hk	hk	kk
1	scaffold_223046_72	<hkxhk>	{01}	(hh,hk,kk)	hk	hk	hk	hh	kk	hk	hk	hh	hh	hh	kk	hh	hk	hh	hk	hh	hk	hk	kk	kk	kk	hk	hh	hk	kk	hh	kk	hh	kk	kk	hh	hk	hh	hk	kk	hh	kk	hh	kk	kk	kk	kk	hk	hh	hk
1	scaffold_22354_4839	<lmxll>	{0-}	(ll,lm)	ll	lm	ll	lm	ll	ll	lm	ll	lm	lm	ll	ll	ll	lm	ll	ll	lm	lm	ll	lm	lm	lm	ll	ll	ll	lm	lm	ll	ll	ll	lm	lm	lm	ll	ll	ll	lm	ll	lm	ll	lm	ll	ll	ll	lm
1	scaffold_22545_1245	<hkxhk>	{00}	(hh,hk,kk)	hh	hk	hh	kk	hh	hh	hk	kk	kk	hk	hh	hh	hh	kk	hh	kk	hk	hk	hk	kk	hk	hk	hh	hh	hh	hk	hk	hh	hh	hh	hk	kk	hk	kk	hh	kk	hk	kk	kk	hh	hk	kk	hk	hh	hk
1	scaffold_22637_3389	<nnxnp>	{-0}	(nn,np)	np	np	np	nn	nn	np	np	np	nn	nn	nn	np	nn	np	np	nn	nn	np	nn	nn	np	np	np	np	nn	nn	np	np	nn	nn	np	nn	nn	nn	np	np	nn	np	nn	nn	nn	nn	nn	nn	np
1	scaffold_22_11172	<lmxll>	{1-}	(ll,lm)	lm	ll	lm	ll	lm	lm	ll	lm	ll	ll	lm	ll	ll	ll	lm	lm	ll	ll	ll	lm	ll	ll	lm	lm	lm	ll	ll	lm	lm	lm	ll	lm	ll	ll	lm	lm	ll	lm	ll	lm	ll	lm	lm	lm	ll
1	scaffold_2304_2392	<lmxll>	{0-}	(ll,lm)	lm	lm	ll	lm	ll	lm	lm	ll	lm	lm	ll	lm	lm	lm	ll	ll	lm	lm	lm	ll	lm	lm	lm	ll	lm	lm	lm	ll	ll	lm	lm	ll	lm	ll	ll	ll	lm	lm	lm	ll	lm	ll	lm	ll	lm
1	scaffold_23359_736	<lmxll>	{0-}	(ll,lm)	ll	lm	ll	lm	ll	ll	lm	ll	lm	lm	ll	lm	lm	lm	ll	ll	lm	lm	ll	lm	lm	lm	ll	ll	ll	lm	lm	ll	ll	ll	lm	lm	lm	lm	ll	ll	lm	ll	lm	ll	lm	ll	ll	ll	lm
1	scaffold_23849_3755	<lmxll>	{0-}	(ll,lm)	ll	lm	ll	lm	ll	ll	lm	ll	lm	lm	ll	ll	ll	lm	ll	ll	lm	lm	ll	lm	lm	lm	ll	ll	ll	lm	lm	ll	ll	ll	lm	lm	lm	lm	ll	ll	lm	ll	lm	ll	lm	ll	ll	ll	lm
1	scaffold_24032_3374	<nnxnp>	{-0}	(nn,np)	nn	np	nn	nn	nn	nn	nn	np	nn	np	nn	nn	nn	nn	nn	np	nn	nn	np	nn	nn	nn	nn	np	nn	np	np	nn	nn	nn	nn	nn	np	nn	nn	nn	np	nn	nn	nn	np	nn	np	np	nn
1	scaffold_24724_3141	<lmxll>	{0-}	(ll,lm)	ll	lm	lm	lm	ll	ll	lm	ll	lm	ll	ll	ll	ll	ll	lm	ll	ll	lm	ll	ll	lm	lm	lm	ll	ll	lm	ll	ll	ll	ll	ll	lm	lm	lm	ll	ll	ll	ll	ll	ll	ll	ll	lm	ll	ll
1	scaffold_24926_462	<hkxhk>	{11}	(hh,hk,kk)	kk	hh	kk	hk	kk	hk	hh	hk	hk	hh	kk	kk	hk	hk	kk	hk	hh	hh	hh	hk	hh	hh	kk	hk	kk	hh	hh	kk	kk	kk	hk	hk	hh	hk	kk	hk	hh	hk	hh	kk	hh	kk	hk	hk	hh
1	scaffold_2511_7388	<hkxhk>	{00}	(hh,hk,kk)	hh	kk	hh	hk	hh	hh	kk	hk	hk	kk	hh	hh	hk	hk	hh	hk	kk	kk	hk	hk	hk	kk	hh	hk	hh	kk	kk	hh	hh	hh	hk	hk	kk	hk	hh	hk	kk	hk	hk	hh	kk	hh	hk	hk	kk
1	scaffold_25202_2559	<lmxll>	{0-}	(ll,lm)	lm	lm	ll	lm	ll	ll	lm	ll	lm	lm	ll	lm	ll	lm	ll	ll	ll	lm	lm	ll	lm	lm	lm	ll	lm	lm	lm	ll	ll	lm	lm	ll	lm	lm	ll	ll	lm	ll	lm	ll	lm	ll	ll	ll	lm
1	scaffold_25202_2628	<lmxll>	{1-}	(ll,lm)	ll	ll	lm	ll	lm	ll	ll	lm	ll	ll	lm	ll	ll	ll	lm	lm	ll	ll	ll	lm	ll	ll	ll	lm	ll	ll	ll	lm	lm	ll	ll	lm	ll	ll	lm	lm	ll	lm	ll	lm	ll	lm	lm	lm	ll
1	scaffold_25230_52	<lmxll>	{0-}	(ll,lm)	lm	lm	lm	lm	ll	ll	lm	ll	lm	lm	ll	lm	ll	lm	ll	ll	ll	lm	ll	ll	lm	lm	ll	ll	lm	lm	lm	ll	ll	lm	lm	ll	lm	ll	ll	ll	lm	lm	lm	ll	lm	ll	lm	ll	lm
1	scaffold_25310_4356	<nnxnp>	{-0}	(nn,np)	nn	np	nn	nn	nn	np	np	np	nn	np	nn	nn	nn	nn	nn	np	np	np	np	nn	np	np	nn	np	nn	np	np	nn	nn	nn	nn	nn	np	nn	nn	np	np	np	np	nn	np	nn	np	np	np
1	scaffold_25506_4295	<lmxll>	{1-}	(ll,lm)	ll	ll	ll	ll	lm	lm	ll	lm	ll	ll	lm	lm	ll	ll	lm	lm	ll	ll	lm	lm	ll	ll	ll	lm	ll	ll	lm	ll	lm	ll	ll	lm	ll	ll	lm	lm	ll	ll	ll	lm	ll	lm	ll	lm	ll
1	scaffold_25619_730	<nnxnp>	{-1}	(nn,np)	nn	nn	nn	np	np	nn	nn	nn	np	np	nn	nn	np	nn	nn	np	nn	nn	np	np	nn	nn	nn	nn	np	np	nn	nn	np	np	nn	np	np	np	nn	nn	np	nn	np	np	np	np	np	np	nn
1	scaffold_25619_855	<lmxll>	{0-}	(ll,lm)	ll	lm	lm	lm	lm	ll	lm	ll	lm	lm	ll	lm	ll	ll	ll	ll	ll	lm	lm	ll	lm	lm	lm	ll	ll	lm	ll	lm	ll	ll	lm	lm	lm	lm	ll	ll	ll	ll	ll	ll	lm	ll	lm	ll	ll
1	scaffold_25763_2123	<hkxhk>	{11}	(hh,hk,kk)	hk	hh	hk	kk	hk	kk	hh	hk	hk	hh	hk	hk	hh	kk	hk	hk	hh	hh	kk	kk	hh	hh	hk	kk	hk	hh	hh	hk	hk	hk	kk	hh	hh	hk	hk	kk	hh	kk	kk	hk	hh	hh	kk	kk	hh
1	scaffold_25792_1819	<nnxnp>	{-0}	(nn,np)	nn	nn	nn	np	nn	nn	np	nn	nn	np	np	np	nn	nn	np	nn	nn	np	nn	nn	np	nn	nn	nn	nn	np	np	nn	np	np	nn	nn	np	nn	nn	np	np	np	np	nn	np	nn	np	nn	nn
1	scaffold_26352_1385	<nnxnp>	{-0}	(nn,np)	np	np	np	nn	nn	np	np	np	nn	nn	nn	np	nn	np	np	np	nn	np	nn	nn	nn	np	nn	np	nn	nn	np	np	nn	nn	np	nn	nn	nn	nn	np	nn	np	nn	nn	nn	nn	np	np	np
1	scaffold_26473_2692	<lmxll>	{0-}	(ll,lm)	ll	lm	lm	lm	ll	ll	lm	ll	lm	lm	ll	ll	ll	ll	lm	ll	ll	lm	ll	ll	lm	lm	lm	ll	ll	lm	ll	ll	ll	ll	ll	lm	ll	lm	lm	ll	ll	ll	ll	ll	ll	ll	lm	ll	ll
1	scaffold_26476_4041	<lmxll>	{0-}	(ll,lm)	ll	lm	lm	lm	ll	ll	lm	ll	ll	lm	ll	lm	ll	ll	ll	ll	ll	lm	lm	ll	lm	ll	lm	ll	ll	lm	ll	lm	ll	ll	lm	lm	lm	lm	ll	ll	ll	lm	ll	ll	lm	ll	lm	ll	ll
[truncated: 2,844 more rows]
[truncated: 27 more columns]

## Sheet: cnj04.pheno
id	year	Row	Col	yield	wpfruit	Rowf	Colf	yearf
[truncated: 216 more rows]

[truncated: 2 more sheets: grig.geno, grig.pheno]
